# Supplementary material for: Host-interactor screens of Phytophthora infestans RXLR proteins reveal vesicle trafficking as a major effector-targeted process
Source: Plant Cell. 2021 Mar 2;33(5):1447–71. doi: 10.1093/plcell/koab069 (PMC8254500; doi:10.1093/plcell/koab069)
Supplement: koab069_Supplementary_Data [file koab069_supplementary_data.zip]

Archive with 14 entries (14 files):
- tpc.00804.2020-s01.xlsx
- tpc.00804.2020-s02.xlsx
- tpc.00804.2020-s03.xlsx
- tpc.00804.2020-s04.xlsx
- tpc.00804.2020-s05.xlsx
- tpc.00804.2020-s06.txt
- tpc.00804.2020-s07.txt
- tpc.00804.2020-s08.avi
- tpc.00804.2020-s09.avi
- tpc.00804.2020-s10.avi
- tpc.00804.2020-s11.docx
- tpc.00804.2020-s12.pdf
- tpc.00804.2020-s13.pdf
- tpc.00804.2020-s14.pdf
