# Supplementary material for: Host-interactor screens of Phytophthora infestans RXLR proteins reveal vesicle trafficking as a major effector-targeted process
Source: Plant Cell. 2021 Mar 2;33(5):1447–71. doi: 10.1093/plcell/koab069 (PMC8254500; doi:10.1093/plcell/koab069)
Supplement: koab069_Supplementary_Data [file koab069_supplementary_data.zip › tpc.00804.2020-s02.xlsx]

## Sheet: Supplemental Data Set S2 A
Supplemental Data. Petre et al. (2021). Plant Cell.
Plant protein description2	Sequence identifier3	35a12 Family	AVR2 Family	AVR3a Family	AVR4	AVRblb1	AVRblb2 Family	PexRD3	AVRpur Family	AVRvnt1 Family	PexRD12 Family	PexRD18 Family	PexRD2	PexRD36	PexRD54	No. effector family that hits to target
125 kDa kinesin-related protein	NICBE_135960										2					1
14-3-3 protein 10	NICBE_419247		2													1
20 kDa chaperonin, chloroplastic	NICBE_113792		2													1
26S proteasome non ATPase regulatory subunit 13	NbS00027783g0005										2					1
26S proteasome non-ATPase regulatory subunit 14	NICBE_364948										3					1
26S proteasome non-ATPase regulatory subunit 4	NICBE_006433										3					1
30S ribosomal protein S17 chloroplastic	NbS00008661g0001										2					1
37 kDa inner envelope membrane protein, chloroplastic	NICBE_000425										4					1
40S ribosomal protein S20 2	NbS00035223g0007									2						1
40S ribosomal protein S7	NICBE_390275										2					1
50S ribosomal protein L16 chloroplastic	NbS00007712g0010										4					1
50S ribosomal protein L2	NbS00015607g0008									2						1
50S ribosomal protein L2-B, chloroplastic	NICBE_379305										2					1
50S ribosomal protein L23	NbS00006831g0015										2					1
50S ribosomal protein L27, chloroplastic	NICBE_268341										3					1
50S ribosomal protein L28 chloroplastic	NbS00023874g0006										2					1
50S ribosomal protein L31, chloroplastic	NICBE_058062										2					1
6-phosphogluconate dehydrogenase, decarboxylating	NICBE_128751		2													1
60S ribosomal protein L22	NICBE_240436, NbS00024386g0011, NbS00028302g0001						2									1
60S ribosomal protein L34	NICBE_051400									2						1
60S ribosomal protein L35-4	NICBE_054341, NbS00008129g0016		2													1
60S ribosomal protein L35a	NbS00011439g0013									2						1
9 divinyl ether synthase	NbS00003964g0003										2					1
ABC transporter F family member 3	NICBE_184074									2						1
Adenine nucleotide alpha hydrolases	NbS00016898g0005		2													1
Adenine phosphoribosyltransferase 1, chloroplastic	NICBE_229089										2					1
Alanine aminotransferase	NbS00001174g0003		2													1
Alcohol dehydrogenase protein	NbS00008485g0004		2													1
Alpha 1 4 glucan protein synthase	NbS00010935g0008														3	1
Alpha mannosidase protein	NbS00050921g0004							2								1
Alpha/beta hydrolase fold protein	NbS00042462g0004										3					1
Apoptosis-inducing factor homolog A	NICBE_045535										2					1
Aquaporin PIP2-1	NbS00004321g0109, NICBE_207950										5					1
ARF guanine nucleotide exchange factor 2	NbS00006288g0001									2						1
ATP dependent protease La LON domain protein	NbS00022516g0001										2					1
ATP phosphoribosyltransferase	NICBE_293400														2	1
ATP synthase epsilon chain, chloroplastic	NICBE_215834		3													1
ATP synthase subunit b', chloroplastic	NICBE_089109		2													1
ATP-citrate synthase alpha chain protein 2	NICBE_391036										2					1
ATP-dependent Clp protease proteolytic subunit-related protein 1, chloroplastic	NICBE_014546		2													1
Auxin transport protein BIG	NbS00009154g0017										11					1
Bcl 2 associated athanogene protein	NbS00015646g0001								3							1
BSL1 Serine/threonine protein phosphatase	NbS00000687g0016		8													1
BSL3 Serine/threonine-protein phosphatase	NbS00019800g0009, NICBE_055359		14													1
Calcium binding protein Calnexin	NbS00004679g0009										2					1
Calcium transporting ATPase 1	NbS00011265g0007										2					1
Calcium-transporting ATPase 4, endoplasmic reticulum-type	NICBE_415641										2					1
Cathepsin B	NICBE_220628		2													1
Cc nbs lrr resistance protein	NbS00030243g0001										2					1
Cell division protein FtsZ homolog 1, chloroplastic	NICBE_402217										2					1
Chaperone protein dnaJ 1, mitochondrial	NICBE_359141										2					1
Chlorophyll a b binding protein 8 chloroplastic	NbS00006820g0015														5	1
Chlorophyll a b binding protein chloroplastic	NbS00042109g0018														2	1
Chlorophyll a b binding protein P4 chloroplastic	NbS00004739g0001														3	1
Chlorophyll a-b binding protein 6A, chloroplastic	NICBE_047754														2	1
Chloroplast stem loop binding protein of 41 kDa a chloroplastic	NbS00025668g0009						2									1
chloroplastic drought induced stress protein of 32 kD	NbS00007054g0007		3													1
Clathrin light chain 1	NICBE_141076										2					1
ClpB chaperone	NbS00017415g0002		2													1
Coatomer subunit beta 1	NbS00008181g0005								11							1
Coatomer subunit delta	NICBE_222296										2					1
Conserved oligomeric Golgi complex subunit 2	NICBE_396062										3					1
Copia protein	NICBE_411395										2					1
CPLD51 protein required for cyt b6 assembly	NbS00007694g0012														2	1
Cullin-4	NICBE_098515										3					1
Cyclin delta 3	NbS00028772g0004										2					1
Cysteine proteinase inhibitor 1	NICBE_420828, NbS00030201g0002		2													1
Cysteine proteinase inhibitor 5	NICBE_340886						2									1
Cysteine synthase	NbS00058299g0004										2					1
D-3-phosphoglycerate dehydrogenase, chloroplastic	NICBE_255774							4								1
DEAD box ATP dependent RNA helicase 3 chloroplastic	NbS00021398g0012										6					1
Dihydrolipoyl dehydrogenase 1 mitochondrial	NbS00009495g0011											2				1
DNA-directed RNA polymerase II subunit RPB1	NICBE_131506						5									1
DNA-directed RNA polymerase II subunit RPB2	NICBE_319822						3									1
E3 ubiquitin protein ligase KEG	NbS00010275g0011										2					1
E3 ubiquitin protein ligase listerin	NbS00000796g0017									2						1
E3 ubiquitin-protein ligase UPL2	NICBE_030387										2					1
Endo 1 3 1%2C4 beta D glucanase	NbS00000252g0005		2													1
Endochitinase Chitinase	NbS00010078g0005		2													1
Enhancer of mRNA decapping protein 4	NbS00022976g0010										2					1
Enhancer of mRNA-decapping protein	NICBE_418105, NICBE_260040										9					1
Enoyl-[acyl-carrier-protein] reductase [NADH], chloroplastic	NICBE_044005		2													1
ER membrane protein complex subunit 1	NICBE_115546									2						1
Eukaryotic translation initiation factor 3 subunit 2	NbS00032366g0011										2					1
Eukaryotic translation initiation factor 3 subunit B	NICBE_366073										3					1
Exocyst complex component 3	NICBE_298622										2					1
Exocyst complex component 5	NICBE_108112										4					1
Exocyst complex component SEC3A	NICBE_053349										2					1
expressed protein localized to the inner membrane of the chloroplast.	NbS00008911g0016		8													1
Extended synaptotagmin-3	NICBE_418648									3						1
External alternative NADH-ubiquinone oxidoreductase, mitochondrial	NICBE_050932										3					1
Extracellular calcium sensing receptor	NbS00026008g0003														2	1
Ferredoxin-dependent glutamate synthase, chloroplastic	NICBE_017437		2													1
Flavonoid 3'-monooxygenase	NICBE_273762										2					1
Flavoprotein WrbA	NICBE_178964		2													1
Galacturonosyltransferase 8	NICBE_413012							2								1
Gamma hydroxybutyrate dehydrogenase protein	NbS00030899g0004		2													1
GDP mannose 3 5 epimerase 1	NbS00039092g0002														2	1
Glucan endo-1,3-beta-glucosidase, basic vacuolar isoform GLB	NICBE_051963		2													1
Glucose and ribitol dehydrogenase	NICBE_261076.2		2													1
Glucose-6-phosphate 1-dehydrogenase, chloroplastic	NICBE_146424		2													1
Glutamate--glyoxylate aminotransferase 2	NICBE_140115														2	1
Glutathione S transferase	NbS00049661g0007		5													1
Glutathione S transferase parA	NbS00002272g0007		3													1
Glutathione S transferase zeta class	NbS00059006g0010														3	1
Glycerate dehydrogenase	NICBE_211859		2													1
Glycine cleavage system H protein, mitochondrial	NICBE_071615		2													1
Glycine rich protein 2	NbS00023063g0001, NbS00003840g0005		4													1
Glycine--tRNA ligase 2, chloroplastic/mitochondrial	NICBE_287223										21					1
Glycine-rich RNA-binding protein	NICBE_138440		2													1
Glycogen phosphorylase 1	NICBE_349743										3					1
GTP binding protein SAR1A	NbS00013516g0005		2													1
HAD superfamily hydrolase subfamily IA variant 3 containing protein expressed	NbS00013878g0010		2													1
HD domain-containing protein 2 homolog	NICBE_394506		2													1
Heat shock 70 kDa protein 15	NICBE_282017	3														1
Heat shock protein 83	NICBE_388793										5					1
Hexokinase-1	NICBE_005406, NICBE_423666										4					1
Hydroxymethylglutaryl CoA synthase	NbS00015135g0014		2													1
Importin 9	NbS00008233g0010									2						1
Importin subunit alpha-1a	NICBE_354652								2							1
Isocitrate dehydrogenase [NADP], chloroplastic (Fragment)	NICBE_260430														2	1
K+ efflux antiporter 2 chloroplastic	NbS00043881g0006							4								1
L arabinokinase	NbS00034707g0017		2													1
Lipoxygenase homology domain-containing protein 1	NICBE_230013		2													1
Long chain acyl-CoA synthetase 1	NICBE_051866										2					1
Magnesium protoporphyrin IX monomethyl ester	NbS00008825g0027		2													1
Mal d 1 associated protein	NbS00019432g0003						2									1
Malate dehydrogenase [NADP], chloroplastic	NICBE_251983														2	1
Mannose-1-phosphate guanyltransferase alpha-B	NICBE_216622										3					1
Mannose-1-phosphate guanylyltransferase 1	NICBE_362172										2					1
Methyl-CpG-binding domain-containing protein 10	NICBE_169864							5								1
methyltransferase PMT14	NbS00029496g0002										2					1
Mitochondrial 2-oxoglutarate/malate carrier protein	NICBE_220294														2	1
Mitochondrial carrier protein	NbS00040758g0005, NICBE_362358														9	1
Mitochondrial import inner membrane translocase subunit Tim9	NICBE_337013										2					1
Mitochondrial outer membrane protein porin of 36 kDa	NICBE_021636										2					1
Mitogen-activated protein kinase kinase 2	NICBE_130629														3	1
Monothiol glutaredoxin-S7, chloroplastic	NICBE_153232		2													1
MRNA complete cds clone RAFL24 22 E06	NbS00006477g0003										2					1
NAC domain protein IPR003441	NbS00031273g0004								6							1
NAD kinase 2, chloroplastic	NICBE_155464							2								1
NADH dehydrogenase [ubiquinone] iron-sulfur protein 2	NICBE_204555										2					1
NADP-dependent malic enzyme	NICBE_297967		2													1
Unknown NICBE_348705	NICBE_348705										2					1
Unknown protein with BSP (Peptidase of plants and bacteria) domain, E=3.9e-82 score=274.6	NICBE_074959		2													1
Unknown protein with CUE domain, E=0.014 score=14.8	NICBE_269176										2					1
Unknown protein with DUF1068 domain, E=2.2e-82 score=274.7	NICBE_421155		2													1
Unknown protein with DUF3411 domain, E=6e-57 score=192	NICBE_193610							2								1
Unknown protein with DUF3411 domain, E=7e-62 score=208	NICBE_264966							2								1
Unknown protein with DUF3904 domain, E=2.9 score=6	NICBE_369851		2													1
Unknown protein with DUF760 domain, E=6.7e-28 score=96.5	NICBE_230749										2					1
Unknown protein with GAS (Growth-arrest specific micro-tubule binding) domain, E=0.012 score=14.7	NICBE_163611		3													1
Unknown protein with LEA_2 (Late embryogenesis abundant protein) domain, E=0.00093 score=19.4	NICBE_029024										2					1
Unknown protein with Rubredoxin domain, E=0.00021 score=20.9	NICBE_086447														6	1
Unknown protein with UPF0184 (Uncharacterised protein family) domain, E=05 score=12	NICBE_055121		8													1
Omega-hydroxypalmitate O-feruloyl transferase	NICBE_382068								2							1
Outer envelope pore protein 16, chloroplastic	NICBE_383516		3													1
Outer envelope pore protein 37, chloroplastic	NICBE_119083										2					1
Oxalate oxidase germin 171	NbS00017066g0003										2					1
Oxygen-evolving enhancer protein 1, chloroplastic	NICBE_324488, NICBE_135727		6													1
Patatin group A-3	NICBE_019485										3					1
Patatin phospholipase	NbS00001633g0002									4						1
Pattern formation protein EMB30	NICBE_346430										2					1
Pectinesterase/pectinesterase inhibitor U1	NICBE_146897		2													1
Pentatricopeptide repeat containing protein	NbS00042677g0002								2							1
Pentatricopeptide repeat-containing protein At2g17670	NICBE_336540		2													1
Peptide methionine sulfoxide reductase	NICBE_113523		4													1
Peptide-N4-(N-acetyl-beta-glucosaminyl)asparagine amidase A	NICBE_124412		4													1
Peptidyl prolyl cis trans isomerase	NbS00026857g0013		2													1
Peptidyl prolyl cis trans isomerase C	NbS00002898g0024		4													1
Peptidyl-prolyl cis-trans isomerase CYP21-3, mitochondrial	NICBE_061358		5													1
Peptidyl-prolyl cis-trans isomerase FKBP62	NICBE_205324		2													1
Peroxiredoxin 2F mitochondrial	NbS00010491g0011		4													1
Peroxiredoxin Q, chloroplastic	NICBE_423217, NbS00035717g0012		6													1
phagocytic receptor 1b	NbS00005540g0006		3													1
Phosphoglucan phosphatase DSP4, chloroplastic	NICBE_138726										2					1
Phosphoglucomutase, cytoplasmic	NICBE_051438		2													1
Photosystem I P700 chlorophyll a apoprotein A1	NICBE_230881										2					1
Photosystem I reaction center subunit II, chloroplastic	NICBE_221379		2													1
Photosystem I reaction center subunit IV B, chloroplastic	NICBE_043208		2													1
Photosystem I reaction center subunit psaK, chloroplastic	NICBE_037860														2	1
Photosystem I reaction center subunit V	NbC24101312g0001														2	1
Photosystem I reaction center subunit XI, chloroplastic	NICBE_369429														2	1
Photosystem II CP43 chlorophyll apoprotein	NICBE_063249														2	1
Photosystem II D2 protein	NICBE_273755														2	1
Phytochrome-associated serine/threonine-protein phosphatase 3	NICBE_087148										2					1
Plastid lipid associated protein PAP/fibrillin	NbS00001880g0007										4					1
Polyphosphoinositide phosphatase	NICBE_149682										6					1
PolyU binding splicing factor PUF60	NbS00023692g0003										2					1
Porin/voltage dependent anion selective channel protein	NbS00027615g0006										3					1
Presequence protease 1 chloroplastic/mitochondrial	NbS00011015g0025										6					1
Probable beta-D-xylosidase 7	NICBE_023515		2													1
Probable exocyst complex component 4	NICBE_251150										2					1
Probable linoleate 9S-lipoxygenase 5	NICBE_406505										8					1
Probable LL-diaminopimelate aminotransferase, chloroplastic	NICBE_289342														2	1
Probable mannitol dehydrogenase	NICBE_009633														3	1
Probable methyltransferase PMT2	NICBE_076958										2					1
Probable methyltransferase PMT20	NICBE_164530										2					1
Probable methyltransferase PMT26	NICBE_079269, NICBE_379409										6					1
Probable pectin methyltransferase QUA2	NICBE_087588							2								1
Probable phospholipid hydroperoxide glutathione peroxidase	NICBE_006732		3													1
Probable pyridoxal biosynthesis protein PDX1	NICBE_280824		7													1
Probable rhamnose biosynthetic enzyme 1	NICBE_386075								2							1
Probable ribose-5-phosphate isomerase	NICBE_143541														2	1
Proteasome subunit alpha type	NbS00004850g0016		2													1
Protein CHUP1 chloroplastic	NbS00029380g0012										6					1
Protein disulfide isomerase-like 1-4	NICBE_177305									4						1
Protein of unknown function DUF642	NbS00009108g0010														2	1
Protein ROOT HAIR DEFECTIVE 3	NICBE_156502										2					1
Protein TIC 22-like, chloroplastic	NICBE_046359											3				1
Protein TIC 55 chloroplastic	NbS00029739g0004		3													1
Protein transport protein Sec24-like At3g07100	NICBE_100939														2	1
Protein unc-45 homolog B	NICBE_148117										2					1
Protein VAC14	NICBE_102448, NICBE_091410										14					1
Protochlorophyllide reductase protein	NbS00012878g0025		2													1
Pto-interacting protein 1	NICBE_074060										2					1
Purple acid phosphatase 15	NICBE_246161		2													1
Putative late blight resistance protein homolog R1B-23	NICBE_041502										2					1
Putative methyltransferase DDB_G0268948	NICBE_257032		2													1
Pyrophosphate-energized membrane proton pump 3	NICBE_133714						2									1
Pyruvate kinase cytosolic isozyme	NbS00000749g0003		2													1
Remorin 1	NbS00000109g0019		2													1
Respiratory burst oxidase homolog protein C	NICBE_086010										3					1
Ribonuclease P protein subunit p25	NbS00030156g0009									2						1
Ribosomal protein L15	NbS00014498g0001, NbC26305628g0005														2	1
Ribosome maturation factor RimM	NICBE_358163									4						1
Rieske 2Fe 2S domain protein	NbS00007597g0013														5	1
RING finger protein 13	NbS00030615g0002										2					1
SEC1 family transport protein SLY1	NICBE_170643										3					1
Serine carboxypeptidase-like 49	NICBE_238493		2													1
Serine/threonine protein kinase	NbS00031309g0007							2								1
Serine/threonine-protein phosphatase 2A 65 kDa regulatory subunit A beta isoform	NICBE_090925									3						1
Serine/threonine-protein phosphatase 6 regulatory subunit 3	NICBE_158552										2					1
Serpin Serine protease inhibitor	NbS00017984g0006									3						1
seryl tRNA synthetase/serine tRNA ligase	NbS00013231g0014		3													1
SKP1-like protein 1A	NICBE_268729		2													1
Small glutamine-rich tetratricopeptide repeat-containing protein beta	NICBE_332244										2					1
SNAP25 homologous protein SNAP33	NICBE_352850										2					1
Solute carrier family 2 facilitated glucose transporter member 8	NbS00006080g0002										2					1
Soul heme binding	NbS00021165g0002		4													1
Stem-specific protein TSJT1	NICBE_290521		3													1
Sugar transport protein 13	NICBE_417965										3					1
Superoxide dismutase [Cu-Zn]	NICBE_427086		2													1
Superoxide dismutase [Mn], mitochondrial	NICBE_005266		2													1
Susceptibility homeodomain transcription factor Fragment	NbS00045746g0002		2													1
Syntaxin	NbS00027157g0003										5					1
T-complex protein 1 subunit beta	NICBE_257307		2													1
T-complex protein 1 subunit epsilon	NICBE_018473		2													1
Tetratricopeptide repeat protein 38	NICBE_208822										2					1
Tetratricopeptide repeat protein KIAA0103	NbS00025100g0012										2					1
Thioredoxin	NbS00049937g0002		2													1
Thioredoxin H type 1	NbS00034448g0009		2													1
Thioredoxin M-type, chloroplastic	NICBE_298341		2													1
Thylakoid membrane phosphoprotein 14 kDa, chloroplastic	NICBE_106974										2					1
Trans-cinnamate 4-monooxygenase	NICBE_313423									2						1
Transmembrane 9 member 2	NbS00004962g0001										2					1
Transmembrane 9 superfamily member 3	NICBE_019739		3													1
Transmembrane emp24 domain-containing protein A	NICBE_138070										2					1
Transportin 1	NbS00007553g0020									2						1
Tubulin alpha-1 chain	NICBE_051810		5													1
Ubiquitin 1	NbS00006116g0014, NICBE_113354, NbS00021823g0007										23					1
Ubiquitin protein ligase 1	NbS00013179g0011										7					1
UDP-glucuronate 4-epimerase 6	NICBE_121490							2								1
Uncharacterized aarF domain-containing protein kinase At1g71810, chloroplastic	NICBE_287728										2					1
Uncharacterized oxidoreductase chloroplastic	NbS00015140g0025										4					1
Uncharacterized protein At1g32220, chloroplastic	NICBE_171180		2													1
uncharacterized protein LOC100527102	NbS00030057g0012										2					1
Uncharacterized protein sll0005	NICBE_068306										7					1
Uncharacterized protein ycf39	NICBE_119443										3					1
Unknown NbS00004414g0010_SGN	NbS00004414g0010_SGN		3													1
UPF0603 protein At1g54780 chloroplastic	NbS00001563g0013		2													1
V-type proton ATPase subunit H	NICBE_297117										2					1
Vacuolar sorting receptor	NbS00035464g0007										2					1
Vacuolar-sorting receptor 3	NICBE_083936										2					1
WD-40 repeat-containing protein MSI4	NICBE_156511		2													1
Xyloglucan endotransglucosylase/hydrolase	NICBE_181071, NbS00052846g0002														2	1
Zeta-carotene desaturase, chloroplastic/chromoplastic	NICBE_034236										4					1
17.4 kDa class III heat shock protein	NbS00031438g0001								2		2					2
26S protease regulatory subunit 10B homolog A	NICBE_392305								3		7					2
26S protease regulatory subunit 7 homolog A	NICBE_154102		2								5					2
26S protease regulatory subunit 8 homolog A	NICBE_221787								3		5					2
26S proteasome non-ATPase regulatory subunit 11	NICBE_035749, NbS00048446g0001								2		12					2
26S proteasome non-ATPase regulatory subunit 12	NICBE_244180		3								4					2
3-isopropylmalate dehydrogenase, chloroplastic	NICBE_205929		4								3					2
30S ribosomal protein S10, chloroplastic	NICBE_303719										2	2				2
30S ribosomal protein S7 chloroplastic	NbS00008330g0010									2	2					2
30S ribosomal protein S9, chloroplastic (Fragment)	NICBE_034751									3	4					2
4-alpha-glucanotransferase DPE2	NICBE_323237				3		3									2
40S ribosomal protein S10-1	NICBE_332823		2							3						2
40S ribosomal protein S2-2	NICBE_203773									3	4					2
40S ribosomal protein S23	NICBE_389768		2								2					2
40S ribosomal protein S26	NbS00004410g0015		3							3						2
40S ribosomal protein S5-2	NICBE_271029		2							2						2
50S ribosomal protein L13	NbS00017563g0004		2								2					2
50S ribosomal protein L17, chloroplastic	NICBE_267424									4	3					2
50S ribosomal protein L18 chloroplastic	NbS00007847g0006									4	2					2
50S ribosomal protein L19 1 chloroplastic	NbS00006002g0007									4	5					2
50S ribosomal protein L2 chloroplastic	NbS00032038g0001									2	3					2
50S ribosomal protein L4, chloroplastic	NICBE_002302									2	6					2
50S ribosomal protein L6	NICBE_404581, NbS00001075g0014									5	8					2
60S ribosomal protein L19-2	NICBE_241145		4								4					2
60S ribosomal protein L24	NbS00017881g0010									2	3					2
60S ribosomal protein L31	NICBE_276564				2		2									2
60S ribosomal protein L36	NbS00002733g0002									2	2					2
78 kDa glucose-regulated protein	NICBE_307468.2						4					9				2
ABC transporter B family member 11	NICBE_232772									2	2					2
ADP-ribosylation factor 2	NICBE_020747		7								2					2
Alpha-1,4 glucan phosphorylase L-2 isozyme, chloroplastic/amyloplastic	NICBE_232534								2		7					2
Alpha-amylase isozyme 2A	NICBE_214657							2			9					2
Ankyrin repeat domain containing protein 2	NbS00029438g0007, NbS00057195g0004								5		8					2
Annexin D1	NICBE_369402		2								4					2
ATP synthase subunit c chloroplastic	NbS00011635g0010		3												2	2
ATP-dependent Clp protease proteolytic subunit-related protein 3, chloroplastic	NICBE_357580		2												3	2
Beta 1 3 glucanase	NbS00024662g0006, NICBE_131325		6									2				2
C2 domain containing protein	NbS00047459g0007, NbS00010366g0317									6	13					2
Calmodulin	NICBE_211946, NbS00061039g0001	2	9													2
Cell division cycle protein 48 homolog	NICBE_167984						4				3					2
Cell division protein FtsZ homolog 2-2, chloroplastic	NICBE_393383										2				2	2
Chlorophyll a-b binding protein 36, chloroplastic	NICBE_005654		2												3	2
class IV heat shock protein	NbS00027674g0005								5		3					2
Cullin-associated NEDD8-dissociated protein 1	NICBE_114677									3	4					2
Cysteine desulfurase 2, chloroplastic	NICBE_154839										3				2	2
Cysteine proteinase inhibitor	NbS00026832g0017		3				5									2
Delta-1-pyrroline-5-carboxylate synthase	NICBE_256585								2		3					2
Dynamin related protein 1E	NbS00056353g0008		3	5												2
Dynamin-related protein 5A	NICBE_191552		2	4												2
Fas associated factor 1 protein	NbS00008326g0016				3		3									2
Ferredoxin dependent glutamate synthase 1 chloroplastic	NbS00020069g0017		4												2	2
Fructose 1 6 bisphosphatase class 1	NbS00005953g0021		3												4	2
Geranylgeranyl diphosphate reductase chloroplastic	NbS00008675g0003										5				2	2
Glucose 1 phosphate adenylyltransferase large subunit 3 chloroplastic/amyloplastic	NbS00050736g0008	2	2													2
Glutamate decarboxylase	NICBE_266679		3						2							2
Glutamine synthetase, chloroplastic	NICBE_060321										3				6	2
Glyceraldehyde-3-phosphate dehydrogenase B, chloroplastic (Fragment)	NICBE_130622		2								2					2
GrpE protein homolog, mitochondrial	NICBE_196062		7				5									2
Guanine nucleotide-binding protein subunit beta-like protein	NICBE_013884									6	2					2
Harpin induced protein Fragment	NbS00002227g0002, NbS00006593g0102									2	5					2
Heme-binding protein 2	NICBE_277170		4												2	2
Histone H3.2	NbS00014992g0013		2												2	2
Holliday junction ATP dependent DNA helicase ruvB	NbS00025982g0019								6		10					2
Hypersensitive-induced response protein 1	NICBE_010888		3								2					2
hypothetical protein VITISV_033286	NbS00002437g0006										15	2				2
Importin subunit beta	NbS00021963g0003									5	7					2
Importin subunit beta 4	NbS00029450g0015									3	5					2
Importin-5	NICBE_192696, NICBE_063246									3	10					2
Isoflavone 2'-hydroxylase	NICBE_376221									3	6					2
Kunitz type protease inhibitor	NbC24872723g0001							3							2	2
Large proline-rich protein BAG6	NICBE_086528, NICBE_225714								4		13					2
Unknown protein with DUF1645 domain, E=2e-39 score=135.8	NICBE_099876				2		2									2
Unknown protein with GST_N_3 (Glutathione S-transferase, N-terminal) domain, E=6.7e-22 score=77.4	NICBE_328705								2		2					2
Nucleolin 2	NICBE_382164			9								10				2
Nucleoside diphosphate kinase	NbS00003559g0006		3									2				2
Oxygen-evolving enhancer protein 2-2, chloroplastic	NICBE_300991		2				2									2
Phenazine biosynthesis protein PhzF family	NbS00013552g0018	2	2													2
Phosphate carrier protein, mitochondrial	NICBE_219137									2					3	2
Phosphatidate phosphatase LPIN3	NICBE_410898				2		2									2
Phosphoenolpyruvate carboxylase, housekeeping isozyme	NICBE_222157										3				3	2
Phospholipase D delta	NICBE_131517		2				2									2
Photosystem I reaction center subunit III, chloroplastic	NICBE_342607		3												5	2
Photosystem II stability/assembly factor HCF136, chloroplastic	NICBE_379623		3												2	2
plastid lipid associated protein 6 chloroplastic	NbS00029743g0007		3								3					2
Probable glutathione S-transferase	NICBE_304121	2	12													2
Probable histone H2A variant 3	NICBE_316248			2			2									2
Probable importin-7 homolog	NICBE_030741									8	8					2
Probable methyltransferase PMT13	NICBE_155699							2			2					2
Protein disulfide isomerase	NbS00034243g0001		2							2						2
Protein TIC110, chloroplastic	NICBE_126002							12			8					2
Protein TOC75-3, chloroplastic	NICBE_392596		2								4					2
Protein TRIGALACTOSYLDIACYLGLYCEROL 1 chloroplastic	NbS00031918g0001				2		2									2
Pyrophosphate-energized vacuolar membrane proton pump	NICBE_313313									3	2					2
Ras-related protein RABA1f	NICBE_128666		2								4					2
REF stress related protein 1	NbS00033943g0015									2	2					2
rhamnose biosynthetic enzyme 1	NbS00034043g0017								7		3					2
Ribosomal protein L30	NbS00055295g0005	2	2													2
Ribulose bisphosphate carboxylase large chain (Fragment)	NICBE_092443	2	2													2
Sec7 guanine nucleotide exchange factor	NbS00049277g0005									2	2					2
Serine--glyoxylate aminotransferase	NICBE_230315.2		2												5	2
Signal peptide peptidase SppA type	NbS00002109g0019				2		2									2
Subtilisin protease	NbS00009728g0003				3		3									2
Subtilisin-like protease	NICBE_069409						4				2					2
Superoxide dismutase	NbS00007245g0006		3				2									2
Tetratricopeptide repeat TPR	NbS00013770g0011									2	20					2
Thylakoid lumenal 29 kDa protein, chloroplastic	NICBE_016290	2	3													2
Translationally-controlled tumor protein homolog	NICBE_032231	2	3													2
Transmembrane 9 member 4	NbS00045982g0007		2								5					2
Transportin-1	NICBE_045128, NICBE_311092									13	7					2
Triose phosphate/phosphate translocator, chloroplastic	NICBE_349705		2							2						2
Uncharacterized oxidoreductase At1g06690, chloroplastic	NICBE_017993							2			2					2
Uncharacterized protein At4g01150, chloroplastic	NICBE_127245		3								4					2
Unknown NbS00002134g0102_SGN	NbS00002134g0102_SGN				3		3									2
Unknown protein DS12 from 2D-PAGE of leaf, chloroplastic	NICBE_416323		2												2	2
Vacuolar proton translocating ATPase 100 kDa subunit	NICBE_267268									2	4					2
Vesicle associated membrane protein 7B	NbS00022342g0004		3								2					2
Vesicle fusing ATPase	NbS00011575g0012									4	10					2
Zeaxanthin epoxidase, chloroplastic	NICBE_322480									2	3					2
17.3 kDa class II heat shock protein	NbS00007018g0006, NbS00001649g0002		3						7		6					3
17.5 kDa class I heat shock protein	NICBE_065883		8						9		9					3
17.6 kDa class I heat shock protein 3	NICBE_109014		5						6		6					3
26S protease regulatory subunit 6A homolog	NICBE_103792		4						3		9					3
26S protease regulatory subunit 6B homolog	NICBE_268659		2						3		8					3
26S proteasome non ATPase regulatory subunit 7	NbS00045688g0010								3	2	5					3
26S proteasome non-ATPase regulatory subunit RPN12A	NICBE_166148, NICBE_191672		3							2	2					3
26S proteasome regulatory subunit	NbS00007460g0008		6						7		18					3
26S proteasome regulatory subunit 4 homolog A	NICBE_024250		3						3		13					3
3-oxoacyl-[acyl-carrier-protein] synthase I	NICBE_351164, NbS00019983g0006		4								2				2	3
30S ribosomal protein S13, chloroplastic	NICBE_192613		2							6	2					3
30S ribosomal protein S20, chloroplastic	NICBE_349784									3	4	4				3
30S ribosomal protein S4, chloroplastic	NICBE_339058		2							3	3					3
40S ribosomal protein S15	NbS00046450g0014				2		2				2					3
40S ribosomal protein S15a-1	NICBE_256303		2							2	2					3
40S ribosomal protein S9-2	NICBE_243948						2			6	2					3
50S ribosomal protein L10, chloroplastic	NICBE_386742		3							4	5					3
50S ribosomal protein L12 chloroplastic	NbS00020081g0001		2							7	4					3
50S ribosomal protein L15, chloroplastic (Fragment)	NICBE_179113						2			3	5					3
50S ribosomal protein L24, chloroplastic	NICBE_085321		2							2	5					3
60S acidic ribosomal protein P2-4	NICBE_306269				2		2			2						3
60S ribosomal protein L10a-1	NICBE_357135				2		2				3					3
60S ribosomal protein L13a	NbS00002408g0006, NbS00011854g0009		3		2		2									3
ADP,ATP carrier protein, mitochondrial	NICBE_233565		3								5				13	3
Aminomethyltransferase mitochondrial	NbS00013023g0001		2								3				6	3
Aspartic proteinase	NbS00050653g0003		2							5	2					3
ATP synthase gamma chain, chloroplastic	NICBE_159540				4		4				2					3
Chaperone protein ClpD chloroplastic	NbS00004238g0019								5	2	3					3
Chaperone protein DnaJ	NICBE_159486		3						7		5					3
Chlorophyll a b binding protein 3C	NbS00003625g0003, NbS00014580g0002		2				3								6	3
Chlorophyll a-b binding protein CP29.2, chloroplastic	NICBE_214138				5		5								7	3
chloroplast photosystem II 22 kDa component	NbS00035687g0007				2		2				3					3
Coatomer subunit gamma	NbS00000812g0012								10	2	13					3
Cysteine proteinase RD21a (C14)	NICBE_044478, NbS00040506g0007		7				10				3					3
Developmentally regulated G-protein 2	NICBE_013271		4							3	2					3
Endoplasmin homolog	NICBE_008861				2		2				2					3
Enolase	NbS00037614g0004		4								2	2				3
Glycosyltransferase family 77 protein	NbS00017951g0015, NICBE_291705		5					5				2				3
GTP-binding nuclear protein Ran-A1	NICBE_051563	2	3												2	3
Hsp70 nucleotide exchange factor fes1	NbS00040864g0012								6		2	4				3
L ascorbate peroxidase 2 cytosolic	NbS00035212g0002	2	5												4	3
Magnesium chelatase subunit chlD chloroplastic	NbS00040120g0009							3		2	4					3
Major facilitator superfamily domain-containing protein 5	NICBE_383934		3					2			2					3
Malate dehydrogenase, cytoplasmic	NICBE_426492		2								2				3	3
Myosin-J heavy chain	NICBE_225035								12	2	4					3
Unknown protein with DUF4287 domain E=0.076 score=12.6	NICBE_011697		2					2			3					3
Unknown protein with His_Phos_1 domain (Histidine phosphatase superfamily (branch 1)) E=1.4e-13 score=51	NICBE_274337							3	2		2					3
O methyltransferase	NbS00003479g0020		5							3	4					3
Oxygen-evolving enhancer protein 3-2, chloroplastic	NICBE_135957		6				2					2				3
Peptidyl-prolyl cis-trans isomerase	NICBE_179473, NbS00003953g0001, NbS00044621g0001	7	12												2	3
Phosphoglycerate mutase protein	NbS00046497g0001							3	2		3					3
Pleiotropic drug resistance protein 1	NICBE_357824, NbS00019903g0005, NICBE_355708						3			14	33					3
Probable acetyl-CoA acetyltransferase, cytosolic 2	NICBE_132285		2								3				2	3
Probable aquaporin PIP-type pTOM75	NICBE_091663		2						2		3					3
Protein disulfide-isomerase	NICBE_175195		2				5			12						3
Putative mitochondrial 2-oxoglutarate/malate carrier protein	NICBE_412941		2								2				4	3
Putative phagocytic receptor 1b	NICBE_351046		5					2				4				3
Ras related protein Rab 2 A	NbS00004361g0010		2								2				3	3
S-adenosylmethionine synthase 2	NICBE_172027, NbS00014416g0001		7						2		2					3
Sulfotransferase	NbS00006235g0009							2	2		2					3
Translational activator gcn1	NbS00008510g0008								2	3	7					3
Uncharacterized oxidoreductase ygbJ	NICBE_367990							2	2	2						3
Uncharacterized protein At3g49720	NICBE_125610		7					4				2				3
Unknown NbS00002662g0109_SGN	NbS00002662g0109_SGN		2							3	2					3
Unknown NbS00011957g0108_SGN	NbS00011957g0108_SGN		2								2	3				3
2-Cys peroxiredoxin BAS1, chloroplastic	NICBE_285976		6								3	2			2	4
26S proteasome non-ATPase regulatory subunit 2 1A	NICBE_115465, NICBE_172900, NICBE_166405		3						7	5	28					4
40S ribosomal protein S13	NICBE_002676				4		4			2	3					4
40S ribosomal protein S17 protein	NbS00019530g0006		2		3		3				2					4
40S ribosomal protein S3 3	NbS00035854g0012				2		2			4	2					4
40S ribosomal protein S8	NbS00017090g0001, NbS00030068g0006, NICBE_140063				3		3			3	2					4
40S ribosomal protein SA	NbS00003907g0013		2				2			2	2					4
5 epi aristolochene synthase 2	NbS00055581g0001, NbS00004447g0101								5	5	8				2	4
50S ribosomal protein L29	NbS00000837g0015				4		4			3	5					4
50S ribosomal protein L5, chloroplastic	NICBE_117685						3			5	6	4				4
60S ribosomal protein L14	NICBE_275191, NICBE_103654		6				2			7	3					4
Aldehyde dehydrogenase expressed	NbS00047628g0009		5						3	6	11					4
ATP synthase subunit beta, chloroplastic	NICBE_187671		2		2		2								2	4
Chaperonin CPN60-2, mitochondrial	NbS00002844g0211, NICBE_225512		2		11		11				11					4
Chlorophyll a-b binding protein CP26, chloroplastic	NICBE_056958		5				2							2	8	4
Coatomer subunit alpha-1	NICBE_286236, NbS00003584g0003		5				11		33		12					4
Coatomer subunit beta'-2	NICBE_204349, NICBE_323709		3				6		9	2						4
Elongation factor EF 2	NbS00016832g0010	2	5								8				4	4
Eukaryotic initiation factor 4A-15	NICBE_346320	3	4								4				3	4
Fructose-bisphosphate aldolase cytoplasmic isozyme	NICBE_391933		2							2	7	2				4
Glutamate-1-semialdehyde 2,1-aminomutase, chloroplastic	NICBE_415385		2						2		3				3	4
Glyceraldehyde 3 phosphate dehydrogenase B	NbS00029815g0004								3		3	2			3	4
Histone H2B	NbS00000678g0002		6		2		2		2							4
Leucine--tRNA ligase, cytoplasmic	NICBE_291593		6					12	6		5					4
LRR receptor serine/threonine protein kinase RLP	NbS00002113g0001		2		2		2			2						4
Malate dehydrogenase 2, mitochondrial	NICBE_141490		2		2		2								3	4
Monodehydroascorbate reductase	NICBE_126930	2	4								2				2	4
Phosphoribulokinase/uridine kinase	NbS00007805g0017	4	6				3								5	4
Plasma membrane ATPase 1	NICBE_251440, NICBE_026307		7				5			11	43					4
Probable 26S proteasome non-ATPase regulatory subunit 3	NICBE_198688		3						3	2	15					4
Probable 26S proteasome non-ATPase regulatory subunit 6	NICBE_167161								2	2	5				2	4
Ras-related protein RabE1c (Rab8a)	NICBE_214722, NICBE_150830		6								2	2			7	4
Ribosomal protein L32	NbS00053639g0015				2		2			2	2					4
Ribosomal protein L9	NbS00002134g0112, NbS00005152g0006				2		2			3	3					4
Sedoheptulose-1,7-bisphosphatase, chloroplastic	NICBE_367081, NICBE_289927		3								2	2			2	4
Serine hydroxymethyltransferase, mitochondrial	NICBE_164182		2					2	3		2					4
Triosephosphate isomerase cytosolic	NbS00011031g0007		2		2		2					3				4
14-3-3-like protein A	NICBE_412841, NbS00000590g0001, NbS00020600g0007	2	16							2	9				2	5
30S ribosomal protein S11	NbS00028999g0008		3		3		3			3	3					5
30S ribosomal protein S5, chloroplastic	NICBE_141357		2		2		2			7	6					5
30S ribosomal protein S9	NbS00017313g0001		2		2		2			3	4					5
40S ribosomal protein S18	NbS00023066g0009		2		3		3			2	3					5
40S ribosomal protein S4	NICBE_160362, NICBE_300668		3		5		5			9	3					5
5 methyltetrahydropteroyltriglutamate homocysteine methyltransferase	NbS00022063g0009, NbS00012577g0009		6		2		2				14	5				5
50S ribosomal protein L1, chloroplastic	NICBE_391524		4						2	7	11	2				5
50S ribosomal protein L21, chloroplastic	NICBE_293228		2		4		4			3	5					5
50S ribosomal protein L3, chloroplastic (Fragment)	NICBE_269820		5		5		5			8	9					5
60S ribosomal protein L11-1	NICBE_272928		2		2		2				3	3				5
60S ribosomal protein L13	NbS00026051g0013				5		5			3	3	3				5
60S ribosomal protein L18a	NICBE_117769		4		5		5			2	4					5
60S ribosomal protein L21-2	NICBE_015596		3		5		5			3	3					5
60S ribosomal protein L5	NICBE_122339, NICBE_211126, NbS00010892g0008		2		3		3			7	5					5
60S ribosomal protein L6	NICBE_030008, NbS00015711g0008, NbS00031098g0006		4		6		6			5	7					5
60S ribosomal protein L7a-2	NICBE_262742, NICBE_049076		4		4		4			3	8					5
60S ribosomal protein L8	NICBE_003339, NICBE_085320		4		4		4			4	2					5
Adenosylhomocysteinase	NICBE_145224		4		2		2				2	2				5
ATP dependent clp protease ATP binding subunit	NbS00017400g0004		4					8	6		13	2				5
Chloroplast stem-loop binding protein of 41 kDa b, chloroplastic	NICBE_347493		2						4		7	2			4	5
Clathrin heavy chain 1	NICBE_323561	2	4						3	5	8					5
DnaJ protein homolog	NICBE_201478, NICBE_097373, NICBE_217773		9						13	4	9				2	5
Dynamin 2B	NICBE_074039		2	14					2		7	3				5
Isocitrate dehydrogenase [NADP]	NICBE_042890	5	11							2	3				4	5
Pantoate-beta-alanine ligase	NICBE_361281		2		4		4	4			2					5
Peroxisomal (S)-2-hydroxy-acid oxidase	NICBE_279847		5				2				5	4			4	5
Probable aldo-keto reductase 4	NICBE_065454	2	21					4		5	3					5
Proteasome activator subunit 4	NbS00037122g0006		10					17	8	15	22					5
Protein grpE	NICBE_100506, NICBE_280289		23				12		5	12	5					5
Ribulose bisphosphate carboxylase small chain 8B	NbS00022486g0001, NICBE_352940, NbC25292626g0004	2	10				3				12	9				5
Tubulin beta 1 chain	NbS00056603g0002		2						2	3	2				3	5
V-type proton ATPase subunit B 2	NICBE_088201		3						3	5	7			6		5
40S ribosomal protein S3a	NbS00010666g0026		4		2		2		2	3	3					6
60S acidic ribosomal protein P0	NICBE_417286		5		8		8			7	3	2				6
60S ribosomal protein L10	NICBE_341346		2		3		3			3	2	2				6
60S ribosomal protein L23a	NbS00019339g0015		7		8		8			2	4	2				6
60S ribosomal protein L4-1	NICBE_036269, NbS00047015g0005		2		12		12			9	9				7	6
60S ribosomal protein L7	NbS00039066g0008, NbS00012928g0003, NbS00024868g0008		5		12		12			3	9	2				6
ATP synthase subunit alpha	NbS00003662g0021		10		2		2		3		3				3	6
CASP protein	NbS00016385g0017, NICBE_065648, NICBE_048655		26		12		12	12	2		4					6
Elongation factor beta 1	NbS00008464g0006, NbS00037512g0009	7	12				4				5	2			16	6
Glucose-1-phosphate adenylyltransferase small subunit, chloroplastic/amyloplastic	NICBE_062133	2	17				2	2		6				3		6
Glycine dehydrogenase	NbS00022684g0008	4	2		2		2				4				7	6
Histone H4	NICBE_414518		3	7			3				2	2			2	6
Unknown protein with PspB (Phage shock protein B) domain E=0.033 score=13.9	NICBE_054623		6					11	2	2	4	2				6
Protein trigalactosyldiacylglycerol 2, chloroplastic	NICBE_226318		6		10		10	3				5			9	6
Ribosomal protein L26 1	NbS00040664g0001	2	4		7		7			2	3					6
Serine hydroxymethyltransferase	NbS00027670g0006		6		2		2				2	3			3	6
Zinc finger CCCH type helicase	NbS00037522g0005		3		9		9	6		4	3					6
60S ribosomal protein L18-2	NICBE_239297	2	4		2		3			2	2	2				7
60S ribosomal protein L3	NICBE_383592, NbS00018918g0016	2	9		6		6			7	6				3	7
ATP synthase subunit alpha, chloroplastic	NICBE_177665		2		2		2		2		2	2			2	7
Catalase isozyme 1	NICBE_083774, NICBE_161360	6	12		2		4	4	5		3					7
Elongation factor 1-delta	NICBE_376884, NICBE_099708	8	15		2		5			2	4				9	7
HSP90/HSP80	NICBE_184285, NICBE_033095, NICBE_147752	5	13						7	7	26	2			4	7
RuBisCO large subunit-binding protein subunit alpha, chloroplastic	NICBE_329880		2		11		11			3	7	5			10	7
S adenosyl L methionine dependent methyltransferases	NbS00057125g0003, NbS00033243g0006, NbS00002899g0003		11				3	11	3	2	3	2				7
Transketolase 1	NbS00008412g0009		5		4		8	2	5		5	2				7
V-type proton ATPase catalytic subunit A	NICBE_332932		4		2		2			2	7	2		2		7
Cathepsin B cysteine proteinase	NbC26208175g0003		3	2	2		4		2	2	2				2	8
Glyceraldehyde-3-phosphate dehydrogenase	NICBE_080780, NICBE_167948, NICBE_182820	6	16				3		9	2	8	4			19	8
Polyadenylate-binding protein RBP47B	NICBE_270257, NbS00060849g0001		3		7		7	4	2	4	6	2				8
Polyubiquitin 4	NICBE_067778, NICBE_097573		3		3		3		6	3	5	2			13	8
Pre-mRNA-processing factor 39	NICBE_208485, NbS00001653g0010		12		11		11	13	8	9	14	5				8
Tubulin alpha chain	NICBE_021799		14		9		9		7	3	6	2			9	8
Tubulin beta-1	NICBE_313142, NICBE_011735	2	19		7		7		9	8	13				8	8
Unknown NbS00000120g0121	NbS00000120g0121	2	17		5		5	10	8	6	10					8
60S ribosomal protein L12	NICBE_260395	2	4		4		4		2	2	4	2			2	9
ATP synthase subunit beta mitochondrial	NbS00019305g0027	2	2	2	3		3			3	4	3			4	9
Elongation factor Tu chloroplastic	NbS00027807g0002, NICBE_293865, NbC23171932g0001		10		2		2	2	8	9	15	2			8	9
Phosphoglycerate kinase	NICBE_091736, NICBE_025234	2	9		2		5		10	2	9	8			7	9
Probable E3 ubiquitin-protein ligase HERC3	NICBE_343288	3	16		16		16	15	13	4	11	3				9
Carbonic anhydrase, chloroplastic	NICBE_196213	4	10		3		3	3	3	2	9	10			8	10
Elongation factor 1 alpha	NbS00007372g0013	13	19		2		7	5	4	3	10		7		13	10
Elongation factor 1 gamma	NbS00006811g0211, NbS00005651g0008, NICBE_194103, NICBE_094729, NbS00058856g0002	13	24				14	5	2	5	8		11	10	34	10
Epsin	NbS00000030g0010, NICBE_314482	3	28		19		19	25	26	9	30	6	2			10
Fructose bisphosphate aldolase	NbS00008558g0004, NbS00028064g0012, NICBE_380917, NbS00042047g0015, NbS00007016g0020	9	14		10		12	2	4	3	15	3			7	10
Glyceraldehyde-3-phosphate dehydrogenase A, chloroplastic (Fragment)	NICBE_228497	5	14		5		7	8	15	5	18	7			17	10
Glyceraldehyde-3-phosphate dehydrogenase B, chloroplastic	NICBE_117610	3	6		3		5	4	11	3	10	4			8	10
Puromycin-sensitive aminopeptidase	NICBE_198526	3	16		7		7	29	19	22	23	3			2	10
Ribulose bisphosphate carboxylase/oxygenase activase 1	NICBE_380342, NICBE_389439, NbS00009714g0011	5	13		4		4	4	10	3	20	9			30	10
RuBisCO large subunit-binding protein subunit beta	NICBE_002070, NbS00034791g0001, NICBE_071238	4	7		23		23	3	5	4	12	5			14	10
Actin	NICBE_128693, NICBE_211870, NbS00041237g0007, NbS00031995g0003, NICBE_053462, NICBE_039176, NICBE_074793, NICBE_096225, NICBE_141623	4	37	3	4		4	4	16	9	15	2			14	11
Chloroplast heat shock protein 70	NICBE_403996, NbS00029684g0026, NICBE_379719	11	45	3	5	9	32	4	42	26	34	9	2		9	13
Heat shock 70 kDa protein mitochondrial	NbS00012368g0006, NbS00052402g0003	9	40	7	15	11	31		43	15	44	12	7	2	12	13
Luminal-binding protein 5	NICBE_009952, NICBE_365796, NICBE_362411	18	53	5	9	4	30	2	20	16	20	22	3		3	13
Ribulose bisphosphate carboxylase large chain	NbS00004956g0015	2	7		6	2	9	4	9	2	9	2	2	7	8	13
HSP70	NICBE_217133, NICBE_364435, NICBE_361081, NICBE_276570, NICBE_252483, NICBE_322054, NbS00016136g0003, NICBE_293672, NICBE_260841, NICBE_129182, NICBE_322055	45	124	35	54	17	77	10	104	57	124	75	40	28	46	14

## Sheet: Supplemental Data Set S2 B
Supplemental Data. Petre et al. (2021). Plant Cell.
Plant protein group1	GO Biological Process assigned2	Representative sequence accession3	Accessions for group members4	GO ID5	GO terms5	Enzyme Codes5	InterProScan Hit5
125 kDa kinesin-related protein	Microtubule Cytoskeleton Organization	NICBE_135960.1	NICBE_135960.1	GO:0031410; GO:0005816; GO:0007224; GO:0008089; GO:0043005; GO:0001701; GO:0051289; GO:0051301; GO:0007507; GO:0000073; GO:0005783; GO:0009952; GO:0042384; GO:0034968; GO:0005829; GO:0016939; GO:0008574; GO:0005881; GO:0007596; GO:0051298; GO:0090307; GO:0045176; GO:0006200; GO:0051228; GO:0021904; GO:0001822; GO:0045169; GO:0007127; GO:0051233; GO:0022008; GO:0016458; GO:0019886; GO:0007100; GO:…	C:cytoplasmic vesicle; C:spindle pole body; P:smoothened signaling pathway; P:anterograde axon cargo transport; C:neuron projection; P:in utero embryonic development; P:protein homotetramerization; P:cell division; P:heart development; P:spindle pole body separation; C:endoplasmic reticulum; P:anterior/posterior pattern specification; P:cilium assembly; P:histone lysine methylation; C:cytosol; C:…	(3.6) Acting on acid anhydrides; (3.6) Acting on acid anhydrides	Coil (COILS); Coil (COILS); Coil (COILS); Coil (COILS); IPR001752 (PRINTS); IPR001752 (SMART); IPR001752 (G3DSA:3.40.850.GENE3D); IPR001752 (PFAM); IPR015797 (G3DSA:3.90.79.GENE3D); IPR027640 (PANTHER); PTHR24115:SF127 (PANTHER); IPR019821 (PROSITE_PATTERNS); IPR001752 (PROSITE_PROFILES); IPR027417 (SUPERFAMILY)
14-3-3 protein 10	Signal Transduction	NICBE_419247.1	NICBE_419247.1	GO:0006094; GO:0009941; GO:0009505; GO:0009740; GO:0009651; GO:0009407; GO:0016310; GO:0042742; GO:0005829; GO:0019005; GO:0019904; GO:0005635; GO:0010265; GO:0032880; GO:0009570; GO:0016567; GO:0009742; GO:0046686; GO:0031146; GO:0048366; GO:0009686; GO:0005886; GO:0005524; GO:0045309; GO:0005739	P:gluconeogenesis; C:chloroplast envelope; C:plant-type cell wall; P:gibberellic acid mediated signaling pathway; P:response to salt stress; P:toxin catabolic process; P:phosphorylation; P:defense response to bacterium; C:cytosol; C:SCF ubiquitin ligase complex; F:protein domain specific binding; C:nuclear envelope; P:SCF complex assembly; P:regulation of protein localization; C:chloroplast strom…	-	IPR000308 (PRINTS); IPR000308 (PIRSF); IPR023410 (SMART); IPR023410 (PFAM); IPR023410 (G3DSA:1.20.190.GENE3D); IPR000308 (PANTHER); IPR023409 (PROSITE_PATTERNS); IPR023409 (PROSITE_PATTERNS); IPR023410 (SUPERFAMILY)
14-3-3-like protein A	Signal Transduction	NICBE_412841.1	NbS00000590g0001.1, NbS00020600g0007.1, NICBE_412841.1	GO:0010162; GO:0005829; GO:0045309; GO:0009845; GO:0048364; GO:0009506; GO:0009965; GO:0005774; GO:0019904; GO:0009570; GO:0009742; GO:0005635; GO:0046686; GO:0061062; GO:0009624; GO:0005794; GO:0005886; GO:0009793; GO:0048046	P:seed dormancy process; C:cytosol; F:protein phosphorylated amino acid binding; P:seed germination; P:root development; C:plasmodesma; P:leaf morphogenesis; C:vacuolar membrane; F:protein domain specific binding; C:chloroplast stroma; P:brassinosteroid mediated signaling pathway; C:nuclear envelope; P:response to cadmium ion; P:regulation of nematode larval development; P:response to nematode; C…	-	Coil (COILS); IPR000308 (PRINTS); IPR023410 (SMART); IPR023410 (G3DSA:1.20.190.GENE3D); IPR023410 (PFAM); IPR000308 (PANTHER); IPR023409 (PROSITE_PATTERNS); IPR023409 (PROSITE_PATTERNS); CYTOPLASMIC_DOMAIN (PHOBIUS); NON_CYTOPLASMIC_DOMAIN (PHOBIUS); TRANSMEMBRANE (PHOBIUS); NON_CYTOPLASMIC_DOMAIN (PHOBIUS); TRANSMEMBRANE (PHOBIUS); IPR023410 (SUPERFAMILY); TMhelix (TMHMM)
17.3 kDa class II heat shock protein	Protein Folding	NbS00007018g0006.1	NbS00001649g0002.1, NbS00007018g0006.1	GO:0006457; GO:0009644; GO:0046688; GO:0034976; GO:0046686; GO:0006972; GO:0010286; GO:0046685; GO:0045471; GO:0042542; GO:0051082; GO:0005829; GO:0005783	P:protein folding; P:response to high light intensity; P:response to copper ion; P:response to endoplasmic reticulum stress; P:response to cadmium ion; P:hyperosmotic response; P:heat acclimation; P:response to arsenic-containing substance; P:response to ethanol; P:response to hydrogen peroxide; F:unfolded protein binding; C:cytosol; C:endoplasmic reticulum;	-	G3DSA:2.60.40.790 (GENE3D); IPR002068 (PFAM); IPR007055 (PFAM); PTHR11527 (PANTHER); IPR002068 (PROSITE_PROFILES); IPR002068 (PROSITE_PROFILES); IPR002068 (PROSITE_PROFILES); IPR008978 (SUPERFAMILY); IPR008978 (SUPERFAMILY); IPR008978 (SUPERFAMILY)
17.4 kDa class III heat shock protein	Protein Folding	NbS00031438g0001.1	NbS00031438g0001.1	GO:0006457; GO:0009644; GO:0046688; GO:0034976; GO:0046686; GO:0006972; GO:0010286; GO:0046685; GO:0045471; GO:0042542; GO:0051082; GO:0005829	P:protein folding; P:response to high light intensity; P:response to copper ion; P:response to endoplasmic reticulum stress; P:response to cadmium ion; P:hyperosmotic response; P:heat acclimation; P:response to arsenic-containing substance; P:response to ethanol; P:response to hydrogen peroxide; F:unfolded protein binding; C:cytosol;	-	G3DSA:2.60.40.790 (GENE3D); IPR002068 (PFAM); PTHR11527 (PANTHER); IPR002068 (PROSITE_PROFILES); IPR008978 (SUPERFAMILY)
17.5 kDa class I heat shock protein	Protein Folding	NICBE_065883.1	NICBE_065883.1	GO:0005737; GO:0006457; GO:0009644; GO:0034976; GO:0010286; GO:0042542; GO:0051259; GO:0009651	C:cytoplasm; P:protein folding; P:response to high light intensity; P:response to endoplasmic reticulum stress; P:heat acclimation; P:response to hydrogen peroxide; P:protein oligomerization; P:response to salt stress;	-	IPR002068 (PFAM); G3DSA:2.60.40.790 (GENE3D); PTHR11527 (PANTHER); PTHR11527:SF14 (PANTHER); IPR002068 (PROSITE_PROFILES); IPR008978 (SUPERFAMILY)
17.6 kDa class I heat shock protein 3	Protein Folding	NICBE_109014.1	NICBE_109014.1	GO:0005737; GO:0006457; GO:0009644; GO:0046688; GO:0034976; GO:0046686; GO:0010286; GO:0046685; GO:0045471; GO:0042542	C:cytoplasm; P:protein folding; P:response to high light intensity; P:response to copper ion; P:response to endoplasmic reticulum stress; P:response to cadmium ion; P:heat acclimation; P:response to arsenic-containing substance; P:response to ethanol; P:response to hydrogen peroxide;	-	G3DSA:2.60.40.790 (GENE3D); IPR002068 (PFAM); PTHR11527:SF14 (PANTHER); PTHR11527 (PANTHER); IPR002068 (PROSITE_PROFILES); IPR008978 (SUPERFAMILY)
2-Cys peroxiredoxin BAS1, chloroplastic	Metabolic Process	NICBE_285976.1	NICBE_285976.1	GO:0042744; GO:0006833; GO:0008379; GO:0043524; GO:0009697; GO:0031665; GO:0009579; GO:0010363; GO:0019761; GO:0010200; GO:0001501; GO:2001240; GO:0010319; GO:0048872; GO:0019344; GO:0031348; GO:0030194; GO:0009570; GO:0050832; GO:0006098; GO:0032088; GO:0005829; GO:0009867; GO:0009651; GO:0002536; GO:0019684; GO:0019288; GO:0009941; GO:0009595; GO:0042742; GO:0006612; GO:0010027; GO:0010310; GO:…	P:hydrogen peroxide catabolic process; P:water transport; F:thioredoxin peroxidase activity; P:negative regulation of neuron apoptotic process; P:salicylic acid biosynthetic process; P:negative regulation of lipopolysaccharide-mediated signaling pathway; C:thylakoid; P:regulation of plant-type hypersensitive response; P:glucosinolate biosynthetic process; P:response to chitin; P:skeletal system d…	(1.1) Acting on the CH-OH group of donors	IPR019479 (PFAM); IPR012336 (G3DSA:3.40.30.GENE3D); IPR000866 (PFAM); PTHR10681 (PANTHER); CYTOPLASMIC_DOMAIN (PHOBIUS); TRANSMEMBRANE (PHOBIUS); NON_CYTOPLASMIC_DOMAIN (PHOBIUS); IPR012336 (PROSITE_PROFILES); IPR012336 (SUPERFAMILY)
20 kDa chaperonin, chloroplastic	Protein Folding	NICBE_113792.1	NICBE_113792.1	GO:0006094; GO:0009941; GO:1901671; GO:0048046; GO:0009651; GO:0005829; GO:0019288; GO:0009570; GO:0009658; GO:0046686; GO:0009409; GO:0019344; GO:0009535; GO:0005507; GO:0005516; GO:0048481; GO:0005739; GO:0006457; GO:0005524	P:gluconeogenesis; C:chloroplast envelope; P:positive regulation of superoxide dismutase activity; C:apoplast; P:response to salt stress; C:cytosol; P:isopentenyl diphosphate biosynthetic process, methylerythritol 4-phosphate pathway; C:chloroplast stroma; P:chloroplast organization; P:response to cadmium ion; P:response to cold; P:cysteine biosynthetic process; C:chloroplast thylakoid membrane; …	-	IPR020818 (PRINTS); IPR017416 (PIRSF); IPR020818 (SMART); IPR020818 (G3DSA:2.30.33.GENE3D); IPR020818 (PFAM); PTHR10772:SF0 (PANTHER); IPR020818 (PANTHER); IPR018369 (PROSITE_PATTERNS); IPR018369 (PROSITE_PATTERNS); IPR020818 (HAMAP); IPR020818 (HAMAP); IPR011032 (SUPERFAMILY); IPR011032 (SUPERFAMILY)
26S protease regulatory subunit 10B homolog A	Proteasome-Mediated Ubiquitin-Dependant Protein Catabolic Process	NICBE_392305.1	NICBE_392305.1	GO:0010467; GO:0051436; GO:0008540; GO:0002119; GO:0002479; GO:0006977; GO:0005654; GO:0006200; GO:0043248; GO:0009506; GO:0031145; GO:0030244; GO:0040010; GO:0031597; GO:0008340; GO:0005618; GO:0005886; GO:0016032; GO:0006521; GO:0009792; GO:0042802; GO:0000003; GO:0005524; GO:0051437; GO:0051788; GO:0016887; GO:0048193; GO:0016234; GO:0010171; GO:0090261; GO:0030674; GO:0016071; GO:0040011; GO:…	P:gene expression; P:negative regulation of ubiquitin-protein ligase activity involved in mitotic cell cycle; C:proteasome regulatory particle, base subcomplex; P:nematode larval development; P:antigen processing and presentation of exogenous peptide antigen via MHC class I, TAP-dependent; P:DNA damage response, signal transduction by p53 class mediator resulting in cell cycle arrest; C:nucleopla…	(3.6) Acting on acid anhydrides	Coil (COILS); IPR003593 (SMART); G3DSA:3.40.50.300 (GENE3D); G3DSA:1.10.8.60 (GENE3D); IPR005937 (TIGRFAM); IPR003959 (PFAM); PTHR23073 (PANTHER); PTHR23073:SF10 (PANTHER); IPR003960 (PROSITE_PATTERNS); IPR027417 (SUPERFAMILY)
26S protease regulatory subunit 6A homolog	Proteasome-Mediated Ubiquitin-Dependant Protein Catabolic Process	NICBE_103792.1	NICBE_103792.1	GO:0051436; GO:0001824; GO:0019048; GO:0008540; GO:0002479; GO:0009407; GO:0043335; GO:0006977; GO:0005829; GO:0043273; GO:0005654; GO:0006200; GO:0031145; GO:0022623; GO:0000022; GO:0080129; GO:0003714; GO:0009555; GO:0017025; GO:0003713; GO:0010255; GO:0004175; GO:0005886; GO:0009630; GO:0048471; GO:0006521; GO:0000741; GO:0003677; GO:0005524; GO:0009560; GO:0003682; GO:0051437; GO:0051788; GO:…	P:negative regulation of ubiquitin-protein ligase activity involved in mitotic cell cycle; P:blastocyst development; P:modulation by virus of host morphology or physiology; C:proteasome regulatory particle, base subcomplex; P:antigen processing and presentation of exogenous peptide antigen via MHC class I, TAP-dependent; P:toxin catabolic process; P:protein unfolding; P:DNA damage response, signa…	(3.6) Acting on acid anhydrides	Coil (COILS); IPR003593 (SMART); G3DSA:3.40.50.300 (GENE3D); G3DSA:1.10.8.60 (GENE3D); IPR005937 (TIGRFAM); IPR003959 (PFAM); PTHR23073 (PANTHER); PTHR23073:SF7 (PANTHER); IPR003960 (PROSITE_PATTERNS); IPR027417 (SUPERFAMILY)
26S protease regulatory subunit 6B homolog	Proteasome-Mediated Ubiquitin-Dependant Protein Catabolic Process	NICBE_268659.1	NICBE_268659.1	GO:0048767; GO:0004871; GO:0051436; GO:0000271; GO:0043481; GO:0009965; GO:0060968; GO:0009825; GO:0001824; GO:0008540; GO:0002119; GO:0002479; GO:0043090; GO:0009853; GO:0051510; GO:0010155; GO:0009407; GO:0031625; GO:0007292; GO:0048232; GO:0048829; GO:0006977; GO:0090351; GO:0005654; GO:0009651; GO:0006200; GO:0009506; GO:0031145; GO:0010817; GO:0000022; GO:0080129; GO:0031597; GO:0008340; GO:…	P:root hair elongation; F:signal transducer activity; P:negative regulation of ubiquitin-protein ligase activity involved in mitotic cell cycle; P:polysaccharide biosynthetic process; P:anthocyanin accumulation in tissues in response to UV light; P:leaf morphogenesis; P:regulation of gene silencing; P:multidimensional cell growth; P:blastocyst development; C:proteasome regulatory particle, base s…	(3.6) Acting on acid anhydrides	Coil (COILS); IPR003593 (SMART); IPR003959 (PFAM); G3DSA:1.10.8.60 (GENE3D); IPR005937 (TIGRFAM); G3DSA:3.40.50.300 (GENE3D); PTHR23073:SF8 (PANTHER); PTHR23073 (PANTHER); IPR003960 (PROSITE_PATTERNS); IPR027417 (SUPERFAMILY)
26S protease regulatory subunit 7 homolog A	Proteasome-Mediated Ubiquitin-Dependant Protein Catabolic Process	NICBE_154102.1	NICBE_154102.1	GO:0031410; GO:0031531; GO:0051436; GO:0031595; GO:0019048; GO:0008540; GO:0002119; GO:0002479; GO:0006977; GO:0003712; GO:0006200; GO:0031145; GO:0031597; GO:0005675; GO:0008340; GO:0017025; GO:0004175; GO:0005886; GO:0006521; GO:0009792; GO:0005739; GO:0000003; GO:0005875; GO:0005524; GO:0051437; GO:0016887; GO:0000932; GO:0006366; GO:0016234; GO:0090261; GO:0016071; GO:0043066; GO:0005730; GO:…	C:cytoplasmic vesicle; F:thyrotropin-releasing hormone receptor binding; P:negative regulation of ubiquitin-protein ligase activity involved in mitotic cell cycle; C:nuclear proteasome complex; P:modulation by virus of host morphology or physiology; C:proteasome regulatory particle, base subcomplex; P:nematode larval development; P:antigen processing and presentation of exogenous peptide antigen …	(3.6) Acting on acid anhydrides	Coil (COILS); IPR003593 (SMART); IPR005937 (TIGRFAM); IPR003959 (PFAM); G3DSA:3.40.50.300 (GENE3D); G3DSA:1.10.8.60 (GENE3D); PTHR23073 (PANTHER); PTHR23073:SF13 (PANTHER); IPR003960 (PROSITE_PATTERNS); IPR027417 (SUPERFAMILY)
26S protease regulatory subunit 8 homolog A	Proteasome-Mediated Ubiquitin-Dependant Protein Catabolic Process	NICBE_221787.1	NICBE_221787.1	GO:0031410; GO:0031531; GO:0051436; GO:0031595; GO:0008540; GO:0002479; GO:0006977; GO:0003712; GO:0006200; GO:0031145; GO:0031597; GO:0005675; GO:0017025; GO:0004175; GO:0005886; GO:0016032; GO:0006521; GO:0005875; GO:0005524; GO:0051437; GO:0016887; GO:0006366; GO:0016234; GO:0090261; GO:0016071; GO:0043066; GO:0005730; GO:0000209	C:cytoplasmic vesicle; F:thyrotropin-releasing hormone receptor binding; P:negative regulation of ubiquitin-protein ligase activity involved in mitotic cell cycle; C:nuclear proteasome complex; C:proteasome regulatory particle, base subcomplex; P:antigen processing and presentation of exogenous peptide antigen via MHC class I, TAP-dependent; P:DNA damage response, signal transduction by p53 class…	(3.6) Acting on acid anhydrides	Coil (COILS); IPR003593 (SMART); G3DSA:1.10.8.60 (GENE3D); G3DSA:3.40.50.300 (GENE3D); IPR003959 (PFAM); IPR005937 (TIGRFAM); PTHR23073 (PANTHER); PTHR23073:SF12 (PANTHER); IPR003960 (PROSITE_PATTERNS); IPR027417 (SUPERFAMILY)
26S proteasome non ATPase regulatory subunit 13	Proteasome-Mediated Ubiquitin-Dependant Protein Catabolic Process	NbS00027783g0005.1	NbS00027783g0005.1	GO:0007010; GO:0051788; GO:0042590; GO:0009853; GO:0006094; GO:0007127; GO:0042981; GO:0051604; GO:0009651; GO:0080129; GO:0005829; GO:0016070; GO:0008541; GO:0051439; GO:0046686; GO:0005634; GO:0005515	P:cytoskeleton organization; P:response to misfolded protein; P:antigen processing and presentation of exogenous peptide antigen via MHC class I; P:photorespiration; P:gluconeogenesis; P:meiosis I; P:regulation of apoptotic process; P:protein maturation; P:response to salt stress; P:proteasome core complex assembly; C:cytosol; P:RNA metabolic process; C:proteasome regulatory particle, lid subcomp…	-	IPR000717 (SMART); IPR000717 (PFAM); PTHR10539 (PANTHER); SSF46785 (SUPERFAMILY)
26S proteasome non ATPase regulatory subunit 7	Proteasome-Mediated Ubiquitin-Dependant Protein Catabolic Process	NbS00045688g0010.1	NbS00045688g0010.1	GO:0051436; GO:0048825; GO:0009965; GO:0002479; GO:0051510; GO:0009407; GO:0008541; GO:0006977; GO:0005829; GO:0005654; GO:0031145; GO:0000022; GO:0006413; GO:0080129; GO:0022008; GO:0004175; GO:0010162; GO:0016032; GO:0042023; GO:0006521; GO:0005515; GO:0051437; GO:0051788; GO:0008283; GO:0030425; GO:0016071; GO:0043066; GO:0006635; GO:0000209	P:negative regulation of ubiquitin-protein ligase activity involved in mitotic cell cycle; P:cotyledon development; P:leaf morphogenesis; P:antigen processing and presentation of exogenous peptide antigen via MHC class I, TAP-dependent; P:regulation of unidimensional cell growth; P:toxin catabolic process; C:proteasome regulatory particle, lid subcomplex; P:DNA damage response, signal transductio…	-	IPR000555 (SMART); IPR000555 (PFAM); IPR024969 (PFAM); PTHR10540 (PANTHER); PTHR10540:SF7 (PANTHER); TRANSMEMBRANE (PHOBIUS); CYTOPLASMIC_DOMAIN (PHOBIUS); NON_CYTOPLASMIC_DOMAIN (PHOBIUS)
26S proteasome non-ATPase regulatory subunit 11	Proteasome-Mediated Ubiquitin-Dependant Protein Catabolic Process	NICBE_035749.1	NbS00048446g0001.1, NICBE_035749.1	GO:0051436; GO:0002119; GO:0002479; GO:0051510; GO:0034976; GO:0042542; GO:0008541; GO:0006977; GO:0005829; GO:0005654; GO:0009506; GO:0010388; GO:0031145; GO:0009644; GO:0048863; GO:0080129; GO:0008340; GO:0004175; GO:0008180; GO:0009408; GO:0016032; GO:0042023; GO:0006521; GO:0009792; GO:0000003; GO:0005515; GO:0005875; GO:0051437; GO:0051788; GO:0016071; GO:0046686; GO:0051604; GO:0043066; GO:…	P:negative regulation of ubiquitin-protein ligase activity involved in mitotic cell cycle; P:nematode larval development; P:antigen processing and presentation of exogenous peptide antigen via MHC class I, TAP-dependent; P:regulation of unidimensional cell growth; P:response to endoplasmic reticulum stress; P:response to hydrogen peroxide; C:proteasome regulatory particle, lid subcomplex; P:DNA d…	-	Coil (COILS); IPR000717 (SMART); IPR013143 (SMART); IPR011991 (G3DSA:1.10.10.GENE3D); IPR011990 (G3DSA:1.25.40.GENE3D); IPR000717 (PFAM); PTHR10678:SF2 (PANTHER); PTHR10678 (PANTHER); NON_CYTOPLASMIC_DOMAIN (PHOBIUS); CYTOPLASMIC_DOMAIN (PHOBIUS); TRANSMEMBRANE (PHOBIUS); SSF46785 (SUPERFAMILY)
26S proteasome non-ATPase regulatory subunit 12	Proteasome-Mediated Ubiquitin-Dependant Protein Catabolic Process	NICBE_244180.1	NICBE_244180.1	GO:0010467; GO:0009793; GO:0051436; GO:0002479; GO:0009853; GO:0051510; GO:0009407; GO:0008541; GO:0006977; GO:0005829; GO:0005654; GO:0009651; GO:0009506; GO:0010388; GO:0031145; GO:0080129; GO:0016032; GO:0042023; GO:0006521; GO:0051437; GO:0009640; GO:0051788; GO:0016071; GO:0046686; GO:0006094; GO:0043066; GO:0006635; GO:0000209; GO:0005515	P:gene expression; P:embryo development ending in seed dormancy; P:negative regulation of ubiquitin-protein ligase activity involved in mitotic cell cycle; P:antigen processing and presentation of exogenous peptide antigen via MHC class I, TAP-dependent; P:photorespiration; P:regulation of unidimensional cell growth; P:toxin catabolic process; C:proteasome regulatory particle, lid subcomplex; P:D…	-	IPR000717 (SMART); IPR011991 (G3DSA:1.10.10.GENE3D); IPR000717 (PFAM); PTHR10855:SF1 (PANTHER); PTHR10855 (PANTHER); SSF46785 (SUPERFAMILY)
26S proteasome non-ATPase regulatory subunit 14	Proteasome-Mediated Ubiquitin-Dependant Protein Catabolic Process	NICBE_364948.1	NICBE_364948.1	GO:0006972; GO:0010950; GO:2000082; GO:0051788; GO:0002119; GO:0007314; GO:0035207; GO:0005852; GO:0007095; GO:0031672; GO:0007409; GO:0009792; GO:0008347; GO:0046328; GO:0000209; GO:0010971; GO:0046872; GO:0017151; GO:0043066; GO:0010100; GO:0009407; GO:0046686; GO:0008406; GO:0005875; GO:0010388; GO:0007310; GO:0008541; GO:0010387; GO:0045944; GO:0006833; GO:0070628; GO:0005654; GO:0050821; GO:…	P:hyperosmotic response; P:positive regulation of endopeptidase activity; P:regulation of L-ascorbic acid biosynthetic process; P:response to misfolded protein; P:nematode larval development; P:oocyte anterior/posterior axis specification; P:negative regulation of hemocyte proliferation; C:eukaryotic translation initiation factor 3 complex; P:mitotic G2 DNA damage checkpoint; C:A band; P:axonogen…	(3.1) Acting on ester bonds	IPR000555 (SMART); G3DSA:3.40.140.10 (GENE3D); IPR000555 (PFAM); IPR024969 (PFAM); PTHR10410:SF5 (PANTHER); PTHR10410 (PANTHER); SSF102712 (SUPERFAMILY)
26S proteasome non-ATPase regulatory subunit 2 1A	Proteasome-Mediated Ubiquitin-Dependant Protein Catabolic Process	NICBE_172900.1	NICBE_115465.1, NICBE_166405.1, NICBE_172900.1	GO:0010467; GO:0051436; GO:0043130; GO:0008540; GO:0002479; GO:0007010; GO:0006977; GO:0005829; GO:0005654; GO:0043248; GO:0009506; GO:0031145; GO:0005886; GO:0009630; GO:0016032; GO:0006521; GO:0051437; GO:0051788; GO:0016071; GO:0006094; GO:0043066; GO:0000209; GO:0030234; GO:0042176	P:gene expression; P:negative regulation of ubiquitin-protein ligase activity involved in mitotic cell cycle; F:ubiquitin binding; C:proteasome regulatory particle, base subcomplex; P:antigen processing and presentation of exogenous peptide antigen via MHC class I, TAP-dependent; P:cytoskeleton organization; P:DNA damage response, signal transduction by p53 class mediator resulting in cell cycle …	-	IPR016643 (PIRSF); IPR002015 (PFAM); IPR011989 (G3DSA:1.25.10.GENE3D); IPR011989 (G3DSA:1.25.10.GENE3D); PTHR10943 (PANTHER); IPR016643 (PTHR10943:PANTHER); IPR016024 (SUPERFAMILY)
26S proteasome non-ATPase regulatory subunit 4	Proteasome-Mediated Ubiquitin-Dependant Protein Catabolic Process	NICBE_006433.1	NICBE_006433.1	GO:0048767; GO:0006833; GO:0010467; GO:0051436; GO:0010150; GO:0008540; GO:0002479; GO:0009853; GO:0007010; GO:0009407; GO:0007059; GO:0006977; GO:0005829; GO:0010029; GO:0005654; GO:0009651; GO:0031145; GO:0080129; GO:0048455; GO:0009555; GO:0048528; GO:0006623; GO:0004175; GO:0009408; GO:0016032; GO:0006521; GO:0042802; GO:0051437; GO:0051788; GO:0006972; GO:0016071; GO:0046686; GO:0007030; GO:…	P:root hair elongation; P:water transport; P:gene expression; P:negative regulation of ubiquitin-protein ligase activity involved in mitotic cell cycle; P:leaf senescence; C:proteasome regulatory particle, base subcomplex; P:antigen processing and presentation of exogenous peptide antigen via MHC class I, TAP-dependent; P:photorespiration; P:cytoskeleton organization; P:toxin catabolic process; P…	-	Coil (COILS); IPR002035 (SMART); IPR003903 (SMART); IPR002035 (G3DSA:3.40.50.GENE3D); IPR003903 (PFAM); PF13519 (PFAM); IPR027040 (PANTHER); PTHR10223:SF0 (PANTHER); IPR003903 (PROSITE_PROFILES); IPR002035 (PROSITE_PROFILES); IPR003903 (PROSITE_PROFILES); SSF53300 (SUPERFAMILY)
26S proteasome non-ATPase regulatory subunit RPN12A	Proteasome-Mediated Ubiquitin-Dependant Protein Catabolic Process	NICBE_191672.1	NICBE_166148.1, NICBE_191672.1	GO:0048767; GO:0048825; GO:0008233; GO:0051510; GO:0009407; GO:0040027; GO:0016246; GO:0009908; GO:0008541; GO:0009647; GO:0005829; GO:0009941; GO:0042590; GO:0080129; GO:0048528; GO:0008340; GO:0042981; GO:0016070; GO:0009408; GO:0042023; GO:0005515; GO:0051788; GO:0031540; GO:0051439; GO:0051604; GO:0005730; GO:0006635	P:root hair elongation; P:cotyledon development; F:peptidase activity; P:regulation of unidimensional cell growth; P:toxin catabolic process; P:negative regulation of vulval development; P:RNA interference; P:flower development; C:proteasome regulatory particle, lid subcomplex; P:skotomorphogenesis; C:cytosol; C:chloroplast envelope; P:antigen processing and presentation of exogenous peptide anti…	-	IPR005062 (PFAM); IPR006746 (PANTHER)
26S proteasome regulatory subunit	Proteasome-Mediated Ubiquitin-Dependant Protein Catabolic Process	NbS00010528g0010.1	NbS00007460g0008.1, NbS00010528g0010.1	GO:0009853; GO:0007010; GO:0008541; GO:0005829; GO:0009651; GO:0042590; GO:0080129; GO:0007127; GO:0042981; GO:0016070; GO:0051788; GO:0046686; GO:0051439; GO:0006094; GO:0051604; GO:0005634; GO:0005515	P:photorespiration; P:cytoskeleton organization; C:proteasome regulatory particle, lid subcomplex; C:cytosol; P:response to salt stress; P:antigen processing and presentation of exogenous peptide antigen via MHC class I; P:proteasome core complex assembly; P:meiosis I; P:regulation of apoptotic process; P:RNA metabolic process; P:response to misfolded protein; P:response to cadmium ion; P:regulat…	-	IPR000717 (SMART); IPR000717 (PFAM); PTHR10539 (PANTHER); SSF46785 (SUPERFAMILY)
26S proteasome regulatory subunit 4 homolog A	Proteasome-Mediated Ubiquitin-Dependant Protein Catabolic Process	NICBE_024250.1	NICBE_024250.1	GO:0048767; GO:0004871; GO:0051436; GO:0000271; GO:0043481; GO:0009965; GO:0060968; GO:0009825; GO:0001824; GO:0008540; GO:0002119; GO:0002479; GO:0043090; GO:0009853; GO:0051510; GO:0010155; GO:0009407; GO:0031625; GO:0007292; GO:0048232; GO:0048829; GO:0006977; GO:0090351; GO:0005654; GO:0009651; GO:0006200; GO:0009506; GO:0031145; GO:0010817; GO:0000022; GO:0080129; GO:0031597; GO:0008340; GO:…	P:root hair elongation; F:signal transducer activity; P:negative regulation of ubiquitin-protein ligase activity involved in mitotic cell cycle; P:polysaccharide biosynthetic process; P:anthocyanin accumulation in tissues in response to UV light; P:leaf morphogenesis; P:regulation of gene silencing; P:multidimensional cell growth; P:blastocyst development; C:proteasome regulatory particle, base s…	(3.6) Acting on acid anhydrides	IPR003593 (SMART); G3DSA:1.10.8.60 (GENE3D); IPR003959 (PFAM); IPR005937 (TIGRFAM); G3DSA:3.40.50.300 (GENE3D); PTHR23073:SF9 (PANTHER); PTHR23073 (PANTHER); IPR003960 (PROSITE_PATTERNS); IPR027417 (SUPERFAMILY)
3-isopropylmalate dehydrogenase, chloroplastic	Metabolic Process	NICBE_205929.1	NICBE_205929.1	GO:0051788; GO:0008340; GO:0016246; GO:0004449; GO:0009098; GO:0008270; GO:0051287; GO:0040010; GO:0006898; GO:0006102; GO:0006007; GO:0040011; GO:0005962; GO:0009507; GO:0048767; GO:0005730; GO:0006099; GO:0003862; GO:0009792; GO:0000287; GO:0005875; GO:0006103; GO:0010171; GO:0005811; GO:0005524; GO:0040035; GO:0006734; GO:0043248	P:response to misfolded protein; P:determination of adult lifespan; P:RNA interference; F:isocitrate dehydrogenase (NAD+) activity; P:leucine biosynthetic process; F:zinc ion binding; F:NAD binding; P:positive regulation of growth rate; P:receptor-mediated endocytosis; P:isocitrate metabolic process; P:glucose catabolic process; P:locomotion; C:mitochondrial isocitrate dehydrogenase complex (NAD+…	(1.1) Acting on the CH-OH group of donors; (1.1) Acting on the CH-OH group of donors	IPR024084 (G3DSA:3.40.718.GENE3D); IPR024084 (PFAM); IPR004434 (TIGRFAM); IPR001804 (PANTHER); IPR019818 (PROSITE_PATTERNS); SSF53659 (SUPERFAMILY)
3-oxoacyl-[acyl-carrier-protein] synthase I	Photosynthesis	NICBE_351164.1	NbS00019983g0006.1, NICBE_351164.1	GO:0019684; GO:0009072; GO:0000096; GO:0009631; GO:0016117; GO:0005515; GO:0000038; GO:0006636; GO:0009793; GO:0030243; GO:0044272; GO:0006766; GO:0006546; GO:0019367; GO:0019748; GO:0005618; GO:0009106; GO:0015995; GO:0009108; GO:0019288; GO:0019216; GO:0008652; GO:0009570; GO:0006637; GO:0009695; GO:0042335; GO:0009416; GO:0004315; GO:0051790; GO:0009832; GO:0016049; GO:0033817; GO:0005886; GO:…	P:photosynthesis, light reaction; P:aromatic amino acid family metabolic process; P:sulfur amino acid metabolic process; P:cold acclimation; P:carotenoid biosynthetic process; F:protein binding; P:very long-chain fatty acid metabolic process; P:unsaturated fatty acid biosynthetic process; P:embryo development ending in seed dormancy; P:cellulose metabolic process; P:sulfur compound biosynthetic p…	(2.3) Acyltransferases; (2.3) Acyltransferases	IPR020841 (SMART); IPR014031 (PFAM); IPR017568 (TIGRFAM); IPR014030 (PFAM); IPR016038 (G3DSA:3.40.47.GENE3D); IPR016038 (G3DSA:3.40.47.GENE3D); PTHR11712:SF116 (PANTHER); PTHR11712 (PANTHER); IPR018201 (PROSITE_PATTERNS); IPR016039 (SUPERFAMILY); IPR016039 (SUPERFAMILY)
30S ribosomal protein S10, chloroplastic	Translation	NICBE_303719.1	NICBE_303719.1	GO:0006412; GO:0009902; GO:0009842; GO:0005739; GO:0015935; GO:0006364; GO:0003735; GO:0019288; GO:0015995; GO:0010027; GO:0009570; GO:0015979; GO:0000049	P:translation; P:chloroplast relocation; C:cyanelle; C:mitochondrion; C:small ribosomal subunit; P:rRNA processing; F:structural constituent of ribosome; P:isopentenyl diphosphate biosynthetic process, methylerythritol 4-phosphate pathway; P:chlorophyll biosynthetic process; P:thylakoid membrane organization; C:chloroplast stroma; P:photosynthesis; F:tRNA binding;	-	IPR001848 (PRINTS); IPR001848 (TIGRFAM); IPR027486 (G3DSA:3.30.70.GENE3D); IPR027486 (PFAM); PTHR11700:SF5 (PANTHER); IPR001848 (PANTHER); IPR018268 (PROSITE_PATTERNS); SIGNAL_PEPTIDE_H_REGION (PHOBIUS); SIGNAL_PEPTIDE_N_REGION (PHOBIUS); SIGNAL_PEPTIDE (PHOBIUS); NON_CYTOPLASMIC_DOMAIN (PHOBIUS); SIGNAL_PEPTIDE_C_REGION (PHOBIUS); IPR001848 (HAMAP); SignalP-TM (SIGNALP_GRAM_POSITIVE); IPR027486 …
30S ribosomal protein S11	Translation	NbS00028999g0008.1	NbS00028999g0008.1	GO:0005774; GO:0000184; GO:0048027; GO:0006415; GO:0006413; GO:0000003; GO:0000122; GO:0005515; GO:0040010; GO:0000028; GO:0001510; GO:0009664; GO:0006414; GO:0009507; GO:0018996; GO:0005730; GO:0045182; GO:0030490; GO:0009792; GO:0006417; GO:0002119; GO:0030218; GO:0003735; GO:0019083; GO:0009506; GO:0006614; GO:0005886; GO:0042545; GO:0019843; GO:0005739; GO:0022627; GO:0006417	C:vacuolar membrane; P:nuclear-transcribed mRNA catabolic process, nonsense-mediated decay; F:mRNA 5'-UTR binding; P:translational termination; P:translational initiation; P:reproduction; P:negative regulation of transcription from RNA polymerase II promoter; F:protein binding; P:positive regulation of growth rate; P:ribosomal small subunit assembly; P:RNA methylation; P:plant-type cell wall orga…	-	IPR001971 (PIRSF); IPR001971 (PFAM); IPR001971 (G3DSA:3.30.420.GENE3D); IPR001971 (PANTHER); IPR018102 (PROSITE_PATTERNS); IPR001971 (HAMAP); SSF53137 (SUPERFAMILY)
30S ribosomal protein S13, chloroplastic	Translation	NICBE_192613.1	NICBE_192613.1	GO:0006412; GO:0003723; GO:0009773; GO:0003735; GO:0019288; GO:0009941; GO:0005763; GO:0042254; GO:0009570; GO:0035304; GO:0046983	P:translation; F:RNA binding; P:photosynthetic electron transport in photosystem I; F:structural constituent of ribosome; P:isopentenyl diphosphate biosynthetic process, methylerythritol 4-phosphate pathway; C:chloroplast envelope; C:mitochondrial small ribosomal subunit; P:ribosome biogenesis; C:chloroplast stroma; P:regulation of protein dephosphorylation; F:protein dimerization activity;	-	IPR001892 (PFAM); IPR019980 (TIGRFAM); G3DSA:1.10.8.50 (GENE3D); IPR027437 (G3DSA:4.10.910.GENE3D); IPR008906 (PFAM); PTHR10871 (PANTHER); IPR018269 (PROSITE_PATTERNS); IPR001892 (PROSITE_PROFILES); IPR001892 (HAMAP); IPR010979 (SUPERFAMILY); IPR012337 (SUPERFAMILY)
30S ribosomal protein S17 chloroplastic	Translation	NbS00008661g0001.1	NbS00008661g0001.1	GO:0000312; GO:0032544; GO:0019843; GO:0003735; GO:0009941; GO:0022627; GO:0051170; GO:0009534; GO:0009570; GO:0042254	C:plastid small ribosomal subunit; P:plastid translation; F:rRNA binding; F:structural constituent of ribosome; C:chloroplast envelope; C:cytosolic small ribosomal subunit; P:nuclear import; C:chloroplast thylakoid; C:chloroplast stroma; P:ribosome biogenesis;	-	IPR000266 (PRINTS); IPR000266 (PFAM); IPR012340 (G3DSA:2.40.50.GENE3D); IPR000266 (PANTHER); SIGNAL_PEPTIDE_C_REGION (PHOBIUS); SIGNAL_PEPTIDE_N_REGION (PHOBIUS); NON_CYTOPLASMIC_DOMAIN (PHOBIUS); SIGNAL_PEPTIDE (PHOBIUS); SIGNAL_PEPTIDE_H_REGION (PHOBIUS); IPR000266 (HAMAP); IPR012340 (SUPERFAMILY)
30S ribosomal protein S20, chloroplastic	Translation	NICBE_349784.1	NICBE_349784.1	GO:0006412; GO:0005840; GO:0006364; GO:0003735; GO:0015995; GO:0009941; GO:0009570; GO:0016020; GO:0003723	P:translation; C:ribosome; P:rRNA processing; F:structural constituent of ribosome; P:chlorophyll biosynthetic process; C:chloroplast envelope; C:chloroplast stroma; C:membrane; F:RNA binding;	-	Coil (COILS); IPR002583 (PFAM); IPR002583 (G3DSA:1.20.58.GENE3D); IPR002583 (TIGRFAM); IPR002583 (HAMAP); IPR002583 (SUPERFAMILY)
30S ribosomal protein S4, chloroplastic	Translation	NICBE_339058.1	NICBE_339058.1	GO:0003735; GO:0015935; GO:0009507; GO:0006412; GO:0019843; GO:0005739; GO:0042254	F:structural constituent of ribosome; C:small ribosomal subunit; C:chloroplast; P:translation; F:rRNA binding; C:mitochondrion; P:ribosome biogenesis;	-	IPR002942 (SMART); IPR001912 (G3DSA:1.10.1050.GENE3D); IPR002942 (G3DSA:3.10.290.GENE3D); IPR002942 (PFAM); PTHR11831:SF4 (PANTHER); IPR022801 (PANTHER); IPR002942 (PROSITE_PROFILES); SSF55174 (SUPERFAMILY)
30S ribosomal protein S5, chloroplastic	Translation	NICBE_141357.1	NICBE_141357.1	GO:0006412; GO:0046677; GO:0009842; GO:0015935; GO:0042742; GO:0009409; GO:0019843; GO:0003735; GO:0009535; GO:0009570; GO:0045036; GO:0046686; GO:0005634; GO:0042254	P:translation; P:response to antibiotic; C:cyanelle; C:small ribosomal subunit; P:defense response to bacterium; P:response to cold; F:rRNA binding; F:structural constituent of ribosome; C:chloroplast thylakoid membrane; C:chloroplast stroma; P:protein targeting to chloroplast; P:response to cadmium ion; C:nucleus; P:ribosome biogenesis;	-	IPR005324 (PFAM); IPR013810 (PFAM); IPR014720 (G3DSA:3.30.160.GENE3D); IPR014721 (G3DSA:3.30.230.GENE3D); IPR005712 (TIGRFAM); PTHR13718:SF52 (PANTHER); IPR000851 (PANTHER); IPR018192 (PROSITE_PATTERNS); IPR013810 (PROSITE_PROFILES); IPR005712 (HAMAP); IPR020568 (SUPERFAMILY); SSF54768 (SUPERFAMILY)
30S ribosomal protein S7 chloroplastic	Translation	NbS00056959g0005.1	NbS00019300g0014.1, NbS00056959g0005.1	GO:0043231; GO:0030529; GO:0006412	C:intracellular membrane-bounded organelle; C:ribonucleoprotein complex; P:translation;	-	IPR023798 (PFAM); IPR023798 (G3DSA:1.10.455.GENE3D); IPR000235 (PANTHER); PTHR11205:SF15 (PANTHER); IPR023798 (SUPERFAMILY)
30S ribosomal protein S9	Translation	NbS00017313g0001.1	NbS00017313g0001.1	GO:0000184; GO:0006415; GO:0006413; GO:0000003; GO:0000022; GO:0005515; GO:0016020; GO:0040007; GO:0006414; GO:0009507; GO:0005618; GO:0006915; GO:0005794; GO:0018996; GO:0005730; GO:0009792; GO:0002119; GO:0003735; GO:0003723; GO:0019083; GO:0042274; GO:0009506; GO:0006614; GO:0006364; GO:0022627	P:nuclear-transcribed mRNA catabolic process, nonsense-mediated decay; P:translational termination; P:translational initiation; P:reproduction; P:mitotic spindle elongation; F:protein binding; C:membrane; P:growth; P:translational elongation; C:chloroplast; C:cell wall; P:apoptotic process; C:Golgi apparatus; P:molting cycle, collagen and cuticulin-based cuticle; C:nucleolus; P:embryo development…	-	IPR000754 (PFAM); IPR014721 (G3DSA:3.30.230.GENE3D); IPR000754 (PANTHER); IPR020574 (PROSITE_PATTERNS); IPR020568 (SUPERFAMILY); IPR020568 (SUPERFAMILY)
30S ribosomal protein S9, chloroplastic (Fragment)	Translation	NICBE_034751.1	NICBE_034751.1	GO:0009941; GO:0000312; GO:0003735; GO:0009570; GO:0022627; GO:0016020; GO:0006412; GO:0019843; GO:0042254	C:chloroplast envelope; C:plastid small ribosomal subunit; F:structural constituent of ribosome; C:chloroplast stroma; C:cytosolic small ribosomal subunit; C:membrane; P:translation; F:rRNA binding; P:ribosome biogenesis;	-	IPR000754 (PFAM); IPR014721 (G3DSA:3.30.230.GENE3D); IPR000754 (PANTHER); IPR020574 (PROSITE_PATTERNS); SIGNAL_PEPTIDE_H_REGION (PHOBIUS); SIGNAL_PEPTIDE_C_REGION (PHOBIUS); SIGNAL_PEPTIDE_N_REGION (PHOBIUS); NON_CYTOPLASMIC_DOMAIN (PHOBIUS); SIGNAL_PEPTIDE (PHOBIUS); IPR023035 (HAMAP); IPR020568 (SUPERFAMILY)
37 kDa inner envelope membrane protein, chloroplastic	Metabolic Process	NICBE_000425.1	NICBE_000425.1	GO:0006655; GO:0010189; GO:0019288; GO:0032259; GO:0010236; GO:0009706; GO:0051741; GO:0019761	P:phosphatidylglycerol biosynthetic process; P:vitamin E biosynthetic process; P:isopentenyl diphosphate biosynthetic process, methylerythritol 4-phosphate pathway; P:methylation; P:plastoquinone biosynthetic process; C:chloroplast inner membrane; F:2-methyl-6-phytyl-1,4-benzoquinone methyltransferase activity; P:glucosinolate biosynthetic process;	-	G3DSA:3.40.50.150 (GENE3D); IPR013216 (PFAM); PTHR10108:SF9 (PANTHER); PTHR10108 (PANTHER); NON_CYTOPLASMIC_DOMAIN (PHOBIUS); TRANSMEMBRANE (PHOBIUS); CYTOPLASMIC_DOMAIN (PHOBIUS); CYTOPLASMIC_DOMAIN (PHOBIUS); TRANSMEMBRANE (PHOBIUS); SSF53335 (SUPERFAMILY); TMhelix (TMHMM); TMhelix (TMHMM)
4-alpha-glucanotransferase DPE2	Metabolic Process	NICBE_323237.1	NICBE_323237.1	GO:0005829; GO:0043169; GO:0005983; GO:0007623; GO:0004134; GO:0010297; GO:0019252; GO:0009664; GO:0000025; GO:0009507; GO:0043085; GO:2001070	C:cytosol; F:cation binding; P:starch catabolic process; P:circadian rhythm; F:4-alpha-glucanotransferase activity; F:heteropolysaccharide binding; P:starch biosynthetic process; P:plant-type cell wall organization; P:maltose catabolic process; C:chloroplast; P:positive regulation of catalytic activity; F:starch binding;	(2.4) Glycosyltransferases	IPR002044 (SMART); IPR013781 (G3DSA:3.20.20.GENE3D); IPR002044 (PFAM); IPR013783 (G3DSA:2.60.40.GENE3D); IPR003385 (PFAM); IPR013783 (G3DSA:2.60.40.GENE3D); PTHR32518 (PANTHER); PTHR32518:SF0 (PANTHER); IPR002044 (PROSITE_PROFILES); IPR002044 (PROSITE_PROFILES); IPR017853 (SUPERFAMILY); IPR013784 (SUPERFAMILY); IPR013784 (SUPERFAMILY)
40S ribosomal protein S10-1	Translation	NICBE_332823.1	NICBE_332823.1	GO:0005925; GO:2000032; GO:0000184; GO:0006415; GO:0006413; GO:0030506; GO:0030056; GO:0031581; GO:0010252; GO:0000028; GO:0009664; GO:0043034; GO:0009925; GO:0047485; GO:0006414; GO:0009507; GO:0005618; GO:0005730; GO:0045111; GO:0008307; GO:0016528; GO:0007565; GO:0042383; GO:0090506; GO:0005875; GO:0003735; GO:0019083; GO:0006614; GO:0030855; GO:0048471; GO:0022008; GO:0005200; GO:0007584; GO:…	C:focal adhesion; P:regulation of secondary shoot formation; P:nuclear-transcribed mRNA catabolic process, nonsense-mediated decay; P:translational termination; P:translational initiation; F:ankyrin binding; C:hemidesmosome; P:hemidesmosome assembly; P:auxin homeostasis; P:ribosomal small subunit assembly; P:plant-type cell wall organization; C:costamere; C:basal plasma membrane; F:protein N-term…	-	IPR005326 (PFAM); PTHR12146 (PANTHER)
40S ribosomal protein S13	Translation	NICBE_002676.1	NICBE_002676.1	GO:0000184; GO:0006415; GO:0006413; GO:0000022; GO:0005515; GO:0016020; GO:0000911; GO:0001510; GO:0009664; GO:0006414; GO:0009507; GO:0005618; GO:0005794; GO:0005730; GO:0033119; GO:0009965; GO:0010090; GO:0000228; GO:0003735; GO:0019083; GO:0006614; GO:0005783; GO:0042545; GO:0003729; GO:0019843; GO:0005739; GO:0022627; GO:0042254	P:nuclear-transcribed mRNA catabolic process, nonsense-mediated decay; P:translational termination; P:translational initiation; P:mitotic spindle elongation; F:protein binding; C:membrane; P:cytokinesis by cell plate formation; P:RNA methylation; P:plant-type cell wall organization; P:translational elongation; C:chloroplast; C:cell wall; C:Golgi apparatus; C:nucleolus; P:negative regulation of RN…	-	IPR009068 (G3DSA:1.10.287.GENE3D); IPR000589 (PFAM); IPR012606 (PFAM); PTHR11885 (PANTHER); IPR000589 (PROSITE_PATTERNS); IPR023029 (HAMAP); IPR009068 (SUPERFAMILY)
40S ribosomal protein S15	RNA Processing	NbS00046450g0014.1	NbS00046450g0014.1	GO:0005774; GO:0000184; GO:0008340; GO:0006415; GO:0006413; GO:0000003; GO:0005654; GO:0005515; GO:0040010; GO:0000312; GO:0000028; GO:0001510; GO:0015979; GO:0000056; GO:0006414; GO:0006915; GO:0006091; GO:0005794; GO:0005730; GO:0009792; GO:0009570; GO:0003677; GO:0002119; GO:0003735; GO:0003723; GO:0009408; GO:0019083; GO:0009506; GO:0006614; GO:0005886; GO:0006364; GO:0022627	C:vacuolar membrane; P:nuclear-transcribed mRNA catabolic process, nonsense-mediated decay; P:determination of adult lifespan; P:translational termination; P:translational initiation; P:reproduction; C:nucleoplasm; F:protein binding; P:positive regulation of growth rate; C:plastid small ribosomal subunit; P:ribosomal small subunit assembly; P:RNA methylation; P:photosynthesis; P:ribosomal small s…	-	IPR002222 (PRINTS); IPR002222 (PIRSF); IPR005713 (TIGRFAM); IPR002222 (PFAM); IPR023575 (G3DSA:3.30.860.GENE3D); IPR002222 (PANTHER); PTHR11880:SF2 (PANTHER); IPR020934 (PROSITE_PATTERNS); IPR002222 (HAMAP); IPR023575 (SUPERFAMILY)
40S ribosomal protein S15a-1	Translation	NICBE_256303.1	NICBE_256303.1	GO:0005774; GO:0000184; GO:0009615; GO:0006415; GO:0006413; GO:0000022; GO:0006414; GO:0009507; GO:0005618; GO:0005794; GO:0008284; GO:0003735; GO:0003723; GO:0019083; GO:0009506; GO:0006614; GO:0005886; GO:0045787; GO:0022627; GO:0005739; GO:0042254	C:vacuolar membrane; P:nuclear-transcribed mRNA catabolic process, nonsense-mediated decay; P:response to virus; P:translational termination; P:translational initiation; P:mitotic spindle elongation; P:translational elongation; C:chloroplast; C:cell wall; C:Golgi apparatus; P:positive regulation of cell proliferation; F:structural constituent of ribosome; F:RNA binding; P:viral transcription; C:p…	-	IPR000630 (PFAM); G3DSA:3.30.310.130 (GENE3D); G3DSA:3.30.1370.30 (GENE3D); G3DSA:3.30.1490.10 (GENE3D); IPR000630 (PANTHER); IPR000630 (PROSITE_PATTERNS); IPR000630 (HAMAP); IPR000630 (SUPERFAMILY); SSF54001 (SUPERFAMILY)
40S ribosomal protein S17 protein	Translation	NbS00019530g0006.1	NbS00019530g0006.1	GO:0000184; GO:0006415; GO:0006413; GO:0034101; GO:0000028; GO:0001510; GO:0006414; GO:0005794; GO:0005730; GO:0003735; GO:0006164; GO:0019083; GO:0006614; GO:0005886; GO:0006364; GO:0022627	P:nuclear-transcribed mRNA catabolic process, nonsense-mediated decay; P:translational termination; P:translational initiation; P:erythrocyte homeostasis; P:ribosomal small subunit assembly; P:RNA methylation; P:translational elongation; C:Golgi apparatus; C:nucleolus; F:structural constituent of ribosome; P:purine nucleotide biosynthetic process; P:viral transcription; P:SRP-dependent cotranslat…	-	IPR001210 (G3DSA:1.10.60.GENE3D); IPR001210 (PFAM); PTHR10732:SF0 (PANTHER); IPR001210 (PANTHER); IPR018273 (PROSITE_PATTERNS); IPR001210 (HAMAP); IPR001210 (SUPERFAMILY)
40S ribosomal protein S18	Translation	NbS00023066g0009.1	NbS00023066g0009.1	GO:0005774; GO:0000184; GO:0006415; GO:0006413; GO:0000022; GO:0005515; GO:0007275; GO:0001510; GO:0006414; GO:0005618; GO:0005794; GO:0005730; GO:0051726; GO:0006417; GO:0000228; GO:0003735; GO:0019083; GO:0009506; GO:0006614; GO:0005886; GO:0042254; GO:0019843; GO:0022627	C:vacuolar membrane; P:nuclear-transcribed mRNA catabolic process, nonsense-mediated decay; P:translational termination; P:translational initiation; P:mitotic spindle elongation; F:protein binding; P:multicellular organismal development; P:RNA methylation; P:translational elongation; C:cell wall; C:Golgi apparatus; C:nucleolus; P:regulation of cell cycle; P:regulation of translation; C:nuclear ch…	-	Coil (COILS); IPR001892 (PFAM); G3DSA:1.10.8.50 (GENE3D); IPR027437 (G3DSA:4.10.910.GENE3D); PTHR10871 (PANTHER); PTHR10871:SF2 (PANTHER); IPR018269 (PROSITE_PATTERNS); IPR001892 (HAMAP); IPR001892 (PROSITE_PROFILES); IPR010979 (SUPERFAMILY)
40S ribosomal protein S2-2	Translation	NICBE_203773.1	NICBE_203773.1	GO:0000184; GO:0006415; GO:0000003; GO:0005654; GO:0071353; GO:0040007; GO:0009220; GO:0000028; GO:0001510; GO:0006414; GO:0009507; GO:0005618; GO:0006915; GO:0005794; GO:0005730; GO:0009792; GO:0001731; GO:0002119; GO:0000228; GO:0003735; GO:0003723; GO:0019083; GO:0009506; GO:0006614; GO:0032403; GO:0017134; GO:0005886; GO:0022627	P:nuclear-transcribed mRNA catabolic process, nonsense-mediated decay; P:translational termination; P:reproduction; C:nucleoplasm; P:cellular response to interleukin-4; P:growth; P:pyrimidine ribonucleotide biosynthetic process; P:ribosomal small subunit assembly; P:RNA methylation; P:translational elongation; C:chloroplast; C:cell wall; P:apoptotic process; C:Golgi apparatus; C:nucleolus; P:embr…	-	IPR014721 (G3DSA:3.30.230.GENE3D); IPR005324 (PFAM); IPR005711 (TIGRFAM); IPR013810 (PFAM); IPR014720 (G3DSA:3.30.160.GENE3D); IPR000851 (PANTHER); IPR018192 (PROSITE_PATTERNS); IPR013810 (PROSITE_PROFILES); IPR020568 (SUPERFAMILY); SSF54768 (SUPERFAMILY)
40S ribosomal protein S20 2	Translation	NbS00035223g0007.1	NbS00035223g0007.1	GO:0000184; GO:0006415; GO:0006413; GO:0016020; GO:0001510; GO:0006414; GO:0009507; GO:0005618; GO:0005794; GO:0005730; GO:0003735; GO:0003723; GO:0019083; GO:0009506; GO:0006614; GO:0022627; GO:0042254	P:nuclear-transcribed mRNA catabolic process, nonsense-mediated decay; P:translational termination; P:translational initiation; C:membrane; P:RNA methylation; P:translational elongation; C:chloroplast; C:cell wall; C:Golgi apparatus; C:nucleolus; F:structural constituent of ribosome; F:RNA binding; P:viral transcription; C:plasmodesma; P:SRP-dependent cotranslational protein targeting to membrane…	-	IPR001848 (PRINTS); IPR027486 (PFAM); IPR027486 (G3DSA:3.30.70.GENE3D); IPR005729 (TIGRFAM); IPR001848 (PANTHER); PTHR11700:SF3 (PANTHER); IPR018268 (PROSITE_PATTERNS); IPR001848 (HAMAP); IPR027486 (SUPERFAMILY)
40S ribosomal protein S23	Translation	NICBE_389768.1	NICBE_389768.1	GO:0000184; GO:0008340; GO:0006415; GO:0006413; GO:0005515; GO:0051298; GO:0040007; GO:0006414; GO:0006915; GO:0005794; GO:0018996; GO:0005730; GO:0045182; GO:0009792; GO:0006417; GO:0002119; GO:0003735; GO:0019083; GO:0006614; GO:0040035; GO:0022627; GO:0006417; GO:0042254	P:nuclear-transcribed mRNA catabolic process, nonsense-mediated decay; P:determination of adult lifespan; P:translational termination; P:translational initiation; F:protein binding; P:centrosome duplication; P:growth; P:translational elongation; P:apoptotic process; C:Golgi apparatus; P:molting cycle, collagen and cuticulin-based cuticle; C:nucleolus; F:translation regulator activity; P:embryo de…	-	IPR006032 (PFAM); IPR012340 (G3DSA:2.40.50.GENE3D); IPR005680 (TIGRFAM); IPR006032 (PANTHER); PTHR11652:SF2 (PANTHER); IPR006032 (PROSITE_PATTERNS); IPR012340 (SUPERFAMILY)
40S ribosomal protein S26	Translation	NbS00004410g0015.1	NbS00004410g0015.1	GO:0000184; GO:0008340; GO:0006415; GO:0006413; GO:0000003; GO:0005515; GO:0016020; GO:0040007; GO:0009664; GO:0040011; GO:0006414; GO:0009507; GO:0006915; GO:0033119; GO:0009792; GO:0002119; GO:0003735; GO:0019083; GO:0010171; GO:0009506; GO:0006614; GO:0009165; GO:0042254; GO:0042545; GO:0003729; GO:0022627	P:nuclear-transcribed mRNA catabolic process, nonsense-mediated decay; P:determination of adult lifespan; P:translational termination; P:translational initiation; P:reproduction; F:protein binding; C:membrane; P:growth; P:plant-type cell wall organization; P:locomotion; P:translational elongation; C:chloroplast; P:apoptotic process; P:negative regulation of RNA splicing; P:embryo development endi…	-	IPR000892 (PFAM); IPR000892 (PANTHER); IPR000892 (PROSITE_PATTERNS)
40S ribosomal protein S3 3	Translation	NbS00035854g0012.1	NbS00035854g0012.1	GO:0043524; GO:0003735; GO:0002119; GO:0016363; GO:0051018; GO:0005774; GO:0045738; GO:1900119; GO:0032088; GO:0006414; GO:0001510; GO:0003729; GO:0009651; GO:0012505; GO:0009506; GO:0006413; GO:0008340; GO:0040007; GO:0006415; GO:0006919; GO:0008534; GO:0004519; GO:0019915; GO:0006614; GO:0009792; GO:0005794; GO:0000003; GO:0005875; GO:0019901; GO:0019083; GO:0018996; GO:0030425; GO:0051536; GO:…	P:negative regulation of neuron apoptotic process; F:structural constituent of ribosome; P:nematode larval development; C:nuclear matrix; F:protein kinase A binding; C:vacuolar membrane; P:negative regulation of DNA repair; P:positive regulation of execution phase of apoptosis; P:negative regulation of NF-kappaB transcription factor activity; P:translational elongation; P:RNA methylation; F:mRNA …	(3.2) Glycosylases	IPR001351 (PFAM); IPR001351 (G3DSA:3.30.1140.GENE3D); IPR015946 (G3DSA:3.30.300.GENE3D); IPR004044 (PFAM); IPR005703 (TIGRFAM); PTHR11760 (PANTHER); IPR018280 (PROSITE_PATTERNS); IPR004044 (PROSITE_PROFILES); IPR001351 (SUPERFAMILY); IPR009019 (SUPERFAMILY)
40S ribosomal protein S3a	Translation	NbS00010666g0026.1	NbS00010666g0026.1	GO:0001510; GO:0006412; GO:0005618; GO:0005730; GO:0009506; GO:0003735; GO:0009220; GO:0022627; GO:0009507; GO:0005794; GO:0005886; GO:0042254	P:RNA methylation; P:translation; C:cell wall; C:nucleolus; C:plasmodesma; F:structural constituent of ribosome; P:pyrimidine ribonucleotide biosynthetic process; C:cytosolic small ribosomal subunit; C:chloroplast; C:Golgi apparatus; C:plasma membrane; P:ribosome biogenesis;	-	IPR001593 (PFAM); PTHR11830 (PANTHER); IPR018281 (PROSITE_PATTERNS); IPR027500 (HAMAP)
40S ribosomal protein S4	Translation	NICBE_300668.1	NICBE_160362.1, NICBE_300668.1	GO:0005774; GO:0000184; GO:0006415; GO:0006413; GO:0005515; GO:0005844; GO:0009220; GO:0001510; GO:0006414; GO:0009507; GO:0045727; GO:0005794; GO:0005730; GO:0008284; GO:0007420; GO:0009790; GO:0003735; GO:0019083; GO:0006614; GO:0005886; GO:0019843; GO:0005739; GO:0022627; GO:0042254	C:vacuolar membrane; P:nuclear-transcribed mRNA catabolic process, nonsense-mediated decay; P:translational termination; P:translational initiation; F:protein binding; C:polysome; P:pyrimidine ribonucleotide biosynthetic process; P:RNA methylation; P:translational elongation; C:chloroplast; P:positive regulation of translation; C:Golgi apparatus; C:nucleolus; P:positive regulation of cell prolife…	-	IPR000876 (PIRSF); IPR005824 (SMART); IPR002942 (SMART); IPR013845 (PFAM); IPR005824 (PFAM); IPR013843 (PFAM); PTHR11581:SF0 (PANTHER); IPR000876 (PANTHER); IPR018199 (PROSITE_PATTERNS); IPR000876 (HAMAP)
40S ribosomal protein S5-2	Translation	NICBE_271029.1	NICBE_271029.1	GO:0005774; GO:0000184; GO:0008340; GO:0006415; GO:0006413; GO:0000003; GO:0000022; GO:0040007; GO:0006450; GO:0009507; GO:0005618; GO:0006915; GO:0005730; GO:0009792; GO:0002119; GO:0000228; GO:0005875; GO:0003735; GO:0019083; GO:0009506; GO:0006614; GO:0022008; GO:0005886; GO:0003729; GO:0022627; GO:0042254	C:vacuolar membrane; P:nuclear-transcribed mRNA catabolic process, nonsense-mediated decay; P:determination of adult lifespan; P:translational termination; P:translational initiation; P:reproduction; P:mitotic spindle elongation; P:growth; P:regulation of translational fidelity; C:chloroplast; C:cell wall; P:apoptotic process; C:nucleolus; P:embryo development ending in birth or egg hatching; P:n…	-	IPR005716 (TIGRFAM); IPR023798 (PFAM); IPR023798 (G3DSA:1.10.455.GENE3D); IPR000235 (PANTHER); IPR020606 (PROSITE_PATTERNS); IPR023798 (SUPERFAMILY)
40S ribosomal protein S6	Translation	NbS00002662g0109.1	NbS00002662g0109.1	GO:0043065; GO:0009793; GO:0000028; GO:0003735; GO:0007369; GO:0000082; GO:0002309; GO:0006414; GO:0001510; GO:0006924; GO:0051298; GO:0033077; GO:0006364; GO:0009506; GO:0000022; GO:0006413; GO:0042742; GO:0005844; GO:0042593; GO:0040007; GO:0006415; GO:0022605; GO:0005886; GO:0048821; GO:0006614; GO:0048471; GO:0005794; GO:0005739; GO:0001890; GO:0019901; GO:0019083; GO:0000184; GO:0043066; GO:…	P:positive regulation of apoptotic process; P:embryo development ending in seed dormancy; P:ribosomal small subunit assembly; F:structural constituent of ribosome; P:gastrulation; P:G1/S transition of mitotic cell cycle; P:T cell proliferation involved in immune response; P:translational elongation; P:RNA methylation; P:activation-induced cell death of T cells; P:centrosome duplication; P:T cell …	-	Coil (COILS); IPR014401 (PIRSF); IPR001377 (PFAM); IPR001377 (PANTHER); IPR018282 (PROSITE_PATTERNS)
40S ribosomal protein S7	Translation	NICBE_390275.1	NICBE_390275.1	GO:0030097; GO:0000184; GO:0006415; GO:0006413; GO:0005515; GO:0001510; GO:0006414; GO:0009507; GO:0005618; GO:0005794; GO:0005730; GO:0051726; GO:0005856; GO:0001843; GO:0005763; GO:0030154; GO:0003735; GO:0003723; GO:0019083; GO:0042274; GO:0009506; GO:0006614; GO:0032040; GO:0030686; GO:0005886; GO:0006364; GO:0022627	P:hemopoiesis; P:nuclear-transcribed mRNA catabolic process, nonsense-mediated decay; P:translational termination; P:translational initiation; F:protein binding; P:RNA methylation; P:translational elongation; C:chloroplast; C:cell wall; C:Golgi apparatus; C:nucleolus; P:regulation of cell cycle; C:cytoskeleton; P:neural tube closure; C:mitochondrial small ribosomal subunit; P:cell differentiation…	-	Coil (COILS); IPR000554 (PFAM); PTHR11278:SF0 (PANTHER); IPR000554 (PANTHER); IPR000554 (PROSITE_PATTERNS)
40S ribosomal protein S8	Translation	NbS00031756g0004.1	NbS00031756g0004.1	GO:0000184; GO:0008340; GO:0006415; GO:0006413; GO:0000003; GO:0040007; GO:0006898; GO:0001510; GO:0006414; GO:0009507; GO:0005618; GO:0006915; GO:0005794; GO:0005730; GO:0019915; GO:0051726; GO:0000462; GO:0009790; GO:0002119; GO:0003723; GO:0003735; GO:0019083; GO:0009506; GO:0006614; GO:0009165; GO:0022008; GO:0042991; GO:0005886; GO:0022627	P:nuclear-transcribed mRNA catabolic process, nonsense-mediated decay; P:determination of adult lifespan; P:translational termination; P:translational initiation; P:reproduction; P:growth; P:receptor-mediated endocytosis; P:RNA methylation; P:translational elongation; C:chloroplast; C:cell wall; P:apoptotic process; C:Golgi apparatus; C:nucleolus; P:lipid storage; P:regulation of cell cycle; P:ma…	-	IPR022309 (PFAM); IPR001047 (TIGRFAM); IPR001047 (PANTHER); IPR018283 (PROSITE_PATTERNS)
40S ribosomal protein S9-2	Translation	NICBE_243948.1	NICBE_243948.1	GO:0005774; GO:0000184; GO:0008340; GO:0006415; GO:0006413; GO:0000003; GO:0000022; GO:0005515; GO:0040010; GO:0001510; GO:0006414; GO:0009507; GO:0005618; GO:0006915; GO:0005794; GO:0005730; GO:0045182; GO:0008284; GO:0009792; GO:0006417; GO:0002119; GO:0000228; GO:0003735; GO:0019083; GO:0010171; GO:0009506; GO:0006614; GO:0019843; GO:0005739; GO:0022627; GO:0006417; GO:0042254	C:vacuolar membrane; P:nuclear-transcribed mRNA catabolic process, nonsense-mediated decay; P:determination of adult lifespan; P:translational termination; P:translational initiation; P:reproduction; P:mitotic spindle elongation; F:protein binding; P:positive regulation of growth rate; P:RNA methylation; P:translational elongation; C:chloroplast; C:cell wall; P:apoptotic process; C:Golgi apparatu…	-	IPR002942 (SMART); IPR001912 (PFAM); IPR002942 (PFAM); IPR005710 (TIGRFAM); IPR002942 (G3DSA:3.10.290.GENE3D); PTHR11831:SF3 (PANTHER); IPR022801 (PANTHER); IPR018079 (PROSITE_PATTERNS); IPR002942 (PROSITE_PROFILES); SSF55174 (SUPERFAMILY)
40S ribosomal protein SA	Translation	NbS00003907g0013.1	NbS00003907g0013.1	GO:0005604; GO:0043236; GO:0006833; GO:0006412; GO:0000028; GO:0001510; GO:0009664; GO:0000447; GO:0009651; GO:0009507; GO:0043022; GO:0005794; GO:0006972; GO:0007030; GO:0000461; GO:0043025; GO:0005055; GO:0042256; GO:0046686; GO:0003735; GO:0009506; GO:0009266; GO:0030686; GO:0005886; GO:0006606; GO:0005634; GO:0042545; GO:0006407; GO:0022627; GO:0007165	C:basement membrane; F:laminin binding; P:water transport; P:translation; P:ribosomal small subunit assembly; P:RNA methylation; P:plant-type cell wall organization; P:endonucleolytic cleavage in ITS1 to separate SSU-rRNA from 5.8S rRNA and LSU-rRNA from tricistronic rRNA transcript (SSU-rRNA, 5.8S rRNA, LSU-rRNA); P:response to salt stress; C:chloroplast; F:ribosome binding; C:Golgi apparatus; P…	-	IPR001865 (PRINTS); G3DSA:3.40.50.10490 (GENE3D); IPR001865 (PFAM); IPR005707 (TIGRFAM); IPR005707 (PANTHER); PTHR11489:SF7 (PANTHER); IPR018130 (PROSITE_PATTERNS); IPR018130 (PROSITE_PATTERNS); IPR027498 (HAMAP); IPR023591 (SUPERFAMILY)
5 epi aristolochene synthase 2	Metabolic Process	NbS00055581g0001.1	NbS00004447g0101.1, NbS00055581g0001.1	GO:0005737; GO:0006952; GO:0045338; GO:0016114; GO:0034003; GO:0000287; GO:0051762	C:cytoplasm; P:defense response; P:farnesyl diphosphate metabolic process; P:terpenoid biosynthetic process; F:vetispiradiene synthase activity; F:magnesium ion binding; P:sesquiterpene biosynthetic process;	(4.2) Carbon-oxygen lyases	IPR005630 (PFAM); IPR001906 (G3DSA:1.50.30.GENE3D); IPR001906 (PFAM); IPR008949 (G3DSA:1.10.600.GENE3D); PTHR31225 (PANTHER); IPR008949 (SUPERFAMILY); IPR008930 (SUPERFAMILY)
5 methyltetrahydropteroyltriglutamate homocysteine methyltransferase	Metabolic Process	NbS00022063g0009.1	NbS00012577g0009.1, NbS00022063g0009.1	GO:0005829; GO:0005507; GO:0009086; GO:0008705; GO:0008270; GO:0005777; GO:0009651; GO:0016628; GO:0009506; GO:0009941; GO:0010584; GO:0003871; GO:0032259; GO:0005774; GO:0009570; GO:0010043; GO:0046686; GO:0080019; GO:0005794; GO:0005886; GO:0048046	C:cytosol; F:copper ion binding; P:methionine biosynthetic process; F:methionine synthase activity; F:zinc ion binding; C:peroxisome; P:response to salt stress; F:oxidoreductase activity, acting on the CH-CH group of donors, NAD or NADP as acceptor; C:plasmodesma; C:chloroplast envelope; P:pollen exine formation; F:5-methyltetrahydropteroyltriglutamate-homocysteine S-methyltransferase activity; P…	(2.1) Transferring one-carbon groups; (2.1) Transferring one-carbon groups	Coil (COILS); IPR006276 (PIRSF); IPR002629 (PFAM); IPR013215 (PFAM); G3DSA:3.20.20.210 (GENE3D); G3DSA:3.20.20.210 (GENE3D); PTHR30519:SF0 (PANTHER); PTHR30519 (PANTHER); IPR006276 (HAMAP); SSF51726 (SUPERFAMILY); SSF51726 (SUPERFAMILY); SSF51726 (SUPERFAMILY)
50S ribosomal protein L1, chloroplastic	Translation	NICBE_391524.1	NICBE_391524.1	GO:0006098; GO:0009941; GO:0045036; GO:0009902; GO:0015979; GO:0015934; GO:0016226; GO:0019288; GO:0009570; GO:0034660; GO:0006417; GO:0003735; GO:0000049; GO:0009073; GO:0042793; GO:0009535; GO:0005634; GO:0010027; GO:0019843; GO:0042254	P:pentose-phosphate shunt; C:chloroplast envelope; P:protein targeting to chloroplast; P:chloroplast relocation; P:photosynthesis; C:large ribosomal subunit; P:iron-sulfur cluster assembly; P:isopentenyl diphosphate biosynthetic process, methylerythritol 4-phosphate pathway; C:chloroplast stroma; P:ncRNA metabolic process; P:regulation of translation; F:structural constituent of ribosome; F:tRNA …	-	IPR016095 (G3DSA:3.40.50.GENE3D); IPR005878 (TIGRFAM); IPR028364 (PFAM); IPR016094 (G3DSA:3.30.190.GENE3D); PTHR23105 (PANTHER); PTHR23105:SF25 (PANTHER); IPR023673 (PROSITE_PATTERNS); SIGNAL_PEPTIDE_N_REGION (PHOBIUS); SIGNAL_PEPTIDE_C_REGION (PHOBIUS); NON_CYTOPLASMIC_DOMAIN (PHOBIUS); SIGNAL_PEPTIDE_H_REGION (PHOBIUS); SIGNAL_PEPTIDE (PHOBIUS); IPR005878 (HAMAP); IPR023674 (SUPERFAMILY)
50S ribosomal protein L10, chloroplastic	Translation	NICBE_386742.1	NICBE_386742.1	GO:0010103; GO:0009941; GO:0035304; GO:0022626; GO:0006412; GO:0010207; GO:0009902; GO:0016556; GO:0009965; GO:0009570; GO:0030154; GO:0003735; GO:0042793; GO:0006364; GO:0010027; GO:0019843	P:stomatal complex morphogenesis; C:chloroplast envelope; P:regulation of protein dephosphorylation; C:cytosolic ribosome; P:translation; P:photosystem II assembly; P:chloroplast relocation; P:mRNA modification; P:leaf morphogenesis; C:chloroplast stroma; P:cell differentiation; F:structural constituent of ribosome; P:transcription from plastid promoter; P:rRNA processing; P:thylakoid membrane or…	-	IPR001790 (PFAM); PTHR11560 (PANTHER); IPR022973 (PTHR11560:PANTHER); IPR022973 (HAMAP); SSF160369 (SUPERFAMILY)
50S ribosomal protein L12 chloroplastic	Translation	NbS00020081g0001.1	NbS00020081g0001.1	GO:0006412; GO:0003723; GO:0009295; GO:0042742; GO:0009506; GO:0000311; GO:0003735; GO:0009941; GO:0009535; GO:0009570; GO:0042254	P:translation; F:RNA binding; C:nucleoid; P:defense response to bacterium; C:plasmodesma; C:plastid large ribosomal subunit; F:structural constituent of ribosome; C:chloroplast envelope; C:chloroplast thylakoid membrane; C:chloroplast stroma; P:ribosome biogenesis;	-	G3DSA:1.20.5.710 (GENE3D); IPR000206 (TIGRFAM); IPR013823 (PFAM); IPR014719 (G3DSA:3.30.1390.GENE3D); PTHR11809:SF14 (PANTHER); IPR000206 (PANTHER); SIGNAL_PEPTIDE_C_REGION (PHOBIUS); NON_CYTOPLASMIC_DOMAIN (PHOBIUS); SIGNAL_PEPTIDE_N_REGION (PHOBIUS); SIGNAL_PEPTIDE (PHOBIUS); SIGNAL_PEPTIDE_H_REGION (PHOBIUS); IPR000206 (HAMAP); SignalP-TM (SIGNALP_GRAM_POSITIVE); IPR014719 (SUPERFAMILY); IPR00…
50S ribosomal protein L13	Translation	NbS00017563g0004.1	NbS00017563g0004.1	GO:0006412; GO:0005840; GO:0003735; GO:0009941; GO:0009579; GO:0009570; GO:0045036; GO:0009793; GO:0042254	P:translation; C:ribosome; F:structural constituent of ribosome; C:chloroplast envelope; C:thylakoid; C:chloroplast stroma; P:protein targeting to chloroplast; P:embryo development ending in seed dormancy; P:ribosome biogenesis;	-	IPR023564 (G3DSA:3.90.1180.GENE3D); IPR005823 (TIGRFAM); IPR005822 (PFAM); PTHR11545:SF2 (PANTHER); IPR005822 (PANTHER); IPR023563 (PROSITE_PATTERNS); SIGNAL_PEPTIDE_C_REGION (PHOBIUS); SIGNAL_PEPTIDE_H_REGION (PHOBIUS); SIGNAL_PEPTIDE_N_REGION (PHOBIUS); NON_CYTOPLASMIC_DOMAIN (PHOBIUS); SIGNAL_PEPTIDE (PHOBIUS); IPR005823 (HAMAP); SignalP-TM (SIGNALP_GRAM_POSITIVE); IPR023564 (SUPERFAMILY)
50S ribosomal protein L15, chloroplastic (Fragment)	Translation	NICBE_179113.1	NICBE_179113.1	GO:0006412; GO:0000311; GO:0003735; GO:0009941; GO:0009570; GO:0042254	P:translation; C:plastid large ribosomal subunit; F:structural constituent of ribosome; C:chloroplast envelope; C:chloroplast stroma; P:ribosome biogenesis;	-	G3DSA:3.100.10.10 (GENE3D); IPR005749 (TIGRFAM); IPR021131 (PFAM); IPR005749 (PANTHER); PTHR12934:SF2 (PANTHER); IPR001196 (PROSITE_PATTERNS); SIGNAL_PEPTIDE_N_REGION (PHOBIUS); SIGNAL_PEPTIDE_H_REGION (PHOBIUS); SIGNAL_PEPTIDE_C_REGION (PHOBIUS); SIGNAL_PEPTIDE (PHOBIUS); NON_CYTOPLASMIC_DOMAIN (PHOBIUS); IPR005749 (HAMAP); IPR021131 (SUPERFAMILY)
50S ribosomal protein L16 chloroplastic	Translation	NbS00010048g0009.1	NbS00007712g0010.1, NbS00010048g0009.1	GO:0005840; GO:0003735; GO:0009507; GO:0006412; GO:0019843; GO:0005739; GO:0042254	C:ribosome; F:structural constituent of ribosome; C:chloroplast; P:translation; F:rRNA binding; C:mitochondrion; P:ribosome biogenesis;	-	IPR000114 (PRINTS); IPR000114 (TIGRFAM); IPR023571 (G3DSA:2.40.150.GENE3D); IPR016180 (G3DSA:3.90.1170.GENE3D); IPR000218 (PFAM); IPR016180 (PFAM); IPR000114 (PANTHER); IPR016180 (SUPERFAMILY); IPR023571 (SUPERFAMILY)
50S ribosomal protein L17, chloroplastic	Translation	NICBE_267424.1	NICBE_267424.1	GO:0006412; GO:0005840; GO:0019843; GO:0003735; GO:0019288; GO:0009941; GO:0009570; GO:0042254	P:translation; C:ribosome; F:rRNA binding; F:structural constituent of ribosome; P:isopentenyl diphosphate biosynthetic process, methylerythritol 4-phosphate pathway; C:chloroplast envelope; C:chloroplast stroma; P:ribosome biogenesis;	-	IPR000456 (TIGRFAM); IPR000456 (PFAM); IPR000456 (G3DSA:3.90.1030.GENE3D); IPR000456 (PANTHER); PTHR14413:SF9 (PANTHER); IPR000456 (PROSITE_PATTERNS); IPR000456 (HAMAP); IPR000456 (SUPERFAMILY)
50S ribosomal protein L18 chloroplastic	Translation	NbS00007847g0006.1	NbS00007847g0006.1	GO:0006412; GO:0005840; GO:0010075; GO:0019843; GO:0009926; GO:0003735; GO:0009941; GO:0008361; GO:0010015; GO:0042254; GO:0009570; GO:0048653; GO:0009664; GO:0009832; GO:0007389	P:translation; C:ribosome; P:regulation of meristem growth; F:rRNA binding; P:auxin polar transport; F:structural constituent of ribosome; C:chloroplast envelope; P:regulation of cell size; P:root morphogenesis; P:ribosome biogenesis; C:chloroplast stroma; P:anther development; P:plant-type cell wall organization; P:plant-type cell wall biogenesis; P:pattern specification process;	-	G3DSA:3.30.420.100 (GENE3D); IPR004389 (TIGRFAM); IPR005484 (PFAM); PTHR12899 (PANTHER); SIGNAL_PEPTIDE_N_REGION (PHOBIUS); SIGNAL_PEPTIDE (PHOBIUS); SIGNAL_PEPTIDE_C_REGION (PHOBIUS); NON_CYTOPLASMIC_DOMAIN (PHOBIUS); SIGNAL_PEPTIDE_H_REGION (PHOBIUS); IPR004389 (HAMAP); SignalP-TM (SIGNALP_GRAM_POSITIVE); SSF53137 (SUPERFAMILY)
50S ribosomal protein L19 1 chloroplastic	Translation	NbS00006002g0007.1	NbS00006002g0007.1	GO:0010103; GO:0009941; GO:0016020; GO:0009793; GO:0005840; GO:0006412; GO:0051607; GO:0016226; GO:0019288; GO:0009570; GO:0010228; GO:0003735; GO:0035196; GO:0010267; GO:0048481; GO:0042254; GO:0010027	P:stomatal complex morphogenesis; C:chloroplast envelope; C:membrane; P:embryo development ending in seed dormancy; C:ribosome; P:translation; P:defense response to virus; P:iron-sulfur cluster assembly; P:isopentenyl diphosphate biosynthetic process, methylerythritol 4-phosphate pathway; C:chloroplast stroma; P:vegetative to reproductive phase transition of meristem; F:structural constituent of …	-	IPR001857 (PRINTS); IPR001857 (TIGRFAM); IPR001857 (PFAM); IPR001857 (PANTHER); PTHR15680:SF2 (PANTHER); IPR008991 (SUPERFAMILY)
50S ribosomal protein L2	Translation	NbS00015607g0008.1	NbS00015607g0008.1	GO:0005774; GO:0000184; GO:0006415; GO:0006413; GO:0000022; GO:0005515; GO:0008286; GO:0051298; GO:0009793; GO:0040010; GO:0040011; GO:0006414; GO:0009507; GO:0005794; GO:0022625; GO:0005730; GO:0008361; GO:0009792; GO:0002119; GO:0048749; GO:0000228; GO:0003735; GO:0019083; GO:0006614; GO:0005886; GO:0019843; GO:0042254	C:vacuolar membrane; P:nuclear-transcribed mRNA catabolic process, nonsense-mediated decay; P:translational termination; P:translational initiation; P:mitotic spindle elongation; F:protein binding; P:insulin receptor signaling pathway; P:centrosome duplication; P:embryo development ending in seed dormancy; P:positive regulation of growth rate; P:locomotion; P:translational elongation; C:chloropla…	-	IPR012340 (G3DSA:2.40.50.GENE3D); IPR022666 (PFAM); IPR014726 (G3DSA:4.10.950.GENE3D); IPR014722 (G3DSA:2.30.30.GENE3D); IPR022669 (PFAM); PTHR13691:SF4 (PANTHER); IPR002171 (PANTHER); IPR022671 (PROSITE_PATTERNS); IPR022671 (PROSITE_PATTERNS); IPR012340 (SUPERFAMILY); IPR008991 (SUPERFAMILY); IPR008991 (SUPERFAMILY)
50S ribosomal protein L2 chloroplastic	Translation	NbS00032038g0001.1	NbS00032038g0001.1	GO:0005762; GO:0003735; GO:0016740; GO:0009507; GO:0006412; GO:0019843; GO:0000166; GO:0042254	C:mitochondrial large ribosomal subunit; F:structural constituent of ribosome; F:transferase activity; C:chloroplast; P:translation; F:rRNA binding; F:nucleotide binding; P:ribosome biogenesis;	-	IPR022666 (PFAM); IPR012340 (G3DSA:2.40.50.GENE3D); IPR002171 (PANTHER); PTHR13691:SF13 (PANTHER); IPR012340 (SUPERFAMILY); IPR012340 (SUPERFAMILY)
50S ribosomal protein L2-B, chloroplastic	Translation	NICBE_379305.1	NICBE_379305.1	GO:0003735; GO:0015934; GO:0016740; GO:0009507; GO:0006412; GO:0019843; GO:0005739; GO:0000166; GO:0042254	F:structural constituent of ribosome; C:large ribosomal subunit; F:transferase activity; C:chloroplast; P:translation; F:rRNA binding; C:mitochondrion; F:nucleotide binding; P:ribosome biogenesis;	-	IPR022669 (PFAM); IPR014726 (G3DSA:4.10.950.GENE3D); PTHR13691:SF12 (PANTHER); IPR002171 (PANTHER); IPR008991 (SUPERFAMILY)
50S ribosomal protein L21, chloroplastic	Translation	NICBE_293228.1	NICBE_293228.1	GO:0000785; GO:0009941; GO:0000741; GO:0009793; GO:0005840; GO:0051567; GO:0006412; GO:0001510; GO:0006007; GO:0006333; GO:0009567; GO:0006342; GO:0009560; GO:0009570; GO:0003677; GO:0009555; GO:0009658; GO:0009409; GO:0003735; GO:0003700; GO:0016572; GO:0003682; GO:0030527; GO:0006606; GO:0005634; GO:0010027; GO:0019843; GO:0005739; GO:0042254	C:chromatin; C:chloroplast envelope; P:karyogamy; P:embryo development ending in seed dormancy; C:ribosome; P:histone H3-K9 methylation; P:translation; P:RNA methylation; P:glucose catabolic process; P:chromatin assembly or disassembly; P:double fertilization forming a zygote and endosperm; P:chromatin silencing; P:embryo sac egg cell differentiation; C:chloroplast stroma; F:DNA binding; P:pollen…	-	IPR001787 (TIGRFAM); PF00829 (PFAM); PTHR21349 (PANTHER); IPR018258 (PROSITE_PATTERNS); IPR001787 (HAMAP); SSF141091 (SUPERFAMILY)
50S ribosomal protein L23	Translation	NbS00006831g0015.1	NbS00006831g0015.1	GO:0009941; GO:0000311; GO:0003735; GO:0003723; GO:0009570; GO:0006412; GO:0000166; GO:0042254	C:chloroplast envelope; C:plastid large ribosomal subunit; F:structural constituent of ribosome; F:RNA binding; C:chloroplast stroma; P:translation; F:nucleotide binding; P:ribosome biogenesis;	-	IPR012677 (G3DSA:3.30.70.GENE3D); IPR013025 (PFAM); IPR012678 (SUPERFAMILY)
50S ribosomal protein L24, chloroplastic	Translation	NICBE_094751.2	NICBE_094751.2	GO:0032544; GO:0019843; GO:0003735; GO:0019288; GO:0009941; GO:0015934; GO:0009570; GO:0042254	P:plastid translation; F:rRNA binding; F:structural constituent of ribosome; P:isopentenyl diphosphate biosynthetic process, methylerythritol 4-phosphate pathway; C:chloroplast envelope; C:large ribosomal subunit; C:chloroplast stroma; P:ribosome biogenesis;	-	IPR005824 (SMART); IPR014722 (G3DSA:2.30.30.GENE3D); IPR005824 (PFAM); IPR003256 (TIGRFAM); IPR003256 (PANTHER); IPR005825 (PROSITE_PATTERNS); IPR003256 (HAMAP); IPR008991 (SUPERFAMILY)
50S ribosomal protein L27, chloroplastic	Translation	NICBE_268341.1	NICBE_268341.1	GO:0005840; GO:0009941; GO:0003735; GO:0042254; GO:0009570; GO:0009579; GO:0006412	C:ribosome; C:chloroplast envelope; F:structural constituent of ribosome; P:ribosome biogenesis; C:chloroplast stroma; C:thylakoid; P:translation;	-	IPR001684 (PRINTS); IPR001684 (PFAM); IPR001684 (TIGRFAM); G3DSA:2.40.50.100 (GENE3D); IPR001684 (PANTHER); IPR018261 (PROSITE_PATTERNS); IPR001684 (HAMAP); SSF110324 (SUPERFAMILY)
50S ribosomal protein L28 chloroplastic	Translation	NbS00023874g0006.1	NbS00023874g0006.1	GO:0006412; GO:0005840; GO:0003735; GO:0019243; GO:0019288; GO:0009941; GO:0009570; GO:0016020; GO:0042254	P:translation; C:ribosome; F:structural constituent of ribosome; P:methylglyoxal catabolic process to D-lactate; P:isopentenyl diphosphate biosynthetic process, methylerythritol 4-phosphate pathway; C:chloroplast envelope; C:chloroplast stroma; C:membrane; P:ribosome biogenesis;	-	IPR001383 (PFAM); G3DSA:2.30.170.40 (GENE3D); IPR001383 (TIGRFAM); IPR001383 (HAMAP); SSF143800 (SUPERFAMILY)
50S ribosomal protein L29	Translation	NbS00000837g0015.1	NbS00000837g0015.1	GO:0006412; GO:0005840; GO:0009295; GO:0003735; GO:0009941; GO:0042254; GO:0009570; GO:0042793	P:translation; C:ribosome; C:nucleoid; F:structural constituent of ribosome; C:chloroplast envelope; P:ribosome biogenesis; C:chloroplast stroma; P:transcription from plastid promoter;	-	Coil (COILS); IPR001854 (G3DSA:1.10.287.GENE3D); IPR001854 (PFAM); IPR001854 (TIGRFAM); PTHR10916 (PANTHER); PTHR10916:SF0 (PANTHER); IPR001854 (HAMAP); IPR001854 (SUPERFAMILY)
50S ribosomal protein L3, chloroplastic (Fragment)	Translation	NICBE_269820.1	NICBE_269820.1	GO:0009941; GO:0016020; GO:0045036; GO:0005840; GO:0006412; GO:0010207; GO:0015995; GO:0019288; GO:0009570; GO:0003735; GO:0006364; GO:0019843	C:chloroplast envelope; C:membrane; P:protein targeting to chloroplast; C:ribosome; P:translation; P:photosystem II assembly; P:chlorophyll biosynthetic process; P:isopentenyl diphosphate biosynthetic process, methylerythritol 4-phosphate pathway; C:chloroplast stroma; F:structural constituent of ribosome; P:rRNA processing; F:rRNA binding;	-	G3DSA:4.10.960.10 (GENE3D); IPR019927 (TIGRFAM); G3DSA:2.40.30.10 (GENE3D); IPR000597 (PFAM); PTHR11229:SF2 (PANTHER); IPR019927 (PANTHER); IPR019926 (PROSITE_PATTERNS); IPR019927 (HAMAP); IPR009000 (SUPERFAMILY)
50S ribosomal protein L31, chloroplastic	Translation	NICBE_058062.1	NICBE_058062.1	GO:0006098; GO:0009941; GO:0009793; GO:0005840; GO:0006412; GO:0010207; GO:0009902; GO:0015995; GO:0009773; GO:0019288; GO:0009570; GO:0003735; GO:0003723; GO:0006364; GO:0010027	P:pentose-phosphate shunt; C:chloroplast envelope; P:embryo development ending in seed dormancy; C:ribosome; P:translation; P:photosystem II assembly; P:chloroplast relocation; P:chlorophyll biosynthetic process; P:photosynthetic electron transport in photosystem I; P:isopentenyl diphosphate biosynthetic process, methylerythritol 4-phosphate pathway; C:chloroplast stroma; F:structural constituent…	-	IPR002150 (PRINTS); IPR002150 (TIGRFAM); IPR002150 (PFAM); NON_CYTOPLASMIC_DOMAIN (PHOBIUS); TRANSMEMBRANE (PHOBIUS); CYTOPLASMIC_DOMAIN (PHOBIUS); SSF143800 (SUPERFAMILY)
50S ribosomal protein L4, chloroplastic	Translation	NICBE_002302.1	NICBE_002302.1	GO:0022626; GO:0006412; GO:0019288; GO:0009570; GO:0000311; GO:0019344; GO:0003735; GO:0009535; GO:0008266; GO:0005634; GO:0019843; GO:0042254	C:cytosolic ribosome; P:translation; P:isopentenyl diphosphate biosynthetic process, methylerythritol 4-phosphate pathway; C:chloroplast stroma; C:plastid large ribosomal subunit; P:cysteine biosynthetic process; F:structural constituent of ribosome; C:chloroplast thylakoid membrane; F:poly(U) RNA binding; C:nucleus; F:rRNA binding; P:ribosome biogenesis;	-	IPR002136 (PFAM); IPR023574 (G3DSA:3.40.1370.GENE3D); IPR013005 (TIGRFAM); IPR013005 (PANTHER); NON_CYTOPLASMIC_DOMAIN (PHOBIUS); CYTOPLASMIC_DOMAIN (PHOBIUS); TRANSMEMBRANE (PHOBIUS); IPR013005 (HAMAP); IPR023574 (SUPERFAMILY)
50S ribosomal protein L5, chloroplastic	Translation	NICBE_117685.1	NICBE_117685.1	GO:0006412; GO:0019843; GO:0003735; GO:0019288; GO:0009941; GO:0009570; GO:0000049; GO:0019344; GO:0022625; GO:0016020; GO:0042254	P:translation; F:rRNA binding; F:structural constituent of ribosome; P:isopentenyl diphosphate biosynthetic process, methylerythritol 4-phosphate pathway; C:chloroplast envelope; C:chloroplast stroma; F:tRNA binding; P:cysteine biosynthetic process; C:cytosolic large ribosomal subunit; C:membrane; P:ribosome biogenesis;	-	IPR002132 (PFAM); IPR022803 (G3DSA:3.30.1440.GENE3D); IPR002132 (PFAM); PTHR11994:SF4 (PANTHER); IPR002132 (PANTHER); IPR020929 (PROSITE_PATTERNS); IPR020930 (HAMAP); IPR022803 (SUPERFAMILY)
50S ribosomal protein L6	Translation	NbS00001075g0014.1	NbS00001075g0014.1	GO:0006098; GO:0009941; GO:0016020; GO:0009793; GO:0006412; GO:0010207; GO:0015934; GO:0019288; GO:0009570; GO:0003735; GO:0009657; GO:0006364; GO:0019843	P:pentose-phosphate shunt; C:chloroplast envelope; C:membrane; P:embryo development ending in seed dormancy; P:translation; P:photosystem II assembly; C:large ribosomal subunit; P:isopentenyl diphosphate biosynthetic process, methylerythritol 4-phosphate pathway; C:chloroplast stroma; F:structural constituent of ribosome; P:plastid organization; P:rRNA processing; F:rRNA binding;	-	IPR019906 (PRINTS); IPR019906 (TIGRFAM); IPR020040 (G3DSA:3.90.930.GENE3D); IPR020040 (PFAM); IPR020040 (G3DSA:3.90.930.GENE3D); IPR000702 (PANTHER); PTHR11655:SF8 (PANTHER); IPR002358 (PROSITE_PATTERNS); IPR019906 (HAMAP); IPR020040 (SUPERFAMILY); IPR020040 (SUPERFAMILY)
6-phosphogluconate dehydrogenase, decarboxylating	Metabolic Process	NICBE_128751.1	NICBE_128751.1	GO:0006098; GO:0016020; GO:0009414; GO:0050661; GO:0052546; GO:0009651; GO:0005777; GO:0005829; GO:0043090; GO:0010359; GO:0009570; GO:0006888; GO:0046686; GO:0009409; GO:0009506; GO:0052541; GO:0004616; GO:0005739; GO:0019521	P:pentose-phosphate shunt; C:membrane; P:response to water deprivation; F:NADP binding; P:cell wall pectin metabolic process; P:response to salt stress; C:peroxisome; C:cytosol; P:amino acid import; P:regulation of anion channel activity; C:chloroplast stroma; P:ER to Golgi vesicle-mediated transport; P:response to cadmium ion; P:response to cold; C:plasmodesma; P:plant-type cell wall cellulose m…	(1.1) Acting on the CH-OH group of donors	PR00076 (PRINTS); IPR006113 (PIRSF); IPR016040 (G3DSA:3.40.50.GENE3D); IPR013328 (G3DSA:1.10.1040.GENE3D); IPR006113 (TIGRFAM); IPR006114 (PFAM); IPR012284 (G3DSA:1.20.5.GENE3D); IPR006115 (PFAM); PTHR11811 (PANTHER); IPR008927 (SUPERFAMILY); SSF51735 (SUPERFAMILY)
60S acidic ribosomal protein P0	Translation	NICBE_417286.1	NICBE_417286.1	GO:0000184; GO:0006415; GO:0006413; GO:0048046; GO:0005515; GO:0071353; GO:0001510; GO:0009664; GO:0009651; GO:0006414; GO:0009507; GO:0005794; GO:0022625; GO:0005730; GO:0010043; GO:0009790; GO:0046686; GO:0009409; GO:0003735; GO:0003723; GO:0019083; GO:0009506; GO:0006614; GO:0005886; GO:0005507; GO:0003906; GO:0042254; GO:0042545; GO:0006284	P:nuclear-transcribed mRNA catabolic process, nonsense-mediated decay; P:translational termination; P:translational initiation; C:apoplast; F:protein binding; P:cellular response to interleukin-4; P:RNA methylation; P:plant-type cell wall organization; P:response to salt stress; P:translational elongation; C:chloroplast; C:Golgi apparatus; C:cytosolic large ribosomal subunit; C:nucleolus; P:respo…	(4.2) Carbon-oxygen lyases	IPR001790 (PFAM); IPR001813 (PFAM); PTHR21141:SF3 (PANTHER); PTHR21141 (PANTHER); SSF160369 (SUPERFAMILY)
60S acidic ribosomal protein P2-4	Translation	NICBE_306269.1	NICBE_306269.1	GO:0000184; GO:0006415; GO:0006413; GO:0000036; GO:0001510; GO:0006414; GO:0009507; GO:0005794; GO:0022625; GO:0005730; GO:0006633; GO:0009409; GO:0003735; GO:0003723; GO:0019083; GO:0006614; GO:0005886; GO:0042254	P:nuclear-transcribed mRNA catabolic process, nonsense-mediated decay; P:translational termination; P:translational initiation; F:ACP phosphopantetheine attachment site binding involved in fatty acid biosynthetic process; P:RNA methylation; P:translational elongation; C:chloroplast; C:Golgi apparatus; C:cytosolic large ribosomal subunit; C:nucleolus; P:fatty acid biosynthetic process; P:response …	-	IPR001813 (PFAM); PTHR21141 (PANTHER); IPR027534 (HAMAP)
60S ribosomal protein L10	Translation	NICBE_341346.1	NICBE_341346.1	GO:0005774; GO:0000184; GO:0006415; GO:0006413; GO:0009941; GO:0000022; GO:0005515; GO:0051298; GO:0040010; GO:0001510; GO:0007283; GO:0006414; GO:0005794; GO:0022625; GO:0005730; GO:0043025; GO:0009792; GO:0071493; GO:0002119; GO:0003735; GO:0019083; GO:0006614; GO:0005783; GO:0005886; GO:0042254	C:vacuolar membrane; P:nuclear-transcribed mRNA catabolic process, nonsense-mediated decay; P:translational termination; P:translational initiation; C:chloroplast envelope; P:mitotic spindle elongation; F:protein binding; P:centrosome duplication; P:positive regulation of growth rate; P:RNA methylation; P:spermatogenesis; P:translational elongation; C:Golgi apparatus; C:cytosolic large ribosomal …	-	IPR016180 (G3DSA:3.90.1170.GENE3D); IPR001197 (TIGRFAM); IPR016180 (PFAM); PTHR11726 (PANTHER); IPR018255 (PROSITE_PATTERNS); IPR016180 (SUPERFAMILY)
60S ribosomal protein L10a-1	Translation	NICBE_357135.1	NICBE_357135.1	GO:0009653; GO:0000184; GO:0009955; GO:0006415; GO:0006413; GO:0000003; GO:0000022; GO:0051298; GO:0040010; GO:0001510; GO:0006414; GO:0009507; GO:0006915; GO:0022625; GO:0005730; GO:0009792; GO:0002119; GO:0003735; GO:0003723; GO:0048569; GO:0019083; GO:0009506; GO:0006614; GO:0005886; GO:0006364; GO:0005739	P:anatomical structure morphogenesis; P:nuclear-transcribed mRNA catabolic process, nonsense-mediated decay; P:adaxial/abaxial pattern specification; P:translational termination; P:translational initiation; P:reproduction; P:mitotic spindle elongation; P:centrosome duplication; P:positive regulation of growth rate; P:RNA methylation; P:translational elongation; C:chloroplast; P:apoptotic process;…	-	IPR002143 (PIRSF); IPR028364 (PFAM); IPR016095 (G3DSA:3.40.50.GENE3D); IPR016094 (G3DSA:3.30.190.GENE3D); PTHR23105 (PANTHER); PTHR23105:SF4 (PANTHER); IPR023673 (PROSITE_PATTERNS); IPR023674 (SUPERFAMILY)
60S ribosomal protein L11-1	Translation	NICBE_272928.1	NICBE_272928.1	GO:0000184; GO:0006415; GO:0006413; GO:0000022; GO:0005515; GO:0051298; GO:0005773; GO:0040010; GO:0001510; GO:0034504; GO:0006414; GO:0009507; GO:0042273; GO:0005794; GO:0022625; GO:0005730; GO:0040039; GO:0005703; GO:0009792; GO:0000228; GO:0003735; GO:0007276; GO:0019083; GO:0009506; GO:0006614; GO:0006364; GO:0040035; GO:0019843; GO:0022627	P:nuclear-transcribed mRNA catabolic process, nonsense-mediated decay; P:translational termination; P:translational initiation; P:mitotic spindle elongation; F:protein binding; P:centrosome duplication; C:vacuole; P:positive regulation of growth rate; P:RNA methylation; P:protein localization to nucleus; P:translational elongation; C:chloroplast; P:ribosomal large subunit biogenesis; C:Golgi appa…	-	IPR002132 (PIRSF); IPR002132 (PFAM); IPR022803 (G3DSA:3.30.1440.GENE3D); IPR002132 (PFAM); IPR002132 (PANTHER); IPR020929 (PROSITE_PATTERNS); IPR022803 (SUPERFAMILY)
60S ribosomal protein L12	Translation	NICBE_260395.1	NICBE_260395.1	GO:0000184; GO:0006415; GO:0006413; GO:0000003; GO:0005515; GO:0008270; GO:0016020; GO:0005773; GO:0040010; GO:0006898; GO:0001510; GO:0006414; GO:0009507; GO:0006915; GO:0005794; GO:0022625; GO:0005730; GO:0009792; GO:0002119; GO:0009409; GO:0003735; GO:0019083; GO:0009506; GO:0006614; GO:0042254; GO:0032940; GO:0019843	P:nuclear-transcribed mRNA catabolic process, nonsense-mediated decay; P:translational termination; P:translational initiation; P:reproduction; F:protein binding; F:zinc ion binding; C:membrane; C:vacuole; P:positive regulation of growth rate; P:receptor-mediated endocytosis; P:RNA methylation; P:translational elongation; C:chloroplast; P:apoptotic process; C:Golgi apparatus; C:cytosolic large ri…	-	IPR000911 (SMART); IPR020783 (G3DSA:1.10.10.GENE3D); IPR020784 (PFAM); IPR020783 (PFAM); IPR020784 (G3DSA:3.30.1550.GENE3D); IPR000911 (PANTHER); IPR020785 (PROSITE_PATTERNS); IPR000911 (HAMAP); IPR020784 (SUPERFAMILY); IPR020783 (SUPERFAMILY)
60S ribosomal protein L13	Translation	NbS00026051g0013.1	NbS00026051g0013.1	GO:0005774; GO:0000184; GO:0006415; GO:0006413; GO:0000022; GO:0005515; GO:0051298; GO:0001510; GO:0006414; GO:0005618; GO:0005794; GO:0022625; GO:0005730; GO:0051726; GO:0003735; GO:0003723; GO:0019083; GO:0009506; GO:0006614; GO:0005886; GO:0042254	C:vacuolar membrane; P:nuclear-transcribed mRNA catabolic process, nonsense-mediated decay; P:translational termination; P:translational initiation; P:mitotic spindle elongation; F:protein binding; P:centrosome duplication; P:RNA methylation; P:translational elongation; C:cell wall; C:Golgi apparatus; C:cytosolic large ribosomal subunit; C:nucleolus; P:regulation of cell cycle; F:structural const…	-	IPR001380 (PFAM); IPR001380 (PANTHER); PTHR11722:SF0 (PANTHER); IPR018256 (PROSITE_PATTERNS)
60S ribosomal protein L13a	Translation	NbS00002408g0006.1	NbS00002408g0006.1	GO:0008407; GO:0000184; GO:0006415; GO:0017148; GO:0007219; GO:0016020; GO:1901194; GO:0051298; GO:0001510; GO:0009664; GO:0006414; GO:0009507; GO:0022625; GO:0005730; GO:0071346; GO:0003735; GO:0019083; GO:0009506; GO:0006614; GO:0042545; GO:0042254	P:chaeta morphogenesis; P:nuclear-transcribed mRNA catabolic process, nonsense-mediated decay; P:translational termination; P:negative regulation of translation; P:Notch signaling pathway; C:membrane; P:negative regulation of formation of translation preinitiation complex; P:centrosome duplication; P:RNA methylation; P:plant-type cell wall organization; P:translational elongation; C:chloroplast; …	-	IPR005755 (TIGRFAM); IPR023564 (G3DSA:3.90.1180.GENE3D); IPR005822 (PFAM); IPR005822 (PANTHER); IPR005755 (PTHR11545:PANTHER); IPR023563 (PROSITE_PATTERNS); IPR023564 (SUPERFAMILY)
60S ribosomal protein L14	Translation	NICBE_275191.1	NICBE_103654.1, NICBE_275191.1	GO:0005774; GO:0000184; GO:0006415; GO:0006413; GO:0000022; GO:0005515; GO:0051298; GO:0016592; GO:0001510; GO:0006414; GO:0009507; GO:0042273; GO:0005794; GO:0022625; GO:0005730; GO:0009817; GO:0003735; GO:0003723; GO:0019083; GO:0009506; GO:0006614; GO:0043078; GO:0043524; GO:0005783; GO:0006364	C:vacuolar membrane; P:nuclear-transcribed mRNA catabolic process, nonsense-mediated decay; P:translational termination; P:translational initiation; P:mitotic spindle elongation; F:protein binding; P:centrosome duplication; C:mediator complex; P:RNA methylation; P:translational elongation; C:chloroplast; P:ribosomal large subunit biogenesis; C:Golgi apparatus; C:cytosolic large ribosomal subunit;…	-	IPR002784 (PFAM); IPR014722 (G3DSA:2.30.30.GENE3D); IPR021384 (PFAM); PTHR11127 (PANTHER); SSF140718 (SUPERFAMILY); IPR008991 (SUPERFAMILY)
60S ribosomal protein L18-2	Translation	NICBE_279568.1	NICBE_279568.1	GO:0005774; GO:0000184; GO:0006415; GO:0006413; GO:0000022; GO:0005515; GO:0009220; GO:0006414; GO:0009507; GO:0005794; GO:0022625; GO:0003735; GO:0003723; GO:0019083; GO:0009506; GO:0006614; GO:0005886; GO:0042254	C:vacuolar membrane; P:nuclear-transcribed mRNA catabolic process, nonsense-mediated decay; P:translational termination; P:translational initiation; P:mitotic spindle elongation; F:protein binding; P:pyrimidine ribonucleotide biosynthetic process; P:translational elongation; C:chloroplast; C:Golgi apparatus; C:cytosolic large ribosomal subunit; F:structural constituent of ribosome; F:RNA binding;…	-	G3DSA:3.100.10.10 (GENE3D); IPR021131 (PFAM); IPR000039 (PANTHER); IPR021131 (SUPERFAMILY)
60S ribosomal protein L18a	Translation	NICBE_117769.1	NICBE_117769.1	GO:0005774; GO:0000184; GO:0006415; GO:0006413; GO:0000022; GO:0051298; GO:0009664; GO:0006414; GO:0022625; GO:0003735; GO:0003723; GO:0019083; GO:0009506; GO:0006614; GO:0005886; GO:0042254; GO:0042545	C:vacuolar membrane; P:nuclear-transcribed mRNA catabolic process, nonsense-mediated decay; P:translational termination; P:translational initiation; P:mitotic spindle elongation; P:centrosome duplication; P:plant-type cell wall organization; P:translational elongation; C:cytosolic large ribosomal subunit; F:structural constituent of ribosome; F:RNA binding; P:viral transcription; C:plasmodesma; P…	-	IPR021138 (PIRSF); G3DSA:3.10.20.10 (GENE3D); IPR023573 (PFAM); PTHR10052 (PANTHER); IPR028877 (HAMAP); SSF160374 (SUPERFAMILY)
60S ribosomal protein L19-2	Translation	NICBE_241145.1	NICBE_241145.1	GO:0009793; GO:0003735; GO:0006915; GO:0002119; GO:0042254; GO:0008406; GO:0006414; GO:0001510; GO:0051298; GO:0009651; GO:0009506; GO:0000022; GO:0006413; GO:0016477; GO:0006342; GO:0008340; GO:0040007; GO:0009220; GO:0006415; GO:0022625; GO:0005886; GO:0006614; GO:0009792; GO:0000910; GO:0003723; GO:0019083; GO:0051567; GO:0046686; GO:0006094; GO:0000184; GO:0005730	P:embryo development ending in seed dormancy; F:structural constituent of ribosome; P:apoptotic process; P:nematode larval development; P:ribosome biogenesis; P:gonad development; P:translational elongation; P:RNA methylation; P:centrosome duplication; P:response to salt stress; C:plasmodesma; P:mitotic spindle elongation; P:translational initiation; P:cell migration; P:chromatin silencing; P:det…	-	IPR015972 (G3DSA:1.10.1650.GENE3D); IPR000196 (PFAM); IPR015974 (G3DSA:1.10.1200.GENE3D); PTHR10722 (PANTHER); IPR023638 (PROSITE_PATTERNS); IPR027547 (HAMAP); IPR000196 (SUPERFAMILY)
60S ribosomal protein L21-2	Translation	NICBE_015596.1	NICBE_015596.1	GO:0000184; GO:0006415; GO:0006413; GO:0040007; GO:0006414; GO:0008406; GO:0006915; GO:0022625; GO:0009792; GO:0002119; GO:0003735; GO:0003723; GO:0019083; GO:0006614; GO:0016477; GO:0015074; GO:0042254	P:nuclear-transcribed mRNA catabolic process, nonsense-mediated decay; P:translational termination; P:translational initiation; P:growth; P:translational elongation; P:gonad development; P:apoptotic process; C:cytosolic large ribosomal subunit; P:embryo development ending in birth or egg hatching; P:nematode larval development; F:structural constituent of ribosome; F:RNA binding; P:viral transcri…	-	Coil (COILS); IPR001147 (PFAM); G3DSA:3.30.420.10 (GENE3D); IPR001584 (PFAM); IPR001147 (G3DSA:2.30.30.GENE3D); IPR001147 (PANTHER); PTHR20981:SF4 (PANTHER); IPR018259 (PROSITE_PATTERNS); IPR001584 (PROSITE_PROFILES); IPR012337 (SUPERFAMILY); IPR008991 (SUPERFAMILY)
60S ribosomal protein L22	Translation	NbS00028302g0001.1	NbS00024386g0011.1, NbS00028302g0001.1	GO:0000184; GO:0006415; GO:0006413; GO:0000022; GO:0001510; GO:0006414; GO:0009507; GO:0022625; GO:0005730; GO:0008201; GO:0003735; GO:0003723; GO:0019083; GO:0009506; GO:0006614; GO:0046632; GO:0005886; GO:0042254	P:nuclear-transcribed mRNA catabolic process, nonsense-mediated decay; P:translational termination; P:translational initiation; P:mitotic spindle elongation; P:RNA methylation; P:translational elongation; C:chloroplast; C:cytosolic large ribosomal subunit; C:nucleolus; F:heparin binding; F:structural constituent of ribosome; F:RNA binding; P:viral transcription; C:plasmodesma; P:SRP-dependent cot…	-	IPR002671 (PFAM); IPR002671 (PANTHER)
60S ribosomal protein L23a	Translation	NbS00019339g0015.1	NbS00019339g0015.1	GO:0000184; GO:0006415; GO:0006413; GO:0009536; GO:0016246; GO:0005515; GO:0016020; GO:0000166; GO:0040010; GO:0006898; GO:0040018; GO:0001510; GO:0031932; GO:0008283; GO:0006414; GO:0040002; GO:0005618; GO:0006915; GO:0005794; GO:0022625; GO:0005730; GO:0009792; GO:0009644; GO:0002119; GO:0009409; GO:0003735; GO:0019083; GO:0009506; GO:0006614; GO:0006979; GO:0042254; GO:0040035; GO:0019843	P:nuclear-transcribed mRNA catabolic process, nonsense-mediated decay; P:translational termination; P:translational initiation; C:plastid; P:RNA interference; F:protein binding; C:membrane; F:nucleotide binding; P:positive regulation of growth rate; P:receptor-mediated endocytosis; P:positive regulation of multicellular organism growth; P:RNA methylation; C:TORC2 complex; P:cell proliferation; P:…	-	IPR019985 (TIGRFAM); IPR012677 (G3DSA:3.30.70.GENE3D); IPR013025 (PFAM); IPR005633 (PFAM); PTHR11620 (PANTHER); IPR001014 (PROSITE_PATTERNS); IPR013025 (HAMAP); IPR012678 (SUPERFAMILY)
60S ribosomal protein L24	Translation	NbS00017881g0010.1	NbS00017881g0010.1	GO:0000184; GO:0006415; GO:0006413; GO:0021554; GO:0001510; GO:0000027; GO:0006414; GO:0009507; GO:0022625; GO:0005730; GO:0060041; GO:0048467; GO:0009790; GO:0003723; GO:0003735; GO:0010458; GO:0019083; GO:0031290; GO:0006614; GO:0007093; GO:0005886	P:nuclear-transcribed mRNA catabolic process, nonsense-mediated decay; P:translational termination; P:translational initiation; P:optic nerve development; P:RNA methylation; P:ribosomal large subunit assembly; P:translational elongation; C:chloroplast; C:cytosolic large ribosomal subunit; C:nucleolus; P:retina development in camera-type eye; P:gynoecium development; P:embryo development; F:RNA bi…	-	Coil (COILS); IPR011017 (SMART); IPR023441 (G3DSA:2.30.170.GENE3D); IPR000988 (PFAM); PTHR10792:SF1 (PANTHER); IPR000988 (PANTHER); IPR023442 (PROSITE_PATTERNS); SSF57716 (SUPERFAMILY)
60S ribosomal protein L27-3	Translation	NbS00002134g0102.1	NbS00002134g0102.1	GO:0000184; GO:0006415; GO:0006413; GO:0000003; GO:0016020; GO:0040007; GO:0001510; GO:0006414; GO:0005794; GO:0022625; GO:0018996; GO:0009792; GO:0002119; GO:0003735; GO:0019083; GO:0006614; GO:0042254	P:nuclear-transcribed mRNA catabolic process, nonsense-mediated decay; P:translational termination; P:translational initiation; P:reproduction; C:membrane; P:growth; P:RNA methylation; P:translational elongation; C:Golgi apparatus; C:cytosolic large ribosomal subunit; P:molting cycle, collagen and cuticulin-based cuticle; P:embryo development ending in birth or egg hatching; P:nematode larval dev…	-	Coil (COILS); IPR005824 (SMART); IPR014722 (G3DSA:2.30.30.GENE3D); IPR001141 (PFAM); PTHR10497:SF0 (PANTHER); IPR001141 (PANTHER); IPR018262 (PROSITE_PATTERNS); IPR008991 (SUPERFAMILY)
60S ribosomal protein L3	Translation	NbS00018918g0016.1	NbS00018918g0016.1	GO:0010103; GO:0005774; GO:0000184; GO:0004721; GO:0006413; GO:0006415; GO:0000022; GO:0071353; GO:0051298; GO:0009793; GO:0040007; GO:0019252; GO:0001510; GO:0052546; GO:0004672; GO:0000023; GO:0006414; GO:0009507; GO:0005618; GO:0006915; GO:0005794; GO:0022625; GO:0005730; GO:0009792; GO:0002119; GO:0019761; GO:0003723; GO:0003735; GO:0019083; GO:0009506; GO:0006614; GO:0009165; GO:0052541; GO:…	P:stomatal complex morphogenesis; C:vacuolar membrane; P:nuclear-transcribed mRNA catabolic process, nonsense-mediated decay; F:phosphoprotein phosphatase activity; P:translational initiation; P:translational termination; P:mitotic spindle elongation; P:cellular response to interleukin-4; P:centrosome duplication; P:embryo development ending in seed dormancy; P:growth; P:starch biosynthetic proce…	(3.1) Acting on ester bonds	G3DSA:2.40.30.10 (GENE3D); G3DSA:3.30.1430.10 (GENE3D); IPR000597 (PFAM); PTHR11363 (PANTHER); IPR019926 (PROSITE_PATTERNS); IPR009000 (SUPERFAMILY)
60S ribosomal protein L31	Translation	NICBE_276564.1	NICBE_276564.1	GO:0000184; GO:0006415; GO:0006413; GO:0000022; GO:0006414; GO:0009507; GO:0005618; GO:0022625; GO:0003735; GO:0003723; GO:0019083; GO:0009506; GO:0006614; GO:0005886; GO:0042254	P:nuclear-transcribed mRNA catabolic process, nonsense-mediated decay; P:translational termination; P:translational initiation; P:mitotic spindle elongation; P:translational elongation; C:chloroplast; C:cell wall; C:cytosolic large ribosomal subunit; F:structural constituent of ribosome; F:RNA binding; P:viral transcription; C:plasmodesma; P:SRP-dependent cotranslational protein targeting to memb…	-	IPR023621 (G3DSA:3.10.440.GENE3D); IPR000054 (PFAM); PTHR10956:SF0 (PANTHER); IPR000054 (PANTHER); IPR020052 (PROSITE_PATTERNS); IPR023621 (SUPERFAMILY)
60S ribosomal protein L34	Translation	NICBE_051400.1	NICBE_051400.1	GO:0005774; GO:0000184; GO:0006415; GO:0006413; GO:0001510; GO:0006414; GO:0009507; GO:0022625; GO:0005730; GO:0003735; GO:0003723; GO:0019083; GO:0006614; GO:0042254; GO:0005739	C:vacuolar membrane; P:nuclear-transcribed mRNA catabolic process, nonsense-mediated decay; P:translational termination; P:translational initiation; P:RNA methylation; P:translational elongation; C:chloroplast; C:cytosolic large ribosomal subunit; C:nucleolus; F:structural constituent of ribosome; F:RNA binding; P:viral transcription; P:SRP-dependent cotranslational protein targeting to membrane;…	-	IPR008195 (PRINTS); IPR008195 (PFAM); IPR008195 (PANTHER); IPR018065 (PROSITE_PATTERNS)
60S ribosomal protein L35-4	Translation	NICBE_054341.1	NbS00008129g0016.1, NICBE_054341.1	GO:0005774; GO:0000184; GO:0006415; GO:0006413; GO:0000003; GO:0040007; GO:0001510; GO:0006414; GO:0006915; GO:0005794; GO:0022625; GO:0005730; GO:0009792; GO:0051726; GO:0002119; GO:0003735; GO:0019083; GO:0009506; GO:0006614; GO:0005886; GO:0042254; GO:0003729	C:vacuolar membrane; P:nuclear-transcribed mRNA catabolic process, nonsense-mediated decay; P:translational termination; P:translational initiation; P:reproduction; P:growth; P:RNA methylation; P:translational elongation; P:apoptotic process; C:Golgi apparatus; C:cytosolic large ribosomal subunit; C:nucleolus; P:embryo development ending in birth or egg hatching; P:regulation of cell cycle; P:nem…	-	Coil (COILS); IPR001854 (PFAM); IPR001854 (TIGRFAM); IPR001854 (G3DSA:1.10.287.GENE3D); PTHR13872 (PANTHER); PTHR13872:SF11 (PANTHER); IPR001854 (HAMAP); IPR001854 (SUPERFAMILY)
60S ribosomal protein L35a	Translation	NbS00011439g0013.1	NbS00011439g0013.1	GO:0000184; GO:0006415; GO:0006413; GO:0000003; GO:0016020; GO:0040010; GO:0040017; GO:0006414; GO:0042273; GO:0022625; GO:0009792; GO:0002119; GO:0003735; GO:0019083; GO:0000049; GO:0006614; GO:0006364; GO:0005739	P:nuclear-transcribed mRNA catabolic process, nonsense-mediated decay; P:translational termination; P:translational initiation; P:reproduction; C:membrane; P:positive regulation of growth rate; P:positive regulation of locomotion; P:translational elongation; P:ribosomal large subunit biogenesis; C:cytosolic large ribosomal subunit; P:embryo development ending in birth or egg hatching; P:nematode …	-	IPR001780 (PFAM); PTHR10902:SF0 (PANTHER); IPR001780 (PANTHER); IPR009000 (SUPERFAMILY)
60S ribosomal protein L36	Translation	NbS00002733g0002.1	NbS00002733g0002.1	GO:0005774; GO:0000184; GO:0006415; GO:0006413; GO:0000003; GO:0005515; GO:0040007; GO:0006414; GO:0022625; GO:0005730; GO:0007420; GO:0009792; GO:0051726; GO:0002119; GO:0000228; GO:0003735; GO:0019083; GO:0009506; GO:0006614; GO:0042254	C:vacuolar membrane; P:nuclear-transcribed mRNA catabolic process, nonsense-mediated decay; P:translational termination; P:translational initiation; P:reproduction; F:protein binding; P:growth; P:translational elongation; C:cytosolic large ribosomal subunit; C:nucleolus; P:brain development; P:embryo development ending in birth or egg hatching; P:regulation of cell cycle; P:nematode larval develo…	-	IPR000509 (PFAM); IPR000509 (PANTHER); IPR000509 (PROSITE_PATTERNS)
60S ribosomal protein L4-1	Translation	NICBE_036269.1	NbS00047015g0005.1, NICBE_036269.1	GO:0005774; GO:0000184; GO:0006415; GO:0006413; GO:0005515; GO:0051298; GO:0005762; GO:0009220; GO:0001510; GO:0009664; GO:0006414; GO:0009507; GO:0005618; GO:0022625; GO:0005730; GO:0003735; GO:0003723; GO:0019083; GO:0009506; GO:0006614; GO:0005886; GO:0042545; GO:0042254	C:vacuolar membrane; P:nuclear-transcribed mRNA catabolic process, nonsense-mediated decay; P:translational termination; P:translational initiation; F:protein binding; P:centrosome duplication; C:mitochondrial large ribosomal subunit; P:pyrimidine ribonucleotide biosynthetic process; P:RNA methylation; P:plant-type cell wall organization; P:translational elongation; C:chloroplast; C:cell wall; C:…	-	Coil (COILS); IPR002136 (PFAM); IPR025755 (PFAM); IPR023574 (G3DSA:3.40.1370.GENE3D); PTHR19431 (PANTHER); IPR013000 (PROSITE_PATTERNS); IPR023574 (SUPERFAMILY)
60S ribosomal protein L5	Translation	NICBE_250495.1	NbS00010892g0008.1, NICBE_122339.1, NICBE_250495.1	GO:0009955; GO:0006094; GO:0005515; GO:0008270; GO:0009220; GO:0006913; GO:0005773; GO:0040010; GO:0006461; GO:0006412; GO:0001510; GO:0008097; GO:0009651; GO:0008283; GO:0009507; GO:0005794; GO:0022625; GO:0005730; GO:0010015; GO:0009965; GO:0009792; GO:0002119; GO:0046686; GO:0003735; GO:0010171; GO:0005886; GO:0042254; GO:0040035; GO:0005739	P:adaxial/abaxial pattern specification; P:gluconeogenesis; F:protein binding; F:zinc ion binding; P:pyrimidine ribonucleotide biosynthetic process; P:nucleocytoplasmic transport; C:vacuole; P:positive regulation of growth rate; P:protein complex assembly; P:translation; P:RNA methylation; F:5S rRNA binding; P:response to salt stress; P:cell proliferation; C:chloroplast; C:Golgi apparatus; C:cyto…	-	IPR005485 (PRINTS); IPR005484 (PFAM); G3DSA:3.30.420.100 (GENE3D); IPR025607 (PFAM); IPR005485 (PANTHER); NON_CYTOPLASMIC_DOMAIN (PHOBIUS); CYTOPLASMIC_DOMAIN (PHOBIUS); TRANSMEMBRANE (PHOBIUS); TRANSMEMBRANE (PHOBIUS); CYTOPLASMIC_DOMAIN (PHOBIUS); NON_CYTOPLASMIC_DOMAIN (PHOBIUS); TRANSMEMBRANE (PHOBIUS); IPR005485 (HAMAP); SSF53137 (SUPERFAMILY)
60S ribosomal protein L6	Translation	NICBE_030008.1	NbS00031098g0006.1, NICBE_030008.1	GO:0008340; GO:0000003; GO:0005515; GO:0019058; GO:0040007; GO:0006412; GO:0001510; GO:0009507; GO:0006915; GO:0022625; GO:0005730; GO:0003676; GO:0009792; GO:0002119; GO:0003735; GO:0009506; GO:0005783; GO:0016071; GO:0005886; GO:0042254	P:determination of adult lifespan; P:reproduction; F:protein binding; P:viral life cycle; P:growth; P:translation; P:RNA methylation; C:chloroplast; P:apoptotic process; C:cytosolic large ribosomal subunit; C:nucleolus; F:nucleic acid binding; P:embryo development ending in birth or egg hatching; P:nematode larval development; F:structural constituent of ribosome; C:plasmodesma; C:endoplasmic ret…	-	IPR005568 (PFAM); IPR014722 (G3DSA:2.30.30.GENE3D); IPR000915 (PFAM); IPR000915 (PANTHER); IPR008991 (SUPERFAMILY)
60S ribosomal protein L7	Translation	NbS00039066g0008.1	NbS00012928g0003.1, NbS00024868g0008.1, NbS00039066g0008.1	GO:0005774; GO:0000184; GO:0006415; GO:0006413; GO:0000003; GO:0040010; GO:0001510; GO:0006414; GO:0009507; GO:0005618; GO:0042273; GO:0005794; GO:0022625; GO:0005730; GO:0009792; GO:0003677; GO:0002119; GO:0003735; GO:0019083; GO:0009506; GO:0006614; GO:0042803; GO:0005886; GO:0006364; GO:0003729	C:vacuolar membrane; P:nuclear-transcribed mRNA catabolic process, nonsense-mediated decay; P:translational termination; P:translational initiation; P:reproduction; P:positive regulation of growth rate; P:RNA methylation; P:translational elongation; C:chloroplast; C:cell wall; P:ribosomal large subunit biogenesis; C:Golgi apparatus; C:cytosolic large ribosomal subunit; C:nucleolus; P:embryo devel…	-	Coil (COILS); IPR016082 (PFAM); IPR016082 (G3DSA:3.30.1390.GENE3D); IPR012988 (PFAM); IPR005998 (TIGRFAM); PTHR11524 (PANTHER); IPR018038 (PROSITE_PATTERNS); IPR016082 (SUPERFAMILY)
60S ribosomal protein L7a-2	Translation	NICBE_262742.1	NICBE_049076.1, NICBE_262742.1	GO:0005774; GO:0000184; GO:0006415; GO:0006413; GO:0000022; GO:0051298; GO:0001510; GO:0006414; GO:0009507; GO:0042273; GO:0005794; GO:0022625; GO:0005730; GO:0009792; GO:0003677; GO:0042788; GO:0003735; GO:0019083; GO:0009506; GO:0006614; GO:0042803; GO:0005886; GO:0005516; GO:0006364; GO:0040035; GO:0003729	C:vacuolar membrane; P:nuclear-transcribed mRNA catabolic process, nonsense-mediated decay; P:translational termination; P:translational initiation; P:mitotic spindle elongation; P:centrosome duplication; P:RNA methylation; P:translational elongation; C:chloroplast; P:ribosomal large subunit biogenesis; C:Golgi apparatus; C:cytosolic large ribosomal subunit; C:nucleolus; P:embryo development endi…	-	IPR018492 (PRINTS); IPR001921 (PRINTS); G3DSA:3.30.1330.30 (GENE3D); IPR004038 (PFAM); PTHR23105 (PANTHER); IPR001921 (PTHR23105:PANTHER); IPR004037 (PROSITE_PATTERNS); SSF55315 (SUPERFAMILY)
60S ribosomal protein L8	Translation	NICBE_085320.1	NICBE_085320.1	GO:0005774; GO:0000184; GO:0006415; GO:0006413; GO:0000022; GO:0005515; GO:0008286; GO:0051298; GO:0009793; GO:0040010; GO:0040011; GO:0006414; GO:0009507; GO:0005794; GO:0022625; GO:0005730; GO:0008361; GO:0009792; GO:0002119; GO:0048749; GO:0000228; GO:0003735; GO:0019083; GO:0006614; GO:0005886; GO:0019843; GO:0042254	C:vacuolar membrane; P:nuclear-transcribed mRNA catabolic process, nonsense-mediated decay; P:translational termination; P:translational initiation; P:mitotic spindle elongation; F:protein binding; P:insulin receptor signaling pathway; P:centrosome duplication; P:embryo development ending in seed dormancy; P:positive regulation of growth rate; P:locomotion; P:translational elongation; C:chloropla…	-	IPR002171 (PIRSF); IPR022666 (PFAM); IPR012340 (G3DSA:2.40.50.GENE3D); IPR022669 (PFAM); IPR014722 (G3DSA:2.30.30.GENE3D); IPR014726 (G3DSA:4.10.950.GENE3D); IPR002171 (PANTHER); PTHR13691:SF4 (PANTHER); IPR022671 (PROSITE_PATTERNS); IPR023672 (HAMAP); IPR012340 (SUPERFAMILY); IPR008991 (SUPERFAMILY)
78 kDa glucose-regulated protein	Protein Folding	NICBE_307468.2	NICBE_307468.2	GO:0009986; GO:0034663; GO:0051087; GO:0051082; GO:0030512; GO:0031625; GO:0021589; GO:0030496; GO:0005774; GO:0040019; GO:0016246; GO:0005829; GO:0071236; GO:0005788; GO:0051298; GO:0006200; GO:0005615; GO:0009506; GO:0030168; GO:0031398; GO:0030431; GO:0016592; GO:0021680; GO:0006983; GO:0005618; GO:0005886; GO:0008180; GO:0009408; GO:0002576; GO:0005811; GO:0019904; GO:0043022; GO:0005794; GO:…	C:cell surface; C:endoplasmic reticulum chaperone complex; F:chaperone binding; F:unfolded protein binding; P:negative regulation of transforming growth factor beta receptor signaling pathway; F:ubiquitin protein ligase binding; P:cerebellum structural organization; C:midbody; C:vacuolar membrane; P:positive regulation of embryonic development; P:RNA interference; C:cytosol; P:cellular response t…	(3.6) Acting on acid anhydrides	Coil (COILS); IPR013126 (PRINTS); G3DSA:2.60.34.10 (GENE3D); G3DSA:3.30.30.30 (GENE3D); IPR013126 (PFAM); G3DSA:3.30.420.40 (GENE3D); G3DSA:3.90.640.10 (GENE3D); G3DSA:3.30.420.40 (GENE3D); G3DSA:3.30.420.40 (GENE3D); PTHR19375 (PANTHER); IPR018181 (PROSITE_PATTERNS); IPR018181 (PROSITE_PATTERNS); IPR018181 (PROSITE_PATTERNS); IPR018181 (PROSITE_PATTERNS); SIGNAL_PEPTIDE_N_REGION (PHOBIUS); SIGNA…
9 divinyl ether synthase	Metabolic Process	NbS00003964g0003.1	NbS00003964g0003.1	GO:0044272; GO:0006633; GO:0031407; GO:0009695; GO:0031090; GO:0016705; GO:0005506; GO:0045088; GO:0009628; GO:0005783; GO:0009072; GO:0010243; GO:0033559; GO:0005829; GO:0014070; GO:0020037; GO:0009941; GO:0009595; GO:0009620; GO:0007165; GO:0010287; GO:0005739; GO:0055114; GO:0009055; GO:0071310; GO:0004497; GO:0009978; GO:0009700; GO:0009535; GO:0043900; GO:0009611; GO:0009617	P:sulfur compound biosynthetic process; P:fatty acid biosynthetic process; P:oxylipin metabolic process; P:jasmonic acid biosynthetic process; C:organelle membrane; F:oxidoreductase activity, acting on paired donors, with incorporation or reduction of molecular oxygen; F:iron ion binding; P:regulation of innate immune response; P:response to abiotic stimulus; C:endoplasmic reticulum; P:aromatic a…	-	IPR002403 (PRINTS); IPR001128 (PFAM); IPR001128 (G3DSA:1.10.630.GENE3D); PTHR24286 (PANTHER); PTHR24286:SF0 (PANTHER); IPR001128 (SUPERFAMILY)
ABC transporter B family member 11	Transport	NICBE_232772.1	NICBE_232772.1	GO:0048767; GO:0009986; GO:0009414; GO:0043481; GO:0043090; GO:0009407; GO:0048443; GO:0005774; GO:0046581; GO:0006200; GO:0043248; GO:0009506; GO:0060919; GO:0072089; GO:0006629; GO:0044459; GO:0006888; GO:0010315; GO:0009637; GO:0010329; GO:0009624; GO:0005515; GO:0008361; GO:0009640; GO:0051788; GO:0010540; GO:0042538; GO:0008559; GO:0010583; GO:0009958; GO:0000086; GO:0005634; GO:0010328; GO:…	P:root hair elongation; C:cell surface; P:response to water deprivation; P:anthocyanin accumulation in tissues in response to UV light; P:amino acid import; P:toxin catabolic process; P:stamen development; C:vacuolar membrane; C:intercellular canaliculus; P:ATP catabolic process; P:proteasome assembly; C:plasmodesma; P:auxin influx; P:stem cell proliferation; P:lipid metabolic process; C:plasma m…	(3.6) Acting on acid anhydrides	IPR003593 (SMART); G3DSA:3.40.50.300 (GENE3D); G3DSA:1.20.1560.10 (GENE3D); IPR003439 (PFAM); IPR001140 (PFAM); PTHR24221:SF24 (PANTHER); PTHR24221 (PANTHER); IPR017871 (PROSITE_PATTERNS); IPR017871 (PROSITE_PATTERNS); TRANSMEMBRANE (PHOBIUS); TRANSMEMBRANE (PHOBIUS); CYTOPLASMIC_DOMAIN (PHOBIUS); TRANSMEMBRANE (PHOBIUS); CYTOPLASMIC_DOMAIN (PHOBIUS); TRANSMEMBRANE (PHOBIUS); TRANSMEMBRANE (PHOBI…
ABC transporter F family member 3	Transport	NICBE_184074.1	NICBE_184074.1	GO:0006406; GO:0007010; GO:0005215; GO:0042254; GO:0005829; GO:0008494; GO:0005654; GO:0009651; GO:0042742; GO:0010498; GO:0005886; GO:0006606; GO:0043022; GO:0005739; GO:0005515; GO:0005635; GO:0005524; GO:0046686; GO:0042788; GO:0006094; GO:0016887	P:mRNA export from nucleus; P:cytoskeleton organization; F:transporter activity; P:ribosome biogenesis; C:cytosol; F:translation activator activity; C:nucleoplasm; P:response to salt stress; P:defense response to bacterium; P:proteasomal protein catabolic process; C:plasma membrane; P:protein import into nucleus; F:ribosome binding; C:mitochondrion; F:protein binding; C:nuclear envelope; F:ATP bi…	(3.6) Acting on acid anhydrides	IPR003593 (SMART); G3DSA:3.40.50.300 (GENE3D); PF12848 (PFAM); IPR003439 (PFAM); PTHR19211 (PANTHER); PTHR19211:SF32 (PANTHER); IPR017871 (PROSITE_PATTERNS); IPR017871 (PROSITE_PATTERNS); IPR003439 (PROSITE_PROFILES); IPR003439 (PROSITE_PROFILES); IPR027417 (SUPERFAMILY); IPR027417 (SUPERFAMILY)
Actin	Actin Cytoskeleton Organization	NICBE_211870.1	NbS00031995g0003.1, NbS00041237g0007.1, NICBE_039176.1, NICBE_053462.1, NICBE_074793.1, NICBE_096225.1, NICBE_128693.1, NICBE_141623.1, NICBE_211870.1	GO:0006094; GO:0010218; GO:0009941; GO:0009611; GO:0048046; GO:0005515; GO:0006833; GO:0009827; GO:0009825; GO:0010114; GO:0006007; GO:0006816; GO:0009651; GO:0010498; GO:0007033; GO:0051301; GO:0005618; GO:0043481; GO:0005730; GO:0005829; GO:0007030; GO:0030036; GO:0010817; GO:0030244; GO:0048193; GO:0032880; GO:0009570; GO:0005856; GO:0009845; GO:0009644; GO:0046686; GO:0048768; GO:0009506; GO:…	P:gluconeogenesis; P:response to far red light; C:chloroplast envelope; P:response to wounding; C:apoplast; F:protein binding; P:water transport; P:plant-type cell wall modification; P:multidimensional cell growth; P:response to red light; P:glucose catabolic process; P:calcium ion transport; P:response to salt stress; P:proteasomal protein catabolic process; P:vacuole organization; P:cell divisi…	-	IPR004000 (PRINTS); IPR004000 (SMART); G3DSA:3.30.420.40 (GENE3D); G3DSA:2.30.36.70 (GENE3D); G3DSA:3.90.640.10 (GENE3D); G3DSA:3.30.420.40 (GENE3D); IPR004000 (PFAM); PTHR11937:SF142 (PANTHER); IPR004000 (PANTHER); IPR004001 (PROSITE_PATTERNS); IPR020902 (PROSITE_PATTERNS); IPR004001 (PROSITE_PATTERNS); IPR020902 (PROSITE_PATTERNS); SSF53067 (SUPERFAMILY); SSF53067 (SUPERFAMILY); SSF53067 (SUPER…
Adenine nucleotide alpha hydrolases	Response To Stress	NbS00016898g0005.1	NbS00016898g0005.1	GO:0040007; GO:0005886; GO:0006950	P:growth; C:plasma membrane; P:response to stress;	-	IPR006015 (PRINTS); IPR014729 (G3DSA:3.40.50.GENE3D); IPR006016 (PFAM); PTHR31964:SF0 (PANTHER); PTHR31964 (PANTHER); SSF52402 (SUPERFAMILY); SSF52402 (SUPERFAMILY)
Adenine phosphoribosyltransferase 1, chloroplastic	Metabolic Process	NICBE_229089.1	NICBE_229089.1	GO:0016036; GO:0046961; GO:0003999; GO:0006094; GO:0006168; GO:0005315; GO:0009505; GO:0009690; GO:0009651; GO:0046933; GO:0015991; GO:0005794; GO:0005829; GO:0045261; GO:0009570; GO:0042802; GO:0015986; GO:0000287; GO:0046686; GO:0006166; GO:0006817; GO:0015114; GO:0044209; GO:0005886; GO:0005524; GO:0007623; GO:0005739; GO:0008643	P:cellular response to phosphate starvation; F:proton-transporting ATPase activity, rotational mechanism; F:adenine phosphoribosyltransferase activity; P:gluconeogenesis; P:adenine salvage; F:inorganic phosphate transmembrane transporter activity; C:plant-type cell wall; P:cytokinin metabolic process; P:response to salt stress; F:proton-transporting ATP synthase activity, rotational mechanism; P:…	(2.4) Glycosyltransferases	IPR000836 (PFAM); IPR005764 (TIGRFAM); G3DSA:3.40.50.2020 (GENE3D); PTHR11776 (PANTHER); PTHR11776:SF0 (PANTHER); IPR005764 (HAMAP); SSF53271 (SUPERFAMILY)
Adenosylhomocysteinase	Metabolic Process	NICBE_145224.1	NICBE_145224.1	GO:0005774; GO:0051788; GO:0009853; GO:0006094; GO:0006346; GO:0048046; GO:0006833; GO:0009793; GO:0004013; GO:0051049; GO:0006816; GO:0009651; GO:0080129; GO:0048767; GO:0005794; GO:0006972; GO:0005829; GO:0006730; GO:0006511; GO:0007030; GO:0016441; GO:0046686; GO:0019344; GO:0009506; GO:0009266; GO:0005886; GO:0005507; GO:0006555	C:vacuolar membrane; P:response to misfolded protein; P:photorespiration; P:gluconeogenesis; P:methylation-dependent chromatin silencing; C:apoplast; P:water transport; P:embryo development ending in seed dormancy; F:adenosylhomocysteinase activity; P:regulation of transport; P:calcium ion transport; P:response to salt stress; P:proteasome core complex assembly; P:root hair elongation; C:Golgi ap…	(3.3) Acting on ether bonds	IPR000043 (PIRSF); IPR015878 (SMART); IPR000043 (SMART); G3DSA:3.40.50.1480 (GENE3D); IPR015878 (PFAM); IPR000043 (TIGRFAM); IPR000043 (PFAM); G3DSA:3.40.50.1480 (GENE3D); IPR016040 (G3DSA:3.40.50.GENE3D); IPR000043 (PANTHER); IPR020082 (PROSITE_PATTERNS); IPR020082 (PROSITE_PATTERNS); IPR000043 (HAMAP); SSF52283 (SUPERFAMILY); SSF51735 (SUPERFAMILY); SSF52283 (SUPERFAMILY)
ADP-ribosylation factor 2	Vesicle-Mediated Transport	NICBE_020747.1	NICBE_020747.1	GO:0003700; GO:0010267; GO:0005525; GO:0005795; GO:0006892; GO:0010150; GO:0006346; GO:0010883; GO:0032011; GO:0006499; GO:0006915; GO:0002119; GO:0048488; GO:0006471; GO:0005507; GO:0048749; GO:0005215; GO:0030017; GO:0005783; GO:0006306; GO:0006661; GO:0005829; GO:0048599; GO:0009616; GO:0016004; GO:0002009; GO:0048205; GO:0050690; GO:0048259; GO:0040010; GO:0000139; GO:0019886; GO:0035196; GO:…	F:sequence-specific DNA binding transcription factor activity; P:production of ta-siRNAs involved in RNA interference; F:GTP binding; C:Golgi stack; P:post-Golgi vesicle-mediated transport; P:leaf senescence; P:methylation-dependent chromatin silencing; P:regulation of lipid storage; P:ARF protein signal transduction; P:N-terminal protein myristoylation; P:apoptotic process; P:nematode larval dev…	-	IPR006689 (PRINTS); IPR006687 (SMART); IPR024156 (SMART); IPR003579 (SMART); IPR006689 (PFAM); IPR005225 (TIGRFAM); G3DSA:3.40.50.300 (GENE3D); PTHR11711 (PANTHER); IPR024156 (PROSITE_PROFILES); IPR027417 (SUPERFAMILY)
ADP,ATP carrier protein, mitochondrial	Transport	NICBE_374223.1	NICBE_233565.1, NICBE_374223.1	GO:0005774; GO:0007010; GO:0051788; GO:0009853; GO:0006094; GO:0009941; GO:0005515; GO:0010363; GO:0015802; GO:0010498; GO:0005471; GO:0080129; GO:0006612; GO:0005743; GO:0005618; GO:0005789; GO:0048767; GO:0043069; GO:0005794; GO:0005730; GO:0005829; GO:0006511; GO:0043090; GO:0048367; GO:0015696; GO:0006944; GO:0034976; GO:0051503; GO:0005856; GO:0006888; GO:0009506; GO:0055085; GO:0005886; GO:…	C:vacuolar membrane; P:cytoskeleton organization; P:response to misfolded protein; P:photorespiration; P:gluconeogenesis; C:chloroplast envelope; F:protein binding; P:regulation of plant-type hypersensitive response; P:basic amino acid transport; P:proteasomal protein catabolic process; F:ATP:ADP antiporter activity; P:proteasome core complex assembly; P:protein targeting to membrane; C:mitochond…	-	IPR002067 (PRINTS); IPR002113 (PRINTS); IPR023395 (G3DSA:1.50.40.GENE3D); IPR018108 (PFAM); PTHR24089:SF31 (PANTHER); PTHR24089 (PANTHER); NON_CYTOPLASMIC_DOMAIN (PHOBIUS); CYTOPLASMIC_DOMAIN (PHOBIUS); TRANSMEMBRANE (PHOBIUS); CYTOPLASMIC_DOMAIN (PHOBIUS); TRANSMEMBRANE (PHOBIUS); TRANSMEMBRANE (PHOBIUS); NON_CYTOPLASMIC_DOMAIN (PHOBIUS); IPR018108 (PROSITE_PROFILES); IPR018108 (PROSITE_PROFILES…
Alanine aminotransferase	Metabolic Process	NbS00001174g0003.1	NbS00001174g0003.1	GO:0008652; GO:0004021; GO:0005777; GO:0009853; GO:0005507; GO:0019348; GO:0009570; GO:0005829; GO:0005759; GO:0009506; GO:0047958; GO:0001666; GO:0006488; GO:0009505; GO:0006979; GO:0010033; GO:0006103; GO:0016756; GO:0005524; GO:0005773; GO:0030170; GO:0006751; GO:0046686; GO:0048046; GO:0019481; GO:0051707; GO:0003975; GO:0005789; GO:0008453; GO:0015976; GO:0006544; GO:0006563; GO:0006566	P:cellular amino acid biosynthetic process; F:L-alanine:2-oxoglutarate aminotransferase activity; C:peroxisome; P:photorespiration; F:copper ion binding; P:dolichol metabolic process; C:chloroplast stroma; C:cytosol; C:mitochondrial matrix; C:plasmodesma; F:glycine:2-oxoglutarate aminotransferase activity; P:response to hypoxia; P:dolichol-linked oligosaccharide biosynthetic process; C:plant-type…	(2.6) Transferring nitrogenous groups; (2.3) Acyltransferases; (2.6) Transferring nitrogenous groups; (2.6) Transferring nitrogenous groups; (2.7) Transferring phosphorous-containing groups	Coil (COILS); IPR015422 (G3DSA:3.90.1150.GENE3D); IPR004839 (PFAM); IPR015421 (G3DSA:3.40.640.GENE3D); PTHR11751 (PANTHER); PTHR11751:SF29 (PANTHER); SIGNAL_PEPTIDE_C_REGION (PHOBIUS); SIGNAL_PEPTIDE (PHOBIUS); NON_CYTOPLASMIC_DOMAIN (PHOBIUS); SIGNAL_PEPTIDE_N_REGION (PHOBIUS); SIGNAL_PEPTIDE_H_REGION (PHOBIUS); SignalP-TM (SIGNALP_GRAM_POSITIVE); IPR015424 (SUPERFAMILY)
Alcohol dehydrogenase protein	Metabolic Process	NbS00008485g0004.1	NbS00008485g0004.1	GO:0004022; GO:0006081; GO:0009628; GO:0006950; GO:0055114; GO:0016747; GO:0008270	F:alcohol dehydrogenase (NAD) activity; P:cellular aldehyde metabolic process; P:response to abiotic stimulus; P:response to stress; P:oxidation-reduction process; F:transferase activity, transferring acyl groups other than amino-acyl groups; F:zinc ion binding;	(1.1) Acting on the CH-OH group of donors	IPR020843 (SMART); IPR011032 (G3DSA:3.90.180.GENE3D); IPR013149 (PFAM); IPR013154 (PFAM); IPR016040 (G3DSA:3.40.50.GENE3D); IPR002085 (PANTHER); PTHR11695:SF300 (PANTHER); SSF51735 (SUPERFAMILY); IPR011032 (SUPERFAMILY)
Aldehyde dehydrogenase expressed	Metabolic Process	NbS00047628g0009.1	NbS00047628g0009.1	GO:0052814; GO:0004030; GO:0009941; GO:0008544; GO:0004028; GO:0007417; GO:0005773; GO:0008106; GO:0009651; GO:0006714; GO:0007568; GO:0005743; GO:0033721; GO:0046185; GO:0000302; GO:0005794; GO:0005777; GO:0005829; GO:0007154; GO:0009501; GO:0008284; GO:0046292; GO:0007422; GO:0001666; GO:0042493; GO:0051591; GO:0033306; GO:0009506; GO:0055114; GO:0050061; GO:0005634; GO:0007584; GO:0034599; GO:…	F:medium-chain-aldehyde dehydrogenase activity; F:aldehyde dehydrogenase [NAD(P)+] activity; C:chloroplast envelope; P:epidermis development; F:3-chloroallyl aldehyde dehydrogenase activity; P:central nervous system development; C:vacuole; F:alcohol dehydrogenase (NADP+) activity; P:response to salt stress; P:sesquiterpenoid metabolic process; P:aging; C:mitochondrial inner membrane; F:aldehyde d…	(1.2) Acting on the aldehyde or oxo group of donors; (1.1) Acting on the CH-OH group of donors; (1.2) Acting on the aldehyde or oxo group of donors; (1.2) Acting on the aldehyde or oxo group of donors; (1.1) Acting on the CH-OH group of donors; (1.2) Acting on the aldehyde or oxo group of donors	IPR012394 (PIRSF); IPR016162 (G3DSA:3.40.605.GENE3D); IPR015590 (PFAM); IPR016163 (G3DSA:3.40.309.GENE3D); PTHR11699 (PANTHER); IPR012394 (PTHR11699:PANTHER); IPR016160 (PROSITE_PATTERNS); IPR016161 (SUPERFAMILY)
Alpha 1 4 glucan protein synthase	Cell Wall Biogenesis	NbS00010935g0008.1	NbS00010935g0008.1	GO:0005774; GO:0005515; GO:0022626; GO:0009651; GO:0052691; GO:0005618; GO:0005576; GO:0030244; GO:0009555; GO:0016760; GO:0046686; GO:0009832; GO:0009506; GO:0033356; GO:0000138; GO:0005634; GO:0008466; GO:0071555; GO:0005982	C:vacuolar membrane; F:protein binding; C:cytosolic ribosome; P:response to salt stress; F:UDP-arabinopyranose mutase activity; C:cell wall; C:extracellular region; P:cellulose biosynthetic process; P:pollen development; F:cellulose synthase (UDP-forming) activity; P:response to cadmium ion; P:plant-type cell wall biogenesis; C:plasmodesma; P:UDP-L-arabinose metabolic process; C:Golgi trans ciste…	(2.4) Glycosyltransferases; (2.4) Glycosyltransferases; (5.4) Intramolecular transferases (mutases)	IPR004901 (PIRSF); IPR004901 (PFAM); PTHR31682 (PANTHER); PTHR31682:SF0 (PANTHER); SSF53448 (SUPERFAMILY)
Alpha mannosidase protein	Metabolic Process	NbS00050921g0004.1	NbS00050921g0004.1	GO:0007585; GO:0050769; GO:0035010; GO:0000139; GO:0048286; GO:0016799; GO:0007033; GO:0006491; GO:0006517; GO:0060042; GO:0007005; GO:0001889; GO:0001701; GO:0008270; GO:0004559; GO:0006013; GO:0030246	P:respiratory gaseous exchange; P:positive regulation of neurogenesis; P:encapsulation of foreign target; C:Golgi membrane; P:lung alveolus development; F:hydrolase activity, hydrolyzing N-glycosyl compounds; P:vacuole organization; P:N-glycan processing; P:protein deglycosylation; P:retina morphogenesis in camera-type eye; P:mitochondrion organization; P:liver development; P:in utero embryonic d…	(3.2) Glycosylases	IPR015341 (SMART); IPR000602 (PFAM); IPR011682 (PFAM); G3DSA:2.70.98.30 (GENE3D); G3DSA:1.20.1270.50 (GENE3D); IPR027291 (G3DSA:3.20.110.GENE3D); IPR015341 (PFAM); IPR013780 (G3DSA:2.60.40.GENE3D); PTHR11607:SF4 (PANTHER); PTHR11607 (PANTHER); SSF88688 (SUPERFAMILY); IPR011330 (SUPERFAMILY); IPR011013 (SUPERFAMILY)
Alpha-1,4 glucan phosphorylase L-2 isozyme, chloroplastic/amyloplastic	Metabolic Process	NICBE_232534.1	NICBE_232534.1	GO:0005980; GO:0009414; GO:0000166; GO:0019252; GO:0010033; GO:0042742; GO:0060361; GO:0008184; GO:0005829; GO:0009501; GO:0009570; GO:0030170; GO:0043234; GO:0006006; GO:0044281; GO:0046686; GO:0009409; GO:0042803	P:glycogen catabolic process; P:response to water deprivation; F:nucleotide binding; P:starch biosynthetic process; P:response to organic substance; P:defense response to bacterium; P:flight; F:glycogen phosphorylase activity; C:cytosol; C:amyloplast; C:chloroplast stroma; F:pyridoxal phosphate binding; C:protein complex; P:glucose metabolic process; P:small molecule metabolic process; P:response…	-	Coil (COILS); IPR000811 (PIRSF); IPR000811 (PFAM); G3DSA:3.40.50.2000 (GENE3D); G3DSA:3.40.50.2000 (GENE3D); IPR011833 (TIGRFAM); PTHR11468:SF0 (PANTHER); IPR000811 (PANTHER); IPR000811 (PROSITE_PATTERNS); SSF53756 (SUPERFAMILY); SSF53756 (SUPERFAMILY)
Alpha-amylase isozyme 2A	Metabolic Process	NICBE_214657.1	NICBE_214657.1	GO:0005983; GO:0007623; GO:0005987; GO:0009570; GO:0004556; GO:0048046; GO:0005509	P:starch catabolic process; P:circadian rhythm; P:sucrose catabolic process; C:chloroplast stroma; F:alpha-amylase activity; C:apoplast; F:calcium ion binding;	(3.2) Glycosylases	Coil (COILS); Coil (COILS); Coil (COILS); Coil (COILS); Coil (COILS); Coil (COILS); IPR006589 (SMART); IPR012850 (SMART); IPR012850 (PFAM); IPR013780 (G3DSA:2.60.40.GENE3D); IPR013781 (G3DSA:3.20.20.GENE3D); IPR006047 (PFAM); IPR015902 (PANTHER); PTHR10357:SF9 (PANTHER); IPR017853 (SUPERFAMILY); SSF51011 (SUPERFAMILY)
Alpha/beta hydrolase fold protein	Unassigned	NbS00042462g0004.1	NbS00042462g0004.1	N.D.	N.D.		G3DSA:3.40.50.1820 (GENE3D); PF12697 (PFAM); SIGNAL_PEPTIDE_H_REGION (PHOBIUS); SIGNAL_PEPTIDE_C_REGION (PHOBIUS); SIGNAL_PEPTIDE_N_REGION (PHOBIUS); SIGNAL_PEPTIDE (PHOBIUS); NON_CYTOPLASMIC_DOMAIN (PHOBIUS); SignalP-TM (SIGNALP_GRAM_POSITIVE); SSF53474 (SUPERFAMILY)
Aminomethyltransferase mitochondrial	Metabolic Process	NbS00013023g0001.1	NbS00013023g0001.1	GO:0005960; GO:0009941; GO:0042744; GO:0048046; GO:0016117; GO:0022626; GO:0010075; GO:0007389; GO:0006546; GO:0005743; GO:0010015; GO:0008361; GO:0009570; GO:0031405; GO:0008483; GO:0009658; GO:0009926; GO:0046686; GO:0019344; GO:0009534; GO:0004047; GO:0048481; GO:0005515; GO:0006563; GO:0006566	C:glycine cleavage complex; C:chloroplast envelope; P:hydrogen peroxide catabolic process; C:apoplast; P:carotenoid biosynthetic process; C:cytosolic ribosome; P:regulation of meristem growth; P:pattern specification process; P:glycine catabolic process; C:mitochondrial inner membrane; P:root morphogenesis; P:regulation of cell size; C:chloroplast stroma; F:lipoic acid binding; F:transaminase act…	(2.1) Transferring one-carbon groups	IPR006223 (PIRSF); G3DSA:3.30.70.1400 (GENE3D); IPR013977 (PFAM); IPR027266 (G3DSA:3.30.1360.GENE3D); G3DSA:2.40.30.110 (GENE3D); IPR006223 (TIGRFAM); IPR006222 (PFAM); PTHR13847 (PANTHER); IPR006223 (PTHR13847:PANTHER); SSF103025 (SUPERFAMILY); SSF101790 (SUPERFAMILY)
Ankyrin repeat domain containing protein 2	Protein Targeting To Chloroplast	NbS00057195g0004.1	NbS00029438g0007.1, NbS00057195g0004.1	GO:0001501; GO:0005829; GO:0009816; GO:0097193; GO:0009651; GO:0045036; GO:0042981; GO:0010228; GO:0033554; GO:0046686; GO:0006094; GO:0005634; GO:0006457; GO:0009887; GO:0005576; GO:0005515	P:skeletal system development; C:cytosol; P:defense response to bacterium, incompatible interaction; P:intrinsic apoptotic signaling pathway; P:response to salt stress; P:protein targeting to chloroplast; P:regulation of apoptotic process; P:vegetative to reproductive phase transition of meristem; P:cellular response to stress; P:response to cadmium ion; P:gluconeogenesis; C:nucleus; P:protein fo…	-	IPR002110 (SMART); IPR020683 (G3DSA:1.25.40.GENE3D); IPR020683 (PFAM); PTHR24193 (PANTHER); IPR020683 (PROSITE_PROFILES); IPR002110 (PROSITE_PROFILES); IPR002110 (PROSITE_PROFILES); IPR020683 (SUPERFAMILY)
Annexin D1	Vesicle-Mediated Transport	NICBE_369402.1	NICBE_369402.1	GO:0009986; GO:0004601; GO:0042803; GO:0009579; GO:0005507; GO:0009639; GO:0071435; GO:0030003; GO:0005774; GO:0006333; GO:0019344; GO:0009570; GO:0005829; GO:0016126; GO:0015774; GO:0009651; GO:0012505; GO:0005615; GO:0005544; GO:0009506; GO:0030659; GO:0006979; GO:0042995; GO:0005618; GO:0005886; GO:0009408; GO:0006084; GO:0008270; GO:0005739; GO:0030141; GO:0005524; GO:0016132; GO:0009269; GO:…	C:cell surface; F:peroxidase activity; F:protein homodimerization activity; C:thylakoid; F:copper ion binding; P:response to red or far red light; P:potassium ion export; P:cellular cation homeostasis; C:vacuolar membrane; P:chromatin assembly or disassembly; P:cysteine biosynthetic process; C:chloroplast stroma; C:cytosol; P:sterol biosynthetic process; P:polysaccharide transport; P:response to …	(1.1) Acting on the CH-OH group of donors	IPR001464 (PRINTS); IPR009118 (PRINTS); IPR018502 (SMART); IPR018502 (PFAM); IPR018502 (G3DSA:1.10.220.GENE3D); IPR018502 (G3DSA:1.10.220.GENE3D); IPR018502 (G3DSA:1.10.220.GENE3D); IPR009118 (PTHR10502:PANTHER); PTHR10502 (PANTHER); IPR018252 (PROSITE_PATTERNS); SSF47874 (SUPERFAMILY)
Apoptosis-inducing factor homolog A	Apoptotic Process	NICBE_045535.1	NICBE_045535.1	GO:0006915; GO:0016491; GO:0044237; GO:0016020; GO:0055114; GO:0050660	P:apoptotic process; F:oxidoreductase activity; P:cellular metabolic process; C:membrane; P:oxidation-reduction process; F:flavin adenine dinucleotide binding;	-	Coil (COILS); IPR013027 (PRINTS); IPR023753 (PFAM); G3DSA:3.50.50.60 (GENE3D); IPR001327 (PFAM); G3DSA:3.50.50.60 (GENE3D); PTHR22915:SF13 (PANTHER); PTHR22915 (PANTHER); SSF51905 (SUPERFAMILY)
Aquaporin PIP2-1	Transport	NICBE_207950.1	NbS00004321g0109.1, NICBE_207950.1	GO:0019684; GO:0009697; GO:0006833; GO:0045492; GO:0080170; GO:0005773; GO:0030003; GO:0006816; GO:0010106; GO:0009651; GO:0009624; GO:0006826; GO:0042742; GO:0009507; GO:0015250; GO:0048767; GO:0006972; GO:0007030; GO:0031625; GO:0009814; GO:0010413; GO:0046686; GO:0009409; GO:0019344; GO:0009506; GO:0005634; GO:0009269	P:photosynthesis, light reaction; P:salicylic acid biosynthetic process; P:water transport; P:xylan biosynthetic process; P:hydrogen peroxide transmembrane transport; C:vacuole; P:cellular cation homeostasis; P:calcium ion transport; P:cellular response to iron ion starvation; P:response to salt stress; P:response to nematode; P:iron ion transport; P:defense response to bacterium; C:chloroplast; …	-	IPR000425 (PRINTS); IPR000425 (PFAM); IPR000425 (TIGRFAM); IPR023271 (G3DSA:1.20.1080.GENE3D); IPR000425 (PANTHER); PTHR19139:SF27 (PANTHER); IPR022357 (PROSITE_PATTERNS); NON_CYTOPLASMIC_DOMAIN (PHOBIUS); TRANSMEMBRANE (PHOBIUS); TRANSMEMBRANE (PHOBIUS); NON_CYTOPLASMIC_DOMAIN (PHOBIUS); CYTOPLASMIC_DOMAIN (PHOBIUS); TRANSMEMBRANE (PHOBIUS); TRANSMEMBRANE (PHOBIUS); TRANSMEMBRANE (PHOBIUS); NON_…
ARF guanine nucleotide exchange factor 2	Vesicle-Mediated Transport	NbS00006288g0001.1	NbS00006288g0001.1	GO:0031410; GO:0009888; GO:0009561; GO:0005802; GO:0051301; GO:0017022; GO:0010256; GO:0008060; GO:0009790; GO:0005829; GO:0048316; GO:0022402; GO:0045785; GO:0009653; GO:0034259; GO:0048513; GO:0005547; GO:0000139; GO:2000114; GO:0030837; GO:0040007; GO:0005886; GO:0048471; GO:0090284; GO:0000278; GO:0045202; GO:0048193; GO:0030532; GO:0090303; GO:0005086; GO:0007030; GO:0034237; GO:0090162; GO:…	C:cytoplasmic vesicle; P:tissue development; P:megagametogenesis; C:trans-Golgi network; P:cell division; F:myosin binding; P:endomembrane system organization; F:ARF GTPase activator activity; P:embryo development; C:cytosol; P:seed development; P:cell cycle process; P:positive regulation of cell adhesion; P:anatomical structure morphogenesis; P:negative regulation of Rho GTPase activity; P:organ…	-	IPR000904 (SMART); IPR015403 (PFAM); G3DSA:1.10.220.20 (GENE3D); PF12783 (PFAM); IPR011989 (G3DSA:1.25.10.GENE3D); IPR023394 (G3DSA:1.10.1000.GENE3D); IPR000904 (PFAM); PTHR10663:SF42 (PANTHER); PTHR10663 (PANTHER); NON_CYTOPLASMIC_DOMAIN (PHOBIUS); CYTOPLASMIC_DOMAIN (PHOBIUS); TRANSMEMBRANE (PHOBIUS); NON_CYTOPLASMIC_DOMAIN (PHOBIUS); TRANSMEMBRANE (PHOBIUS); IPR000904 (PROSITE_PROFILES); IPR01…
Aspartic proteinase	Proteolysis	NbS00050653g0003.1	NbS00050653g0003.1	GO:0006833; GO:0016023; GO:0006623; GO:0000326; GO:0009651; GO:0005764; GO:0005618; GO:0060441; GO:0006972; GO:0005829; GO:0007030; GO:0005578; GO:0006629; GO:0031090; GO:0042277; GO:0000045; GO:0004190; GO:0046686; GO:0009506; GO:0006508; GO:0009266; GO:0005783; GO:0005739	P:water transport; C:cytoplasmic membrane-bounded vesicle; P:protein targeting to vacuole; C:protein storage vacuole; P:response to salt stress; C:lysosome; C:cell wall; P:epithelial tube branching involved in lung morphogenesis; P:hyperosmotic response; C:cytosol; P:Golgi organization; C:proteinaceous extracellular matrix; P:lipid metabolic process; C:organelle membrane; F:peptide binding; P:aut…	(3.4) Acting on peptide bonds (peptide hydrolases)	IPR001461 (PRINTS); IPR021109 (G3DSA:2.40.70.GENE3D); IPR007856 (PFAM); IPR008138 (PFAM); IPR011001 (G3DSA:1.10.225.GENE3D); IPR001461 (PFAM); IPR021109 (G3DSA:2.40.70.GENE3D); IPR011001 (G3DSA:1.10.225.GENE3D); PTHR13683:SF85 (PANTHER); IPR001461 (PANTHER); IPR001969 (PROSITE_PATTERNS); IPR001969 (PROSITE_PATTERNS); SIGNAL_PEPTIDE_C_REGION (PHOBIUS); SIGNAL_PEPTIDE (PHOBIUS); NON_CYTOPLASMIC_DOM…
ATP dependent clp protease ATP binding subunit	Proteolysis	NbS00017400g0004.1	NbS00017400g0004.1	GO:0042744; GO:0004176; GO:0031897; GO:0009902; GO:0005618; GO:0005829; GO:0010304; GO:0009570; GO:0034660; GO:0006508; GO:0042803; GO:0042793; GO:0009535; GO:0045037; GO:0005524; GO:0010380; GO:0010027; GO:0005739; GO:0034214	P:hydrogen peroxide catabolic process; F:ATP-dependent peptidase activity; C:Tic complex; P:chloroplast relocation; C:cell wall; C:cytosol; P:PSII associated light-harvesting complex II catabolic process; C:chloroplast stroma; P:ncRNA metabolic process; P:proteolysis; F:protein homodimerization activity; P:transcription from plastid promoter; C:chloroplast thylakoid membrane; P:protein import int…	-	Coil (COILS); Coil (COILS); IPR001270 (PRINTS); IPR019489 (SMART); IPR003593 (SMART); IPR019489 (PFAM); G3DSA:1.10.8.60 (GENE3D); G3DSA:3.40.50.300 (GENE3D); IPR004176 (PFAM); G3DSA:3.40.50.300 (GENE3D); IPR003959 (PFAM); G3DSA:1.10.8.60 (GENE3D); IPR013093 (PFAM); IPR023150 (G3DSA:1.10.1780.GENE3D); IPR001943 (PFAM); PTHR11638:SF19 (PANTHER); PTHR11638 (PANTHER); IPR028299 (PROSITE_PATTERNS); IP…
ATP dependent protease La LON domain protein	Proteolysis	NbS00022516g0001.1	NbS00022516g0001.1	GO:0004176; GO:0006508	F:ATP-dependent peptidase activity; P:proteolysis;	-	Coil (COILS); Coil (COILS); IPR003111 (SMART); IPR003111 (PFAM); PTHR23327 (PANTHER); PTHR23327:SF0 (PANTHER); IPR015947 (SUPERFAMILY)
ATP phosphoribosyltransferase	Metabolic Process	NICBE_293400.1	NICBE_293400.1	GO:0003879; GO:0019252; GO:0000023; GO:0048767; GO:0006567; GO:0009570; GO:0000105; GO:0000287; GO:0019344	F:ATP phosphoribosyltransferase activity; P:starch biosynthetic process; P:maltose metabolic process; P:root hair elongation; P:threonine catabolic process; C:chloroplast stroma; P:histidine biosynthetic process; F:magnesium ion binding; P:cysteine biosynthetic process;	(2.4) Glycosyltransferases	IPR013820 (PFAM); IPR013820 (TIGRFAM); IPR013115 (TIGRFAM); G3DSA:3.40.190.10 (GENE3D); G3DSA:3.40.190.10 (GENE3D); IPR013115 (PFAM); IPR015867 (G3DSA:3.30.70.GENE3D); IPR001348 (PANTHER); IPR018198 (PROSITE_PATTERNS); SignalP-TM (SIGNALP_GRAM_POSITIVE); SSF53850 (SUPERFAMILY); IPR011322 (SUPERFAMILY)
ATP synthase epsilon chain, chloroplastic	ATP Synthesis Coupled Proton Transport	NICBE_215834.1	NICBE_215834.1	GO:0046961; GO:0046933; GO:0042777; GO:0045261; GO:0009535; GO:0005524	F:proton-transporting ATPase activity, rotational mechanism; F:proton-transporting ATP synthase activity, rotational mechanism; P:plasma membrane ATP synthesis coupled proton transport; C:proton-transporting ATP synthase complex, catalytic core F(1); C:chloroplast thylakoid membrane; F:ATP binding;	-	Coil (COILS); IPR001469 (TIGRFAM); IPR020547 (PFAM); IPR020546 (PFAM); IPR020546 (G3DSA:2.60.15.GENE3D); PTHR13822:SF3 (PANTHER); IPR001469 (PANTHER); IPR001469 (HAMAP); SignalP-noTM (SIGNALP_EUK); IPR020546 (SUPERFAMILY)
ATP synthase gamma chain, chloroplastic	ATP Synthesis Coupled Proton Transport	NICBE_159540.1	NICBE_159540.1	GO:0009108; GO:0030234; GO:0009695; GO:0009965; GO:0043085; GO:0019344; GO:0009544; GO:0009072; GO:0045261; GO:0009772; GO:0006364; GO:0019288; GO:0009941; GO:0046961; GO:0019252; GO:0000023; GO:0006636; GO:2000067; GO:0009657; GO:0006766; GO:0030154; GO:0009773; GO:0019748; GO:0006733; GO:0046933; GO:0009106; GO:0035304; GO:0015995; GO:0010207; GO:0015986; GO:0006546	P:coenzyme biosynthetic process; F:enzyme regulator activity; P:jasmonic acid biosynthetic process; P:leaf morphogenesis; P:positive regulation of catalytic activity; P:cysteine biosynthetic process; C:chloroplast ATP synthase complex; P:aromatic amino acid family metabolic process; C:proton-transporting ATP synthase complex, catalytic core F(1); P:photosynthetic electron transport in photosystem…	-	Coil (COILS); IPR000131 (PRINTS); IPR000131 (PFAM); G3DSA:3.40.1380.10 (GENE3D); G3DSA:1.10.287.80 (GENE3D); IPR000131 (TIGRFAM); G3DSA:1.10.287.80 (GENE3D); IPR000131 (PANTHER); PTHR11693:SF9 (PANTHER); IPR023632 (PROSITE_PATTERNS); IPR000131 (HAMAP); SignalP-TM (SIGNALP_GRAM_POSITIVE); IPR023633 (SUPERFAMILY)
ATP synthase subunit alpha	ATP Synthesis Coupled Proton Transport	NbS00036430g0009.1	NbS00003662g0021.1, NbS00006059g0002.1, NbS00036430g0009.1	GO:0046914; GO:0046961; GO:0071944; GO:0005515; GO:0046933; GO:0015991; GO:0009507; GO:0044428; GO:0015986; GO:0000275; GO:0005524	F:transition metal ion binding; F:proton-transporting ATPase activity, rotational mechanism; C:cell periphery; F:protein binding; F:proton-transporting ATP synthase activity, rotational mechanism; P:ATP hydrolysis coupled proton transport; C:chloroplast; C:nuclear part; P:ATP synthesis coupled proton transport; C:mitochondrial proton-transporting ATP synthase complex, catalytic core F(1); F:ATP b…	-	IPR023366 (G3DSA:2.40.30.GENE3D); IPR000194 (PFAM); G3DSA:3.40.50.300 (GENE3D); IPR004100 (PFAM); IPR000793 (PFAM); G3DSA:1.20.150.20 (GENE3D); PTHR15184:SF21 (PANTHER); PTHR15184 (PANTHER); IPR020003 (PROSITE_PATTERNS); IPR027417 (SUPERFAMILY); IPR004100 (SUPERFAMILY); IPR027417 (SUPERFAMILY); IPR000793 (SUPERFAMILY)
ATP synthase subunit alpha, chloroplastic	ATP Synthesis Coupled Proton Transport	NICBE_177665.1	NICBE_177665.1	GO:0046961; GO:0046933; GO:0015991; GO:0005743; GO:0042777; GO:0045261; GO:0009535; GO:0005524	F:proton-transporting ATPase activity, rotational mechanism; F:proton-transporting ATP synthase activity, rotational mechanism; P:ATP hydrolysis coupled proton transport; C:mitochondrial inner membrane; P:plasma membrane ATP synthesis coupled proton transport; C:proton-transporting ATP synthase complex, catalytic core F(1); C:chloroplast thylakoid membrane; F:ATP binding;	-	IPR023366 (G3DSA:2.40.30.GENE3D); G3DSA:3.40.50.300 (GENE3D); IPR004100 (PFAM); PTHR15184 (PANTHER); PTHR15184:SF23 (PANTHER); IPR027417 (SUPERFAMILY); IPR004100 (SUPERFAMILY)
ATP synthase subunit b', chloroplastic	ATP Synthesis Coupled Proton Transport	NICBE_089109.1	NICBE_089109.1	GO:0045260; GO:0006952; GO:0045263; GO:0007165; GO:0015078; GO:0010033; GO:0005524; GO:0051707; GO:0009535; GO:0015986	C:plasma membrane proton-transporting ATP synthase complex; P:defense response; C:proton-transporting ATP synthase complex, coupling factor F(o); P:signal transduction; F:hydrogen ion transmembrane transporter activity; P:response to organic substance; F:ATP binding; P:response to other organism; C:chloroplast thylakoid membrane; P:ATP synthesis coupled proton transport;	-	Coil (COILS); Coil (COILS); IPR002146 (PFAM); TRANSMEMBRANE (PHOBIUS); SIGNAL_PEPTIDE_N_REGION (PHOBIUS); SIGNAL_PEPTIDE_H_REGION (PHOBIUS); NON_CYTOPLASMIC_DOMAIN (PHOBIUS); SIGNAL_PEPTIDE (PHOBIUS); CYTOPLASMIC_DOMAIN (PHOBIUS); SIGNAL_PEPTIDE_C_REGION (PHOBIUS)
ATP synthase subunit beta mitochondrial	ATP Synthesis Coupled Proton Transport	NbS00019305g0027.1	NbS00019305g0027.1	GO:0008553; GO:0009986; GO:0015991; GO:0006915; GO:0005507; GO:0008406; GO:0040024; GO:0042777; GO:0043050; GO:0005829; GO:0008266; GO:0034606; GO:0042776; GO:0006200; GO:0040039; GO:0006629; GO:0009941; GO:0046961; GO:0005747; GO:0006172; GO:0040010; GO:0042288; GO:0042645; GO:0006898; GO:0008340; GO:0006979; GO:0030228; GO:0019915; GO:0005754; GO:0005811; GO:0009792; GO:0019904; GO:0008270; GO:…	F:hydrogen-exporting ATPase activity, phosphorylative mechanism; C:cell surface; P:ATP hydrolysis coupled proton transport; P:apoptotic process; F:copper ion binding; P:gonad development; P:dauer larval development; P:plasma membrane ATP synthesis coupled proton transport; P:pharyngeal pumping; C:cytosol; F:poly(U) RNA binding; P:response to hermaphrodite contact; P:mitochondrial ATP synthesis co…	(3.6) Acting on acid anhydrides	IPR003593 (SMART); IPR005722 (TIGRFAM); IPR000194 (PFAM); IPR020971 (PFAM); IPR004100 (PFAM); IPR000793 (PFAM); G3DSA:3.40.50.300 (GENE3D); G3DSA:2.40.10.170 (GENE3D); IPR024034 (G3DSA:1.10.1140.GENE3D); PTHR15184 (PANTHER); IPR005722 (PTHR15184:PANTHER); IPR020003 (PROSITE_PATTERNS); SIGNAL_PEPTIDE_N_REGION (PHOBIUS); SIGNAL_PEPTIDE (PHOBIUS); SIGNAL_PEPTIDE_C_REGION (PHOBIUS); NON_CYTOPLASMIC_D…
ATP synthase subunit beta, chloroplastic	ATP Synthesis Coupled Proton Transport	NICBE_187671.1	NICBE_187671.1	GO:0046961; GO:0046933; GO:0015991; GO:0042777; GO:0045261; GO:0009535; GO:0005524	F:proton-transporting ATPase activity, rotational mechanism; F:proton-transporting ATP synthase activity, rotational mechanism; P:ATP hydrolysis coupled proton transport; P:plasma membrane ATP synthesis coupled proton transport; C:proton-transporting ATP synthase complex, catalytic core F(1); C:chloroplast thylakoid membrane; F:ATP binding;	-	IPR024034 (G3DSA:1.10.1140.GENE3D); G3DSA:3.40.50.300 (GENE3D); IPR000194 (PFAM); IPR000793 (PFAM); PTHR15184 (PANTHER); PTHR15184:SF27 (PANTHER); IPR020003 (PROSITE_PATTERNS); IPR000793 (SUPERFAMILY); IPR027417 (SUPERFAMILY)
ATP synthase subunit c chloroplastic	ATP Synthesis Coupled Proton Transport	NbS00011635g0010.1	NbS00011635g0010.1	GO:0015991; GO:0009697; GO:0019760; GO:0009853; GO:0008289; GO:0010363; GO:0042170; GO:0010200; GO:0010319; GO:0031348; GO:0050832; GO:0006098; GO:0009867; GO:0009772; GO:0006364; GO:0019288; GO:0009941; GO:0046961; GO:0009595; GO:0042742; GO:0080129; GO:0006612; GO:0010027; GO:0019252; GO:0045263; GO:0016023; GO:0010310; GO:0005754; GO:0010287; GO:0008270; GO:0000302; GO:0009862; GO:0051788; GO:…	P:ATP hydrolysis coupled proton transport; P:salicylic acid biosynthetic process; P:glucosinolate metabolic process; P:photorespiration; F:lipid binding; P:regulation of plant-type hypersensitive response; C:plastid membrane; P:response to chitin; C:stromule; P:negative regulation of defense response; P:defense response to fungus; P:pentose-phosphate shunt; P:jasmonic acid mediated signaling path…	-	Coil (COILS); IPR000454 (PRINTS); IPR002379 (PFAM); IPR000454 (G3DSA:1.20.20.GENE3D); SIGNAL_PEPTIDE_N_REGION (PHOBIUS); SIGNAL_PEPTIDE_C_REGION (PHOBIUS); SIGNAL_PEPTIDE (PHOBIUS); SIGNAL_PEPTIDE_H_REGION (PHOBIUS); NON_CYTOPLASMIC_DOMAIN (PHOBIUS); SignalP-noTM (SIGNALP_EUK); IPR002379 (SUPERFAMILY); TMhelix (TMHMM)
ATP-citrate synthase alpha chain protein 2	Metabolic Process	NICBE_391036.1	NICBE_391036.1	GO:0048767; GO:0006633; GO:0045995; GO:0043481; GO:0009825; GO:0016117; GO:0019344; GO:0006101; GO:0005829; GO:0009911; GO:0010817; GO:0010025; GO:0003878; GO:0030244; GO:0019252; GO:0006623; GO:0045793; GO:0007568; GO:0005886; GO:0005739; GO:0005515; GO:0048366; GO:0005524; GO:0048193; GO:0009932; GO:0009346; GO:0015995; GO:0005730; GO:0006085; GO:0071555; GO:0006099	P:root hair elongation; P:fatty acid biosynthetic process; P:regulation of embryonic development; P:anthocyanin accumulation in tissues in response to UV light; P:multidimensional cell growth; P:carotenoid biosynthetic process; P:cysteine biosynthetic process; P:citrate metabolic process; C:cytosol; P:positive regulation of flower development; P:regulation of hormone levels; P:wax biosynthetic pr…	(2.3) Acyltransferases	IPR016102 (G3DSA:3.40.50.GENE3D); IPR013816 (G3DSA:3.30.470.GENE3D); IPR013650 (PFAM); PTHR23118 (PANTHER); IPR016102 (SUPERFAMILY); SSF56059 (SUPERFAMILY)
ATP-dependent Clp protease proteolytic subunit-related protein 1, chloroplastic	Proteolysis	NICBE_014546.1	NICBE_014546.1	GO:0000302; GO:0005739; GO:0010468; GO:0009941; GO:0009534; GO:0009840; GO:0006508; GO:0004252	P:response to reactive oxygen species; C:mitochondrion; P:regulation of gene expression; C:chloroplast envelope; C:chloroplast thylakoid; C:chloroplastic endopeptidase Clp complex; P:proteolysis; F:serine-type endopeptidase activity;	(3.4) Acting on peptide bonds (peptide hydrolases)	IPR001907 (PRINTS); IPR023562 (PFAM); G3DSA:3.90.226.10 (GENE3D); IPR023562 (PANTHER); PTHR10381:SF3 (PANTHER); SIGNAL_PEPTIDE_C_REGION (PHOBIUS); SIGNAL_PEPTIDE_H_REGION (PHOBIUS); SIGNAL_PEPTIDE_N_REGION (PHOBIUS); NON_CYTOPLASMIC_DOMAIN (PHOBIUS); SIGNAL_PEPTIDE (PHOBIUS); SSF52096 (SUPERFAMILY)
ATP-dependent Clp protease proteolytic subunit-related protein 3, chloroplastic	Proteolysis	NICBE_357580.1	NICBE_357580.1	GO:0000302; GO:0005739; GO:0010468; GO:0019288; GO:0009941; GO:0009534; GO:0009840; GO:0006508; GO:0004252	P:response to reactive oxygen species; C:mitochondrion; P:regulation of gene expression; P:isopentenyl diphosphate biosynthetic process, methylerythritol 4-phosphate pathway; C:chloroplast envelope; C:chloroplast thylakoid; C:chloroplastic endopeptidase Clp complex; P:proteolysis; F:serine-type endopeptidase activity;	(3.4) Acting on peptide bonds (peptide hydrolases)	IPR001907 (PRINTS); G3DSA:3.90.226.10 (GENE3D); IPR023562 (PFAM); PTHR10381:SF3 (PANTHER); IPR023562 (PANTHER); CYTOPLASMIC_DOMAIN (PHOBIUS); CYTOPLASMIC_DOMAIN (PHOBIUS); TRANSMEMBRANE (PHOBIUS); NON_CYTOPLASMIC_DOMAIN (PHOBIUS); TRANSMEMBRANE (PHOBIUS); SignalP-TM (SIGNALP_GRAM_POSITIVE); SSF52096 (SUPERFAMILY)
Auxin transport protein BIG	Transport	NbS00009154g0017.1	NbS00009154g0017.1	GO:0008270; GO:0016567	F:zinc ion binding; P:protein ubiquitination;	(6.3) Forming carbon-nitrogen bonds	IPR013993 (SMART); IPR000433 (SMART); IPR025704 (PFAM); IPR003126 (PFAM); IPR000433 (PFAM); PTHR21725:SF1 (PANTHER); PTHR21725 (PANTHER); IPR000433 (PROSITE_PATTERNS); NON_CYTOPLASMIC_DOMAIN (PHOBIUS); CYTOPLASMIC_DOMAIN (PHOBIUS); TRANSMEMBRANE (PHOBIUS); CYTOPLASMIC_DOMAIN (PHOBIUS); TRANSMEMBRANE (PHOBIUS); NON_CYTOPLASMIC_DOMAIN (PHOBIUS); TRANSMEMBRANE (PHOBIUS); NON_CYTOPLASMIC_DOMAIN (PHOB…
Bcl 2 associated athanogene protein	Response To Heat	NbS00015646g0001.1	NbS00015646g0001.1	GO:0012502; GO:0005516; GO:0009506; GO:0009409; GO:0009408; GO:0010228; GO:0050832; GO:0009644; GO:0042542; GO:0051087	P:induction of programmed cell death; F:calmodulin binding; C:plasmodesma; P:response to cold; P:response to heat; P:vegetative to reproductive phase transition of meristem; P:defense response to fungus; P:response to high light intensity; P:response to hydrogen peroxide; F:chaperone binding;	-	Coil (COILS); IPR003103 (SMART); IPR003103 (PFAM); G3DSA:1.20.58.120 (GENE3D); IPR000048 (PROSITE_PROFILES); IPR003103 (PROSITE_PROFILES); SSF63491 (SUPERFAMILY)
Beta 1 3 glucanase	Detection of Biotic Stimulus	NICBE_131325.1	NICBE_131325.1	GO:0031348; GO:0004338; GO:0009595; GO:0048046; GO:0005515; GO:0009867; GO:0009697; GO:0009862; GO:0010363; GO:0005773; GO:0009718; GO:0010310; GO:0002679; GO:0010200; GO:0005615; GO:0043900; GO:0006612; GO:0050832; GO:0042742; GO:0009507; GO:0005618; GO:0043069; GO:0008810; GO:0005578; GO:0006944; GO:0000165; GO:0034976; GO:0009409; GO:0042973; GO:0005982	P:negative regulation of defense response; F:glucan exo-1,3-beta-glucosidase activity; P:detection of biotic stimulus; C:apoplast; F:protein binding; P:jasmonic acid mediated signaling pathway; P:salicylic acid biosynthetic process; P:systemic acquired resistance, salicylic acid mediated signaling pathway; P:regulation of plant-type hypersensitive response; C:vacuole; P:anthocyanin-containing com…	(3.2) Glycosylases; (3.2) Glycosylases; (3.2) Glycosylases	IPR013781 (G3DSA:3.20.20.GENE3D); IPR000490 (PFAM); PTHR32227 (PANTHER); PTHR32227:SF33 (PANTHER); IPR000490 (PROSITE_PATTERNS); IPR017853 (SUPERFAMILY)
BSL1 Serine/threonine protein phosphatase	Signal Transduction	NbS00000687g0016.1	NbS00000687g0016.1	GO:0005816; GO:0010467; GO:0005506; GO:0030010; GO:0070262; GO:0032880; GO:0005829; GO:0018991; GO:0045132; GO:0030428; GO:0000022; GO:0030145; GO:0005886; GO:0016070; GO:0009792; GO:0000910; GO:0005515; GO:0004722; GO:0018996; GO:0005694; GO:0031965; GO:0040011; GO:0051211; GO:0006950; GO:0009742; GO:0005730; GO:0008287	C:spindle pole body; P:gene expression; F:iron ion binding; P:establishment of cell polarity; P:peptidyl-serine dephosphorylation; P:regulation of protein localization; C:cytosol; P:oviposition; P:meiotic chromosome segregation; C:cell septum; P:mitotic spindle elongation; F:manganese ion binding; C:plasma membrane; P:RNA metabolic process; P:embryo development ending in birth or egg hatching; P:…	-	IPR006186 (PRINTS); IPR012391 (PIRSF); IPR006186 (SMART); IPR004843 (PFAM); PF13854 (PFAM); G3DSA:3.60.21.10 (GENE3D); IPR015915 (G3DSA:2.120.10.GENE3D); PTHR11668 (PANTHER); PTHR11668:SF72 (PANTHER); IPR006186 (PROSITE_PATTERNS); SSF117281 (SUPERFAMILY); SSF56300 (SUPERFAMILY)
BSL3 Serine/threonine-protein phosphatase	Signal Transduction	NICBE_055359.1	NICBE_055359.1	GO:0005816; GO:0005506; GO:0006869; GO:0030010; GO:0006470; GO:0032880; GO:0007059; GO:0005829; GO:0030428; GO:0000022; GO:0030145; GO:0005886; GO:0005515; GO:0004722; GO:0008287; GO:0051211; GO:0006950; GO:0009742; GO:0005730	C:spindle pole body; F:iron ion binding; P:lipid transport; P:establishment of cell polarity; P:protein dephosphorylation; P:regulation of protein localization; P:chromosome segregation; C:cytosol; C:cell septum; P:mitotic spindle elongation; F:manganese ion binding; C:plasma membrane; F:protein binding; F:protein serine/threonine phosphatase activity; C:protein serine/threonine phosphatase compl…	-	IPR006186 (PRINTS); IPR012391 (PIRSF); IPR006186 (SMART); IPR015915 (G3DSA:2.120.10.GENE3D); G3DSA:3.60.21.10 (GENE3D); IPR011498 (PFAM); PF13418 (PFAM); IPR004843 (PFAM); PTHR11668 (PANTHER); PTHR11668:SF72 (PANTHER); IPR006186 (PROSITE_PATTERNS); SSF56300 (SUPERFAMILY); SSF117281 (SUPERFAMILY)
C2 domain containing protein	Proteasome-Mediated Ubiquitin-Dependant Protein Catabolic Process	NbS00047459g0007.1	NbS00010366g0317.1, NbS00047459g0007.1	GO:0048586; GO:0031348; GO:0043069; GO:0016567; GO:0005829; GO:0007165; GO:0005515; GO:0071310; GO:0005634; GO:0051707	P:regulation of long-day photoperiodism, flowering; P:negative regulation of defense response; P:negative regulation of programmed cell death; P:protein ubiquitination; C:cytosol; P:signal transduction; F:protein binding; P:cellular response to organic substance; C:nucleus; P:response to other organism;	(6.3) Forming carbon-nitrogen bonds	IPR000008 (SMART); IPR000225 (SMART); IPR011989 (G3DSA:1.25.10.GENE3D); IPR000225 (PFAM); G3DSA:2.60.40.150 (GENE3D); IPR011989 (G3DSA:1.25.10.GENE3D); IPR000008 (PFAM); PTHR23315 (PANTHER); PTHR23315:SF43 (PANTHER); TRANSMEMBRANE (PHOBIUS); NON_CYTOPLASMIC_DOMAIN (PHOBIUS); CYTOPLASMIC_DOMAIN (PHOBIUS); IPR000225 (PROSITE_PROFILES); IPR000225 (PROSITE_PROFILES); IPR000225 (PROSITE_PROFILES); IPR…
Calcium binding protein Calnexin	Defense Response	NbS00004679g0009.1	NbS00004679g0009.1	GO:0010363; GO:0042542; GO:0005774; GO:0031348; GO:0007338; GO:0050832; GO:0043069; GO:0005829; GO:0009867; GO:0009506; GO:0009644; GO:0030968; GO:0006612; GO:0030151; GO:0009505; GO:0005886; GO:0009408; GO:0006777; GO:0005794; GO:0005739; GO:0006897; GO:0048610; GO:0009862; GO:0030425; GO:0009409; GO:0007275; GO:0000165; GO:0006457; GO:0009507; GO:0005789; GO:0051082; GO:0005509	P:regulation of plant-type hypersensitive response; P:response to hydrogen peroxide; C:vacuolar membrane; P:negative regulation of defense response; P:single fertilization; P:defense response to fungus; P:negative regulation of programmed cell death; C:cytosol; P:jasmonic acid mediated signaling pathway; C:plasmodesma; P:response to high light intensity; P:endoplasmic reticulum unfolded protein r…	-	IPR001580 (PRINTS); IPR001580 (PFAM); IPR009033 (G3DSA:2.10.250.GENE3D); IPR013320 (G3DSA:2.60.120.GENE3D); IPR001580 (PANTHER); PTHR11073:SF1 (PANTHER); IPR018124 (PROSITE_PATTERNS); CYTOPLASMIC_DOMAIN (PHOBIUS); NON_CYTOPLASMIC_DOMAIN (PHOBIUS); TRANSMEMBRANE (PHOBIUS); TRANSMEMBRANE (PHOBIUS); CYTOPLASMIC_DOMAIN (PHOBIUS); IPR009033 (SUPERFAMILY); IPR008985 (SUPERFAMILY); TMhelix (TMHMM)
Calcium transporting ATPase 1	Transport	NbS00011265g0007.1	NbS00011265g0007.1	GO:0021766; GO:0005388; GO:0009827; GO:0043269; GO:0043005; GO:0009705; GO:0010200; GO:0007338; GO:0009570; GO:0043069; GO:0010584; GO:0046872; GO:0016323; GO:0046907; GO:0009651; GO:0007283; GO:0009506; GO:1901660; GO:0042742; GO:0030968; GO:0005262; GO:0009706; GO:0048281; GO:0055081; GO:0006865; GO:0009624; GO:0043621; GO:0005794; GO:0004089; GO:0005516; GO:0030165; GO:0006882; GO:0016044; GO:…	P:hippocampus development; F:calcium-transporting ATPase activity; P:plant-type cell wall modification; P:regulation of ion transport; C:neuron projection; C:plant-type vacuole membrane; P:response to chitin; P:single fertilization; C:chloroplast stroma; P:negative regulation of programmed cell death; P:pollen exine formation; F:metal ion binding; C:basolateral plasma membrane; P:intracellular tr…	(3.6) Acting on acid anhydrides; (4.2) Carbon-oxygen lyases	IPR001757 (PRINTS); PR00121 (PRINTS); IPR004014 (SMART); IPR023299 (G3DSA:3.40.1110.GENE3D); IPR004014 (PFAM); IPR023214 (PFAM); IPR006408 (TIGRFAM); IPR008250 (PFAM); IPR006068 (PFAM); IPR023298 (G3DSA:1.20.1110.GENE3D); IPR024750 (PFAM); IPR001757 (TIGRFAM); PTHR24093 (PANTHER); PTHR24093:SF0 (PANTHER); IPR018303 (PROSITE_PATTERNS); CYTOPLASMIC_DOMAIN (PHOBIUS); TRANSMEMBRANE (PHOBIUS); TRANSME…
Calcium-transporting ATPase 4, endoplasmic reticulum-type	Transport	NICBE_415641.1	NICBE_415641.1	GO:0005388; GO:0006828; GO:0042803; GO:0090076; GO:0016529; GO:0008022; GO:0031448; GO:0005774; GO:0043234; GO:0031673; GO:0006200; GO:0051659; GO:0002026; GO:0070296; GO:0030026; GO:0070509; GO:0006984; GO:0010042; GO:0048471; GO:0045822; GO:0005524; GO:0008637; GO:0045988; GO:0005793; GO:0070059; GO:0046686; GO:0005338; GO:0005509; GO:0042493; GO:0019899; GO:0031674; GO:0005634; GO:0031775; GO:…	F:calcium-transporting ATPase activity; P:manganese ion transport; F:protein homodimerization activity; P:relaxation of skeletal muscle; C:sarcoplasmic reticulum; F:protein C-terminus binding; P:positive regulation of fast-twitch skeletal muscle fiber contraction; C:vacuolar membrane; C:protein complex; C:H zone; P:ATP catabolic process; P:maintenance of mitochondrion location; P:regulation of th…	(3.6) Acting on acid anhydrides	IPR001757 (PRINTS); IPR001757 (PRINTS); IPR004014 (SMART); IPR008250 (PFAM); IPR008250 (G3DSA:2.70.150.GENE3D); IPR001757 (TIGRFAM); IPR023214 (PFAM); IPR023298 (G3DSA:1.20.1110.GENE3D); IPR023299 (G3DSA:3.40.1110.GENE3D); IPR004014 (PFAM); IPR006068 (PFAM); PTHR24093 (PANTHER); PTHR24093:SF80 (PANTHER); IPR018303 (PROSITE_PATTERNS); TRANSMEMBRANE (PHOBIUS); CYTOPLASMIC_DOMAIN (PHOBIUS); TRANSMEM…
Calmodulin	Signal Transduction	NICBE_211946.1	NbS00061039g0001.1, NICBE_211946.1	GO:0005829; GO:0005509; GO:0004871; GO:0060151; GO:0006084; GO:0010099; GO:0005513; GO:0005774; GO:0005515; GO:0051646; GO:0051645; GO:0009846; GO:0030048; GO:0019722; GO:0005634; GO:0005886; GO:0009612	C:cytosol; F:calcium ion binding; F:signal transducer activity; P:peroxisome localization; P:acetyl-CoA metabolic process; P:regulation of photomorphogenesis; P:detection of calcium ion; C:vacuolar membrane; F:protein binding; P:mitochondrion localization; P:Golgi localization; P:pollen germination; P:actin filament-based movement; P:calcium-mediated signaling; C:nucleus; C:plasma membrane; P:res…	-	IPR002048 (SMART); IPR011992 (G3DSA:1.10.238.GENE3D); IPR011992 (G3DSA:1.10.238.GENE3D); IPR011992 (PFAM); PTHR23050 (PANTHER); IPR018247 (PROSITE_PATTERNS); IPR018247 (PROSITE_PATTERNS); IPR018247 (PROSITE_PATTERNS); IPR018247 (PROSITE_PATTERNS); IPR002048 (PROSITE_PROFILES); IPR002048 (PROSITE_PROFILES); IPR002048 (PROSITE_PROFILES); IPR002048 (PROSITE_PROFILES); SSF47473 (SUPERFAMILY)
Carbonic anhydrase, chloroplastic	Metabolic Process	NICBE_196213.1	NICBE_196213.1	GO:0019684; GO:0031348; GO:0006098; GO:0009595; GO:0009941; GO:0048046; GO:0005515; GO:0010119; GO:0008270; GO:0009867; GO:0010319; GO:0009697; GO:0009862; GO:0010363; GO:0071470; GO:0010310; GO:0010200; GO:0015976; GO:0043900; GO:0006612; GO:0042742; GO:0005829; GO:0004089; GO:0000165; GO:0009570; GO:0010037; GO:0009817; GO:0009409; GO:0019243; GO:0009535; GO:0006730	P:photosynthesis, light reaction; P:negative regulation of defense response; P:pentose-phosphate shunt; P:detection of biotic stimulus; C:chloroplast envelope; C:apoplast; F:protein binding; P:regulation of stomatal movement; F:zinc ion binding; P:jasmonic acid mediated signaling pathway; C:stromule; P:salicylic acid biosynthetic process; P:systemic acquired resistance, salicylic acid mediated si…	(4.2) Carbon-oxygen lyases	Coil (COILS); IPR001765 (SMART); IPR001765 (G3DSA:3.40.1050.GENE3D); IPR001765 (PFAM); PTHR11002:SF1 (PANTHER); IPR001765 (PANTHER); IPR015892 (PROSITE_PATTERNS); IPR015892 (PROSITE_PATTERNS); SignalP-TM (SIGNALP_GRAM_POSITIVE); IPR001765 (SUPERFAMILY)
CASP protein	Vesicle-Mediated Transport	NICBE_065648.1	NbS00016385g0017.1, NICBE_048655.1, NICBE_065648.1	GO:0005802; GO:0006357; GO:0048513; GO:0030244; GO:0003677; GO:0005768; GO:0005634; GO:0015078; GO:0015986; GO:0006891	C:trans-Golgi network; P:regulation of transcription from RNA polymerase II promoter; P:organ development; P:cellulose biosynthetic process; F:DNA binding; C:endosome; C:nucleus; F:hydrogen ion transmembrane transporter activity; P:ATP synthesis coupled proton transport; P:intra-Golgi vesicle-mediated transport;	-	Coil (COILS); Coil (COILS); Coil (COILS); Coil (COILS); Coil (COILS); Coil (COILS); Coil (COILS); IPR006808 (PFAM); IPR012955 (PFAM); PTHR14043 (PANTHER); PTHR14043:SF2 (PANTHER); TRANSMEMBRANE (PHOBIUS); CYTOPLASMIC_DOMAIN (PHOBIUS); NON_CYTOPLASMIC_DOMAIN (PHOBIUS); TMhelix (TMHMM)
Catalase isozyme 1	Metabolic Process	NICBE_172990.1	NICBE_083774.1, NICBE_161360.1, NICBE_172990.1	GO:0042744; GO:0043269; GO:0003333; GO:0015181; GO:0009853; GO:0048573; GO:0009407; GO:0010363; GO:0009705; GO:0010319; GO:0009570; GO:0043069; GO:0016036; GO:0020037; GO:0009506; GO:0022626; GO:0009941; GO:0006612; GO:0043091; GO:0005982; GO:0006888; GO:0016558; GO:0005618; GO:0005313; GO:0005886; GO:0015824; GO:0005739; GO:0005515; GO:0006862; GO:0006944; GO:0009514; GO:0051938; GO:0010583; GO:…	P:hydrogen peroxide catabolic process; P:regulation of ion transport; P:amino acid transmembrane transport; F:arginine transmembrane transporter activity; P:photorespiration; P:photoperiodism, flowering; P:toxin catabolic process; P:regulation of plant-type hypersensitive response; C:plant-type vacuole membrane; C:stromule; C:chloroplast stroma; P:negative regulation of programmed cell death; P:c…	(1.1) Acting on the CH-OH group of donors	IPR018028 (PRINTS); IPR011614 (SMART); IPR024711 (PIRSF); IPR011614 (PFAM); IPR011614 (G3DSA:2.40.180.GENE3D); IPR010582 (PFAM); IPR018028 (PANTHER); PTHR11465:SF0 (PANTHER); IPR024708 (PROSITE_PATTERNS); IPR002226 (PROSITE_PATTERNS); IPR018028 (PROSITE_PROFILES); IPR020835 (SUPERFAMILY)
Cathepsin B	Proteolysis	NICBE_220628.1	NICBE_220628.1	GO:0004197; GO:0008340; GO:0009611; GO:0060548; GO:0030198; GO:0045471; GO:0009612; GO:0043621; GO:0007283; GO:0005615; GO:0005764; GO:0005730; GO:0042383; GO:0009792; GO:0014070; GO:0007519; GO:0009897; GO:0042277; GO:0006914; GO:0006508; GO:0070670; GO:0048471; GO:0032403; GO:0005901; GO:0030984; GO:0016324; GO:0005739; GO:0097067; GO:0050790	F:cysteine-type endopeptidase activity; P:determination of adult lifespan; P:response to wounding; P:negative regulation of cell death; P:extracellular matrix organization; P:response to ethanol; P:response to mechanical stimulus; F:protein self-association; P:spermatogenesis; C:extracellular space; C:lysosome; C:nucleolus; C:sarcolemma; P:embryo development ending in birth or egg hatching; P:res…	(3.4) Acting on peptide bonds (peptide hydrolases)	IPR000668 (PRINTS); IPR000668 (SMART); IPR000668 (PFAM); G3DSA:3.90.70.10 (GENE3D); IPR012599 (PFAM); IPR013128 (PANTHER); IPR025661 (PROSITE_PATTERNS); IPR025660 (PROSITE_PATTERNS); IPR000169 (PROSITE_PATTERNS); SIGNAL_PEPTIDE_N_REGION (PHOBIUS); SIGNAL_PEPTIDE_H_REGION (PHOBIUS); SIGNAL_PEPTIDE_C_REGION (PHOBIUS); SIGNAL_PEPTIDE (PHOBIUS); NON_CYTOPLASMIC_DOMAIN (PHOBIUS); SSF54001 (SUPERFAMILY…
Cathepsin B cysteine proteinase	Proteolysis	NbC26208175g0003.1	NbC26208175g0003.1	GO:0000325; GO:0004197; GO:0042744; GO:0048046; GO:0005515; GO:0006833; GO:0009414; GO:0045492; GO:0016023; GO:0010075; GO:0009651; GO:0004623; GO:0050832; GO:0005618; GO:0006972; GO:0005829; GO:0044434; GO:0007030; GO:0044428; GO:0015996; GO:0010413; GO:0046686; GO:0010623; GO:0019344; GO:0009506; GO:0006508; GO:0009266; GO:0009395	C:plant-type vacuole; F:cysteine-type endopeptidase activity; P:hydrogen peroxide catabolic process; C:apoplast; F:protein binding; P:water transport; P:response to water deprivation; P:xylan biosynthetic process; C:cytoplasmic membrane-bounded vesicle; P:regulation of meristem growth; P:response to salt stress; F:phospholipase A2 activity; P:defense response to fungus; C:cell wall; P:hyperosmoti…	(3.1) Acting on ester bonds; (3.4) Acting on peptide bonds (peptide hydrolases)	IPR000668 (PRINTS); IPR000668 (SMART); IPR013201 (SMART); IPR000118 (SMART); IPR000668 (PFAM); IPR013201 (PFAM); G3DSA:3.90.70.10 (GENE3D); IPR000118 (PFAM); PTHR12411:SF44 (PANTHER); IPR013128 (PANTHER); IPR000169 (PROSITE_PATTERNS); IPR025660 (PROSITE_PATTERNS); IPR025661 (PROSITE_PATTERNS); NON_CYTOPLASMIC_DOMAIN (PHOBIUS); NON_CYTOPLASMIC_DOMAIN (PHOBIUS); TRANSMEMBRANE (PHOBIUS); SIGNAL_PEPT…
Cc nbs lrr resistance protein	Defense Response	NbS00030243g0001.1	NbS00030243g0001.1	GO:0006952; GO:0043531	P:defense response; F:ADP binding;	-	Coil (COILS); IPR000767 (PRINTS); IPR002182 (PFAM); G3DSA:3.80.10.10 (GENE3D); G3DSA:3.40.50.300 (GENE3D); PTHR23155 (PANTHER); PTHR23155:SF152 (PANTHER); SSF52058 (SUPERFAMILY); IPR027417 (SUPERFAMILY)
Cell division cycle protein 48 homolog	Cytokinesis	NICBE_349021.1	NICBE_167984.1, NICBE_349021.1	GO:0034098; GO:0042052; GO:0031593; GO:0048813; GO:0034214; GO:0016320; GO:0002119; GO:0019985; GO:0008289; GO:0097308; GO:0008103; GO:0000502; GO:0030970; GO:0009846; GO:0005102; GO:0035861; GO:0007029; GO:0006200; GO:0006625; GO:0009506; GO:0022626; GO:0045169; GO:0009524; GO:0042742; GO:0030968; GO:0051260; GO:0007317; GO:0040010; GO:0016310; GO:0071470; GO:0071712; GO:0006888; GO:0006919; GO:…	C:Cdc48p-Npl4p-Ufd1p AAA ATPase complex; P:rhabdomere development; F:polyubiquitin binding; P:dendrite morphogenesis; P:protein hexamerization; P:endoplasmic reticulum membrane fusion; P:nematode larval development; P:translesion synthesis; F:lipid binding; P:cellular response to farnesol; P:oocyte microtubule cytoskeleton polarization; C:proteasome complex; P:retrograde protein transport, ER to …	(3.6) Acting on acid anhydrides	IPR003593 (SMART); IPR004201 (SMART); IPR003338 (SMART); IPR004201 (PFAM); G3DSA:3.40.50.300 (GENE3D); IPR003959 (PFAM); IPR005938 (TIGRFAM); G3DSA:3.40.50.300 (GENE3D); G3DSA:2.40.40.20 (GENE3D); G3DSA:1.10.8.60 (GENE3D); G3DSA:3.10.330.10 (GENE3D); IPR003338 (PFAM); PTHR23077 (PANTHER); IPR003960 (PROSITE_PATTERNS); IPR003960 (PROSITE_PATTERNS); IPR027417 (SUPERFAMILY); SSF54585 (SUPERFAMILY); …
Cell division protein FtsZ homolog 1, chloroplastic	Cytokinesis	NICBE_402217.1	NICBE_402217.1	GO:0000917; GO:0006098; GO:0005198; GO:0009220; GO:0019252; GO:0009664; GO:0010020; GO:0043621; GO:0010075; GO:0009902; GO:0000023; GO:0005525; GO:0006184; GO:0051258; GO:0009570; GO:0042802; GO:0009637; GO:0000287; GO:0019344; GO:0000272; GO:0009535; GO:0003924; GO:0005886; GO:0032153; GO:0005874; GO:0007017	P:barrier septum assembly; P:pentose-phosphate shunt; F:structural molecule activity; P:pyrimidine ribonucleotide biosynthetic process; P:starch biosynthetic process; P:plant-type cell wall organization; P:chloroplast fission; F:protein self-association; P:regulation of meristem growth; P:chloroplast relocation; P:maltose metabolic process; F:GTP binding; P:GTP catabolic process; P:protein polyme…	-	IPR000158 (PRINTS); IPR018316 (SMART); IPR003008 (SMART); IPR018316 (G3DSA:3.30.1330.GENE3D); IPR000158 (TIGRFAM); IPR024757 (PFAM); IPR003008 (PFAM); IPR003008 (G3DSA:3.40.50.GENE3D); PTHR30314 (PANTHER); PTHR30314:SF1 (PANTHER); IPR017975 (PROSITE_PATTERNS); IPR020805 (PROSITE_PATTERNS); IPR020805 (PROSITE_PATTERNS); IPR000158 (HAMAP); IPR003008 (SUPERFAMILY); IPR008280 (SUPERFAMILY)
Cell division protein FtsZ homolog 2-2, chloroplastic	Cytokinesis	NICBE_393383.1	NICBE_393383.1	GO:0000917; GO:0006098; GO:0005198; GO:0009220; GO:0019252; GO:0009664; GO:0010020; GO:0043621; GO:0010075; GO:0009902; GO:0000023; GO:0005525; GO:0006184; GO:0051258; GO:0009570; GO:0042802; GO:0009637; GO:0043234; GO:0000287; GO:0019344; GO:0000272; GO:0009535; GO:0003924; GO:0005886; GO:0032153	P:barrier septum assembly; P:pentose-phosphate shunt; F:structural molecule activity; P:pyrimidine ribonucleotide biosynthetic process; P:starch biosynthetic process; P:plant-type cell wall organization; P:chloroplast fission; F:protein self-association; P:regulation of meristem growth; P:chloroplast relocation; P:maltose metabolic process; F:GTP binding; P:GTP catabolic process; P:protein polyme…	-	IPR000158 (PRINTS); IPR018316 (SMART); IPR003008 (SMART); IPR003008 (G3DSA:3.40.50.GENE3D); IPR024757 (PFAM); IPR000158 (TIGRFAM); IPR018316 (G3DSA:3.30.1330.GENE3D); IPR003008 (PFAM); PTHR30314 (PANTHER); PTHR30314:SF1 (PANTHER); IPR020805 (PROSITE_PATTERNS); IPR000158 (HAMAP); IPR003008 (SUPERFAMILY); IPR008280 (SUPERFAMILY)
Chaperone protein ClpD chloroplastic	Proteolysis	NbS00004238g0019.1	NbS00004238g0019.1	GO:0004176; GO:0031897; GO:0005618; GO:0016070; GO:0009570; GO:0009658; GO:0034605; GO:0042803; GO:0009646; GO:0009535; GO:0045037; GO:0005524; GO:0010380; GO:0044248; GO:0005739; GO:0019538; GO:0034214	F:ATP-dependent peptidase activity; C:Tic complex; C:cell wall; P:RNA metabolic process; C:chloroplast stroma; P:chloroplast organization; P:cellular response to heat; F:protein homodimerization activity; P:response to absence of light; C:chloroplast thylakoid membrane; P:protein import into chloroplast stroma; F:ATP binding; P:regulation of chlorophyll biosynthetic process; P:cellular catabolic …	-	Coil (COILS); IPR001270 (PRINTS); IPR019489 (SMART); IPR003593 (SMART); IPR004176 (PFAM); IPR019489 (PFAM); G3DSA:1.10.8.60 (GENE3D); G3DSA:3.40.50.300 (GENE3D); G3DSA:3.40.50.300 (GENE3D); G3DSA:1.10.8.60 (GENE3D); IPR003959 (PFAM); IPR023150 (G3DSA:1.10.1780.GENE3D); IPR013093 (PFAM); PTHR11638:SF12 (PANTHER); PTHR11638 (PANTHER); IPR018368 (PROSITE_PATTERNS); IPR028299 (PROSITE_PATTERNS); SSF8…
Chaperone protein DnaJ	Protein Folding	NICBE_265694.1	NICBE_159486.1, NICBE_265694.1	GO:0051082; GO:0031072; GO:0009408; GO:0006457; GO:0005524	F:unfolded protein binding; F:heat shock protein binding; P:response to heat; P:protein folding; F:ATP binding;	-	IPR001623 (PRINTS); IPR001623 (SMART); G3DSA:2.60.260.20 (GENE3D); IPR001305 (PFAM); IPR002939 (PFAM); G3DSA:2.60.260.20 (GENE3D); IPR001305 (G3DSA:2.10.230.GENE3D); IPR001623 (G3DSA:1.10.287.GENE3D); IPR012724 (TIGRFAM); IPR001623 (PFAM); PTHR24076:SF66 (PANTHER); PTHR24076 (PANTHER); IPR018253 (PROSITE_PATTERNS); SIGNAL_PEPTIDE_C_REGION (PHOBIUS); SIGNAL_PEPTIDE_N_REGION (PHOBIUS); SIGNAL_PEPTI…
Chaperone protein dnaJ 1, mitochondrial	Protein Folding	NICBE_359141.1	NICBE_359141.1	GO:0051082; GO:0005524; GO:0006457; GO:0009408; GO:0031072	F:unfolded protein binding; F:ATP binding; P:protein folding; P:response to heat; F:heat shock protein binding;	-	IPR001623 (PRINTS); IPR001623 (SMART); IPR012724 (TIGRFAM); IPR001305 (G3DSA:2.10.230.GENE3D); IPR001623 (G3DSA:1.10.287.GENE3D); G3DSA:2.60.260.20 (GENE3D); IPR001305 (PFAM); G3DSA:2.60.260.20 (GENE3D); IPR001623 (PFAM); IPR002939 (PFAM); PTHR24076 (PANTHER); PTHR24076:SF6 (PANTHER); IPR018253 (PROSITE_PATTERNS); IPR012724 (HAMAP); IPR001305 (PROSITE_PROFILES); IPR001623 (PROSITE_PROFILES); IPR0…
Chaperonin CPN60-2, mitochondrial	Protein Folding	NICBE_225512.1	NbS00002844g0211.1, NICBE_225512.1	GO:0005774; GO:0007010; GO:0006094; GO:0009941; GO:0042542; GO:0009220; GO:0022626; GO:0005759; GO:0010498; GO:0051131; GO:0005794; GO:0034976; GO:0009570; GO:0051082; GO:0009644; GO:0006954; GO:0046686; GO:0009408; GO:0042026; GO:0005886; GO:0005507; GO:0005524; GO:0006626	C:vacuolar membrane; P:cytoskeleton organization; P:gluconeogenesis; C:chloroplast envelope; P:response to hydrogen peroxide; P:pyrimidine ribonucleotide biosynthetic process; C:cytosolic ribosome; C:mitochondrial matrix; P:proteasomal protein catabolic process; P:chaperone-mediated protein complex assembly; C:Golgi apparatus; P:response to endoplasmic reticulum stress; C:chloroplast stroma; F:un…	-	IPR001844 (PRINTS); IPR002423 (PFAM); IPR027409 (G3DSA:3.50.7.GENE3D); IPR001844 (TIGRFAM); IPR027413 (G3DSA:1.10.560.GENE3D); IPR027413 (G3DSA:1.10.560.GENE3D); PTHR11353:SF10 (PANTHER); IPR002423 (PANTHER); IPR018370 (PROSITE_PATTERNS); IPR001844 (HAMAP); SSF54849 (SUPERFAMILY); IPR027409 (SUPERFAMILY); IPR002423 (SUPERFAMILY)
Chlorophyll a b binding protein 3C	Photosynthesis	NbS00014580g0002.1	NbS00003625g0003.1, NbS00014580g0002.1	GO:0010287; GO:0046872; GO:0009765; GO:0005794; GO:0030076; GO:0009523; GO:0018298; GO:0016168; GO:0009522; GO:0009535; GO:0005739	C:plastoglobule; F:metal ion binding; P:photosynthesis, light harvesting; C:Golgi apparatus; C:light-harvesting complex; C:photosystem II; P:protein-chromophore linkage; F:chlorophyll binding; C:photosystem I; C:chloroplast thylakoid membrane; C:mitochondrion;	-	IPR022796 (PFAM); IPR023329 (G3DSA:1.10.3460.GENE3D); PTHR21649:SF0 (PANTHER); IPR001344 (PANTHER); SIGNAL_PEPTIDE_C_REGION (PHOBIUS); SIGNAL_PEPTIDE_N_REGION (PHOBIUS); NON_CYTOPLASMIC_DOMAIN (PHOBIUS); SIGNAL_PEPTIDE_H_REGION (PHOBIUS); SIGNAL_PEPTIDE (PHOBIUS); SignalP-TM (SIGNALP_GRAM_POSITIVE); IPR023329 (SUPERFAMILY)
Chlorophyll a b binding protein 8 chloroplastic	Photosynthesis	NbS00006820g0015.1	NbS00006820g0015.1	GO:0009522; GO:0016168; GO:0009628; GO:0046872; GO:0018298; GO:0009535; GO:0009523; GO:0009765	C:photosystem I; F:chlorophyll binding; P:response to abiotic stimulus; F:metal ion binding; P:protein-chromophore linkage; C:chloroplast thylakoid membrane; C:photosystem II; P:photosynthesis, light harvesting;	-	IPR023329 (G3DSA:1.10.3460.GENE3D); IPR022796 (PFAM); IPR001344 (PANTHER); PTHR21649:SF0 (PANTHER); NON_CYTOPLASMIC_DOMAIN (PHOBIUS); TRANSMEMBRANE (PHOBIUS); CYTOPLASMIC_DOMAIN (PHOBIUS); IPR023329 (SUPERFAMILY)
Chlorophyll a b binding protein chloroplastic	Photosynthesis	NbS00042109g0018.1	NbS00042109g0018.1	GO:0009639; GO:0018298; GO:0016168; GO:0009765; GO:0009523; GO:0009535	P:response to red or far red light; P:protein-chromophore linkage; F:chlorophyll binding; P:photosynthesis, light harvesting; C:photosystem II; C:chloroplast thylakoid membrane;	-	IPR022796 (PFAM); IPR023329 (G3DSA:1.10.3460.GENE3D); IPR001344 (PANTHER); PTHR21649:SF0 (PANTHER); CYTOPLASMIC_DOMAIN (PHOBIUS); NON_CYTOPLASMIC_DOMAIN (PHOBIUS); TRANSMEMBRANE (PHOBIUS); TRANSMEMBRANE (PHOBIUS); CYTOPLASMIC_DOMAIN (PHOBIUS); IPR023329 (SUPERFAMILY)
Chlorophyll a b binding protein P4 chloroplastic	Photosynthesis	NbS00004739g0001.1	NbS00004739g0001.1	GO:0009522; GO:0010218; GO:0009941; GO:0010114; GO:0030003; GO:0080167; GO:0018298; GO:0030076; GO:0046872; GO:0016168; GO:0009637; GO:0070838; GO:0019344; GO:0009523; GO:0009768; GO:0009535; GO:0010287	C:photosystem I; P:response to far red light; C:chloroplast envelope; P:response to red light; P:cellular cation homeostasis; P:response to karrikin; P:protein-chromophore linkage; C:light-harvesting complex; F:metal ion binding; F:chlorophyll binding; P:response to blue light; P:divalent metal ion transport; P:cysteine biosynthetic process; C:photosystem II; P:photosynthesis, light harvesting in…	-	IPR023329 (G3DSA:1.10.3460.GENE3D); IPR022796 (PFAM); PTHR21649:SF0 (PANTHER); IPR001344 (PANTHER); NON_CYTOPLASMIC_DOMAIN (PHOBIUS); TRANSMEMBRANE (PHOBIUS); TRANSMEMBRANE (PHOBIUS); CYTOPLASMIC_DOMAIN (PHOBIUS); CYTOPLASMIC_DOMAIN (PHOBIUS); IPR023329 (SUPERFAMILY)
Chlorophyll a-b binding protein 36, chloroplastic	Photosynthesis	NICBE_005654.1	NICBE_005654.1	GO:0009522; GO:0010114; GO:0016168; GO:0046872; GO:0018298; GO:0009941; GO:0009637; GO:0009535; GO:0009523; GO:0010287; GO:0010218; GO:0009765; GO:0005886	C:photosystem I; P:response to red light; F:chlorophyll binding; F:metal ion binding; P:protein-chromophore linkage; C:chloroplast envelope; P:response to blue light; C:chloroplast thylakoid membrane; C:photosystem II; C:plastoglobule; P:response to far red light; P:photosynthesis, light harvesting; C:plasma membrane;	-	IPR022796 (PFAM); IPR023329 (G3DSA:1.10.3460.GENE3D); IPR001344 (PANTHER); PTHR21649:SF0 (PANTHER); IPR023329 (SUPERFAMILY)
Chlorophyll a-b binding protein 6A, chloroplastic	Photosynthesis	NICBE_047754.1	NICBE_047754.1	GO:0010155; GO:0009522; GO:0010218; GO:0009941; GO:0009517; GO:0010114; GO:0009783; GO:0018298; GO:0046872; GO:0016168; GO:0009533; GO:0009637; GO:0009644; GO:0010196; GO:0009768; GO:0010287; GO:0006364	P:regulation of proton transport; C:photosystem I; P:response to far red light; C:chloroplast envelope; C:PSII associated light-harvesting complex II; P:response to red light; C:photosystem II antenna complex; P:protein-chromophore linkage; F:metal ion binding; F:chlorophyll binding; C:chloroplast stromal thylakoid; P:response to blue light; P:response to high light intensity; P:nonphotochemical …	-	IPR022796 (PFAM); IPR023329 (G3DSA:1.10.3460.GENE3D); IPR001344 (PANTHER); SIGNAL_PEPTIDE_C_REGION (PHOBIUS); SIGNAL_PEPTIDE_N_REGION (PHOBIUS); SIGNAL_PEPTIDE_H_REGION (PHOBIUS); SIGNAL_PEPTIDE (PHOBIUS); NON_CYTOPLASMIC_DOMAIN (PHOBIUS); SignalP-TM (SIGNALP_GRAM_POSITIVE); IPR023329 (SUPERFAMILY)
Chlorophyll a-b binding protein CP26, chloroplastic	Photosynthesis	NICBE_056958.1	NICBE_056958.1	GO:0010155; GO:0010218; GO:0009517; GO:0010114; GO:0009783; GO:0016168; GO:0009533; GO:0009637; GO:0009644; GO:0010196; GO:0019344; GO:0010287; GO:0006364; GO:0009765	P:regulation of proton transport; P:response to far red light; C:PSII associated light-harvesting complex II; P:response to red light; C:photosystem II antenna complex; F:chlorophyll binding; C:chloroplast stromal thylakoid; P:response to blue light; P:response to high light intensity; P:nonphotochemical quenching; P:cysteine biosynthetic process; C:plastoglobule; P:rRNA processing; P:photosynthe…	-	IPR023329 (G3DSA:1.10.3460.GENE3D); IPR022796 (PFAM); IPR001344 (PANTHER); PTHR21649:SF0 (PANTHER); SignalP-TM (SIGNALP_GRAM_POSITIVE); IPR023329 (SUPERFAMILY)
Chlorophyll a-b binding protein CP29.2, chloroplastic	Photosynthesis	NICBE_214138.1	NICBE_214138.1	GO:0010155; GO:0010218; GO:0009941; GO:0035304; GO:0010114; GO:0016168; GO:0009765; GO:0009503; GO:0009637; GO:0009644; GO:0019344; GO:0009523; GO:0010287; GO:0006364	P:regulation of proton transport; P:response to far red light; C:chloroplast envelope; P:regulation of protein dephosphorylation; P:response to red light; F:chlorophyll binding; P:photosynthesis, light harvesting; C:thylakoid light-harvesting complex; P:response to blue light; P:response to high light intensity; P:cysteine biosynthetic process; C:photosystem II; C:plastoglobule; P:rRNA processing;	-	IPR022796 (PFAM); IPR023329 (G3DSA:1.10.3460.GENE3D); IPR001344 (PANTHER); PTHR21649:SF0 (PANTHER); CYTOPLASMIC_DOMAIN (PHOBIUS); CYTOPLASMIC_DOMAIN (PHOBIUS); TRANSMEMBRANE (PHOBIUS); TRANSMEMBRANE (PHOBIUS); NON_CYTOPLASMIC_DOMAIN (PHOBIUS); IPR023329 (SUPERFAMILY)
Chloroplast heat shock protein 70	Protein Folding	NICBE_403996.1	NbS00029684g0026.1, NICBE_379719.1, NICBE_403996.1	GO:0005739; GO:0006457; GO:0009409; GO:0009941; GO:0009408; GO:0009658; GO:0048481; GO:0009579; GO:0005524; GO:0009570; GO:0051082; GO:0045036; GO:0046686; GO:0005634	C:mitochondrion; P:protein folding; P:response to cold; C:chloroplast envelope; P:response to heat; P:chloroplast organization; P:ovule development; C:thylakoid; F:ATP binding; C:chloroplast stroma; F:unfolded protein binding; P:protein targeting to chloroplast; P:response to cadmium ion; C:nucleus;	-	Coil (COILS); IPR013126 (PRINTS); G3DSA:3.30.30.30 (GENE3D); G3DSA:3.90.640.10 (GENE3D); G3DSA:2.60.34.10 (GENE3D); IPR013126 (PFAM); G3DSA:3.30.420.40 (GENE3D); IPR012725 (TIGRFAM); G3DSA:3.30.420.40 (GENE3D); G3DSA:1.20.1270.10 (GENE3D); PTHR19375 (PANTHER); IPR018181 (PROSITE_PATTERNS); IPR018181 (PROSITE_PATTERNS); IPR018181 (PROSITE_PATTERNS); IPR012725 (HAMAP); SSF100934 (SUPERFAMILY); SSF5…
chloroplast photosystem II 22 kDa component	Thylakoid Membrane Organization	NbS00035687g0007.1	NbS00035687g0007.1	GO:0051738; GO:0010103; GO:0009517; GO:0043085; GO:0019252; GO:0010207; GO:0000023; GO:0080167; GO:0016168; GO:0010196; GO:0019344; GO:0009523; GO:0006364; GO:0010027	F:xanthophyll binding; P:stomatal complex morphogenesis; C:PSII associated light-harvesting complex II; P:positive regulation of catalytic activity; P:starch biosynthetic process; P:photosystem II assembly; P:maltose metabolic process; P:response to karrikin; F:chlorophyll binding; P:nonphotochemical quenching; P:cysteine biosynthetic process; C:photosystem II; P:rRNA processing; P:thylakoid memb…	-	IPR022796 (PFAM); IPR023329 (G3DSA:1.10.3460.GENE3D); TRANSMEMBRANE (PHOBIUS); NON_CYTOPLASMIC_DOMAIN (PHOBIUS); CYTOPLASMIC_DOMAIN (PHOBIUS); CYTOPLASMIC_DOMAIN (PHOBIUS); TRANSMEMBRANE (PHOBIUS); IPR023329 (SUPERFAMILY)
Chloroplast stem loop binding protein of 41 kDa a chloroplastic	Translation	NbS00025668g0009.1	NbS00025668g0009.1	GO:0009965; GO:0010114; GO:0045727; GO:0032544; GO:0006098; GO:0006952; GO:0048316; GO:0008266; GO:0003729; GO:0006364; GO:0009941; GO:0010218; GO:0009637; GO:0010287; GO:0009534; GO:0005515; GO:0030154; GO:0071310; GO:0007154; GO:0048046; GO:0015995; GO:0010207; GO:0051707; GO:0050662; GO:0003824	P:leaf morphogenesis; P:response to red light; P:positive regulation of translation; P:plastid translation; P:pentose-phosphate shunt; P:defense response; P:seed development; F:poly(U) RNA binding; F:mRNA binding; P:rRNA processing; C:chloroplast envelope; P:response to far red light; P:response to blue light; C:plastoglobule; C:chloroplast thylakoid; F:protein binding; P:cell differentiation; P:…	-	G3DSA:3.90.25.10 (GENE3D); IPR016040 (G3DSA:3.40.50.GENE3D); IPR001509 (PFAM); PTHR10366:SF175 (PANTHER); PTHR10366 (PANTHER); SIGNAL_PEPTIDE_N_REGION (PHOBIUS); NON_CYTOPLASMIC_DOMAIN (PHOBIUS); SIGNAL_PEPTIDE_C_REGION (PHOBIUS); SIGNAL_PEPTIDE (PHOBIUS); SIGNAL_PEPTIDE_H_REGION (PHOBIUS); SignalP-TM (SIGNALP_GRAM_POSITIVE); SSF51735 (SUPERFAMILY); SSF51735 (SUPERFAMILY)
Chloroplast stem-loop binding protein of 41 kDa b, chloroplastic	RNA Processing	NICBE_347493.1	NICBE_347493.1	GO:0010182; GO:0009793; GO:0009686; GO:0009697; GO:0009965; GO:0016117; GO:0005777; GO:0009853; GO:0009579; GO:0010114; GO:0010363; GO:0010200; GO:0045727; GO:0050826; GO:0010319; GO:0043085; GO:0031348; GO:0050832; GO:0032544; GO:0006098; GO:0016567; GO:0042631; GO:0009867; GO:0006364; GO:0009506; GO:0019288; GO:0009845; GO:0009941; GO:0009595; GO:0042742; GO:0006612; GO:0010027; GO:0006636; GO:…	P:sugar mediated signaling pathway; P:embryo development ending in seed dormancy; P:gibberellin biosynthetic process; P:salicylic acid biosynthetic process; P:leaf morphogenesis; P:carotenoid biosynthetic process; C:peroxisome; P:photorespiration; C:thylakoid; P:response to red light; P:regulation of plant-type hypersensitive response; P:response to chitin; P:positive regulation of translation; P…	-	PF13460 (PFAM); IPR016040 (G3DSA:3.40.50.GENE3D); G3DSA:3.90.25.10 (GENE3D); PTHR10366:SF56 (PANTHER); PTHR10366 (PANTHER); SSF51735 (SUPERFAMILY)
chloroplastic drought induced stress protein of 32 kD	Cell Redox Homeostasis	NbS00007054g0007.1	NbS00007054g0007.1	GO:0015035; GO:0010286; GO:0009941; GO:0048046; GO:0006457; GO:0005515; GO:0042542; GO:0009414; GO:0005773; GO:0009055; GO:0050832; GO:0005618; GO:0005794; GO:0005829; GO:0022900; GO:0007154; GO:0045454; GO:0051259; GO:0009570; GO:0016671; GO:0046686; GO:0010188; GO:0006662; GO:0009506; GO:0009534; GO:0005886; GO:0005739	F:protein disulfide oxidoreductase activity; P:heat acclimation; C:chloroplast envelope; C:apoplast; P:protein folding; F:protein binding; P:response to hydrogen peroxide; P:response to water deprivation; C:vacuole; F:electron carrier activity; P:defense response to fungus; C:cell wall; C:Golgi apparatus; C:cytosol; P:electron transport chain; P:cell communication; P:cell redox homeostasis; P:pro…	-	IPR012336 (G3DSA:3.40.30.GENE3D); IPR012336 (G3DSA:3.40.30.GENE3D); IPR013766 (PFAM); IPR005746 (PANTHER); IPR012336 (SUPERFAMILY); IPR012336 (SUPERFAMILY)
class IV heat shock protein	Protein Folding	NbS00027674g0005.1	NbS00027674g0005.1	GO:0051259; GO:0006457; GO:0009651; GO:0045471; GO:0009408; GO:0016023; GO:0046688; GO:0046685; GO:0009507; GO:0046686; GO:0009644; GO:0042542; GO:0016020; GO:0005783	P:protein oligomerization; P:protein folding; P:response to salt stress; P:response to ethanol; P:response to heat; C:cytoplasmic membrane-bounded vesicle; P:response to copper ion; P:response to arsenic-containing substance; C:chloroplast; P:response to cadmium ion; P:response to high light intensity; P:response to hydrogen peroxide; C:membrane; C:endoplasmic reticulum;	-	G3DSA:2.60.40.790 (GENE3D); IPR002068 (PFAM); PTHR11527 (PANTHER); PTHR11527:SF14 (PANTHER); SIGNAL_PEPTIDE_N_REGION (PHOBIUS); SIGNAL_PEPTIDE_C_REGION (PHOBIUS); SIGNAL_PEPTIDE (PHOBIUS); SIGNAL_PEPTIDE_H_REGION (PHOBIUS); NON_CYTOPLASMIC_DOMAIN (PHOBIUS); IPR002068 (PROSITE_PROFILES); SignalP-noTM (SIGNALP_EUK); IPR008978 (SUPERFAMILY)
Clathrin heavy chain 1	Vesicle-Mediated Transport	NICBE_323561.1	NICBE_323561.1	GO:0016183; GO:0004871; GO:0070062; GO:0030506; GO:0006892; GO:0030129; GO:0006915; GO:0002119; GO:0016324; GO:0033363; GO:0008022; GO:0030132; GO:0005774; GO:0005198; GO:0031523; GO:0045807; GO:0030130; GO:0046326; GO:0005829; GO:0030315; GO:0090307; GO:0009506; GO:0045747; GO:0033227; GO:0008340; GO:0032588; GO:0007291; GO:0019886; GO:0033572; GO:0040008; GO:0005811; GO:0048471; GO:0006886; GO:…	P:synaptic vesicle coating; F:signal transducer activity; C:extracellular vesicular exosome; F:ankyrin binding; P:post-Golgi vesicle-mediated transport; C:clathrin coat of synaptic vesicle; P:apoptotic process; P:nematode larval development; C:apical plasma membrane; P:secretory granule organization; F:protein C-terminus binding; C:clathrin coat of coated pit; C:vacuolar membrane; F:structural mo…	-	IPR016341 (PIRSF); IPR000547 (SMART); IPR000547 (PFAM); IPR022365 (PFAM); IPR015348 (PFAM); IPR011990 (G3DSA:1.25.40.GENE3D); PF13838 (PFAM); IPR016025 (G3DSA:2.130.10.GENE3D); PTHR10292 (PANTHER); PTHR10292:SF1 (PANTHER); IPR000547 (PROSITE_PROFILES); IPR000547 (PROSITE_PROFILES); IPR000547 (PROSITE_PROFILES); IPR000547 (PROSITE_PROFILES); IPR000547 (PROSITE_PROFILES); IPR000547 (PROSITE_PROFILE…
Clathrin light chain 1	Transport	NICBE_141076.1	NICBE_141076.1	GO:0030132; GO:0006499; GO:0009941; GO:0005198; GO:0007033; GO:0030130; GO:0006886; GO:0005829; GO:0007030; GO:0043090; GO:0006888; GO:0009504; GO:0030968; GO:0005634	C:clathrin coat of coated pit; P:N-terminal protein myristoylation; C:chloroplast envelope; F:structural molecule activity; P:vacuole organization; C:clathrin coat of trans-Golgi network vesicle; P:intracellular protein transport; C:cytosol; P:Golgi organization; P:amino acid import; P:ER to Golgi vesicle-mediated transport; C:cell plate; P:endoplasmic reticulum unfolded protein response; C:nucle…	-	Coil (COILS); IPR000996 (PFAM); IPR000996 (PANTHER); PTHR10639:SF0 (PANTHER)
ClpB chaperone	Protein Folding	NbS00017415g0002.1	NbS00017415g0002.1	GO:0010286; GO:0009941; GO:0006457; GO:0005515; GO:0042542; GO:0045727; GO:0043335; GO:0005829; GO:0034976; GO:0009570; GO:0009644; GO:0034605; GO:0016887; GO:0006200; GO:0005634; GO:0005524	P:heat acclimation; C:chloroplast envelope; P:protein folding; F:protein binding; P:response to hydrogen peroxide; P:positive regulation of translation; P:protein unfolding; C:cytosol; P:response to endoplasmic reticulum stress; C:chloroplast stroma; P:response to high light intensity; P:cellular response to heat; F:ATPase activity; P:ATP catabolic process; C:nucleus; F:ATP binding;	(3.6) Acting on acid anhydrides	Coil (COILS); Coil (COILS); Coil (COILS); IPR001270 (PRINTS); IPR019489 (SMART); IPR003593 (SMART); G3DSA:1.10.8.60 (GENE3D); IPR023150 (G3DSA:1.10.1780.GENE3D); IPR013093 (PFAM); G3DSA:1.10.8.60 (GENE3D); IPR004176 (PFAM); IPR003959 (PFAM); G3DSA:3.40.50.300 (GENE3D); G3DSA:3.40.50.300 (GENE3D); IPR019489 (PFAM); PTHR11638:SF18 (PANTHER); PTHR11638 (PANTHER); IPR018368 (PROSITE_PATTERNS); SSF819…
Coatomer subunit alpha-1	Vesicle-Mediated Transport	NICBE_286236.1	NbS00003584g0003.1, NICBE_286236.1	GO:0009630; GO:0051788; GO:0009853; GO:0000226; GO:0005198; GO:0005515; GO:0006891; GO:0000911; GO:0005615; GO:0080129; GO:0006886; GO:0005829; GO:0006511; GO:0030244; GO:0006888; GO:0005215; GO:0030126; GO:0006890; GO:0005886; GO:0030157; GO:0048205; GO:0005739	P:gravitropism; P:response to misfolded protein; P:photorespiration; P:microtubule cytoskeleton organization; F:structural molecule activity; F:protein binding; P:intra-Golgi vesicle-mediated transport; P:cytokinesis by cell plate formation; C:extracellular space; P:proteasome core complex assembly; P:intracellular protein transport; C:cytosol; P:ubiquitin-dependent protein catabolic process; P:c…	-	Coil (COILS); IPR020472 (PRINTS); IPR016391 (PIRSF); IPR001680 (SMART); IPR001680 (PFAM); IPR010714 (PFAM); IPR006692 (PFAM); IPR011042 (G3DSA:2.120.10.GENE3D); IPR015943 (G3DSA:2.130.10.GENE3D); PTHR19876 (PANTHER); PTHR19876:SF1 (PANTHER); IPR019775 (PROSITE_PATTERNS); IPR001680 (PROSITE_PROFILES); IPR001680 (PROSITE_PROFILES); IPR001680 (PROSITE_PROFILES); IPR001680 (PROSITE_PROFILES); IPR0179…
Coatomer subunit beta 1	Vesicle-Mediated Transport	NbS00008181g0005.1	NbS00008181g0005.1	GO:0030126; GO:0005829; GO:0010883; GO:0006909; GO:0009506; GO:0006890; GO:0000902; GO:0030276; GO:0006891; GO:0048205; GO:0030903; GO:0006886; GO:0005198; GO:0005634	C:COPI vesicle coat; C:cytosol; P:regulation of lipid storage; P:phagocytosis; C:plasmodesma; P:retrograde vesicle-mediated transport, Golgi to ER; P:cell morphogenesis; F:clathrin binding; P:intra-Golgi vesicle-mediated transport; P:COPI coating of Golgi vesicle; P:notochord development; P:intracellular protein transport; F:structural molecule activity; C:nucleus;	-	IPR016460 (PIRSF); PF14806 (PFAM); IPR011989 (G3DSA:1.25.10.GENE3D); IPR011710 (PFAM); IPR002553 (PFAM); IPR016460 (PANTHER); IPR016024 (SUPERFAMILY)
Coatomer subunit beta'-2	Vesicle-Mediated Transport	NICBE_323709.1	NICBE_204349.1, NICBE_323709.1	GO:0007010; GO:0005080; GO:0006094; GO:0005198; GO:0006891; GO:0015629; GO:0010498; GO:0006886; GO:0005829; GO:0005795; GO:0006888; GO:0030126; GO:0006661; GO:0010883; GO:0006890; GO:0005886; GO:0048205	P:cytoskeleton organization; F:protein kinase C binding; P:gluconeogenesis; F:structural molecule activity; P:intra-Golgi vesicle-mediated transport; C:actin cytoskeleton; P:proteasomal protein catabolic process; P:intracellular protein transport; C:cytosol; C:Golgi stack; P:ER to Golgi vesicle-mediated transport; C:COPI vesicle coat; P:phosphatidylinositol biosynthetic process; P:regulation of l…	-	IPR020472 (PRINTS); IPR001680 (SMART); IPR016453 (PIRSF); IPR015943 (G3DSA:2.130.10.GENE3D); IPR006692 (PFAM); IPR015943 (G3DSA:2.130.10.GENE3D); IPR001680 (PFAM); PTHR19876 (PANTHER); PTHR19876:SF2 (PANTHER); IPR001680 (PROSITE_PROFILES); IPR001680 (PROSITE_PROFILES); IPR001680 (PROSITE_PROFILES); IPR001680 (PROSITE_PROFILES); IPR017986 (PROSITE_PROFILES); IPR001680 (PROSITE_PROFILES); IPR017986…
Coatomer subunit delta	Vesicle-Mediated Transport	NICBE_222296.1	NICBE_222296.1	GO:0006499; GO:0000003; GO:0005515; GO:0030131; GO:0006891; GO:0043473; GO:0021691; GO:0006915; GO:0006886; GO:0018996; GO:0005829; GO:0002119; GO:0030126; GO:0009506; GO:0006890; GO:0005783; GO:0048205; GO:0008344	P:N-terminal protein myristoylation; P:reproduction; F:protein binding; C:clathrin adaptor complex; P:intra-Golgi vesicle-mediated transport; P:pigmentation; P:cerebellar Purkinje cell layer maturation; P:apoptotic process; P:intracellular protein transport; P:molting cycle, collagen and cuticulin-based cuticle; C:cytosol; P:nematode larval development; C:COPI vesicle coat; C:plasmodesma; P:retro…	-	G3DSA:2.60.40.1170 (GENE3D); IPR008968 (PFAM); G3DSA:3.30.450.60 (GENE3D); PTHR10121:SF0 (PANTHER); IPR027059 (PANTHER); SIGNAL_PEPTIDE_C_REGION (PHOBIUS); SIGNAL_PEPTIDE_N_REGION (PHOBIUS); SIGNAL_PEPTIDE (PHOBIUS); SIGNAL_PEPTIDE_H_REGION (PHOBIUS); NON_CYTOPLASMIC_DOMAIN (PHOBIUS); IPR028565 (PROSITE_PROFILES); IPR028565 (SUPERFAMILY); IPR011012 (SUPERFAMILY)
Coatomer subunit gamma	Vesicle-Mediated Transport	NbS00000812g0012.1	NbS00000812g0012.1	GO:0007010; GO:0006909; GO:0006094; GO:0035158; GO:0005198; GO:0051683; GO:0006891; GO:0048812; GO:0008362; GO:0040010; GO:0006898; GO:0030198; GO:0009306; GO:0007436; GO:0010498; GO:0040011; GO:0035147; GO:0009507; GO:0006915; GO:0006886; GO:0005829; GO:0005801; GO:0030276; GO:0006487; GO:0035149; GO:0002119; GO:0007112; GO:0030126; GO:0010883; GO:0009506; GO:0006890; GO:0005783; GO:0005886; GO:…	P:cytoskeleton organization; P:phagocytosis; P:gluconeogenesis; P:regulation of tube diameter, open tracheal system; F:structural molecule activity; P:establishment of Golgi localization; P:intra-Golgi vesicle-mediated transport; P:neuron projection morphogenesis; P:chitin-based embryonic cuticle biosynthetic process; P:positive regulation of growth rate; P:receptor-mediated endocytosis; P:extrac…	-	IPR017106 (PIRSF); IPR015873 (G3DSA:3.30.310.GENE3D); IPR002553 (PFAM); IPR013040 (PFAM); IPR013040 (G3DSA:2.60.40.GENE3D); IPR011989 (G3DSA:1.25.10.GENE3D); IPR017106 (PANTHER); IPR016024 (SUPERFAMILY); IPR009028 (SUPERFAMILY); IPR013041 (SUPERFAMILY)
Conserved oligomeric Golgi complex subunit 2	Transport	NICBE_396062.1	NICBE_396062.1	GO:0048513; GO:0048608; GO:0016020; GO:0007030; GO:0015031	P:organ development; P:reproductive structure development; C:membrane; P:Golgi organization; P:protein transport;	-	IPR024602 (PFAM); IPR024603 (PFAM); IPR009316 (PANTHER)
Copia protein	Unassigned	NICBE_411395.1	NICBE_411395.1	GO:0003824	F:catalytic activity;	-	Coil (COILS); IPR013103 (PFAM); PTHR11439:SF127 (PANTHER); PTHR11439 (PANTHER); TRANSMEMBRANE (PHOBIUS); CYTOPLASMIC_DOMAIN (PHOBIUS); NON_CYTOPLASMIC_DOMAIN (PHOBIUS); TMhelix (TMHMM)
CPLD51 protein required for cyt b6 assembly	Unassigned	NbS00007694g0012.1	NbS00007694g0012.1	N.D.	N.D.		IPR021919 (PFAM); TRANSMEMBRANE (PHOBIUS); SIGNAL_PEPTIDE_N_REGION (PHOBIUS); CYTOPLASMIC_DOMAIN (PHOBIUS); SIGNAL_PEPTIDE (PHOBIUS); NON_CYTOPLASMIC_DOMAIN (PHOBIUS); TRANSMEMBRANE (PHOBIUS); NON_CYTOPLASMIC_DOMAIN (PHOBIUS); TRANSMEMBRANE (PHOBIUS); SIGNAL_PEPTIDE_C_REGION (PHOBIUS); CYTOPLASMIC_DOMAIN (PHOBIUS); SIGNAL_PEPTIDE_H_REGION (PHOBIUS); SignalP-TM (SIGNALP_GRAM_POSITIVE); TMhelix (TM…
Cullin-4	Proteasome-Mediated Ubiquitin-Dependant Protein Catabolic Process	NICBE_098515.1	NICBE_098515.1	GO:0010182; GO:0048825; GO:0048208; GO:0007369; GO:0006281; GO:0050826; GO:0001831; GO:0031208; GO:0006396; GO:0005829; GO:0097193; GO:0010072; GO:1900087; GO:0009880; GO:0009911; GO:0010100; GO:0008054; GO:0009845; GO:0016477; GO:0005827; GO:0040016; GO:0005886; GO:0010162; GO:0019915; GO:0007062; GO:0045595; GO:0005794; GO:0005975; GO:0007050; GO:0009960; GO:0008285; GO:0031463; GO:0030332; GO:…	P:sugar mediated signaling pathway; P:cotyledon development; P:COPII vesicle coating; P:gastrulation; P:DNA repair; P:response to freezing; P:trophectodermal cellular morphogenesis; F:POZ domain binding; P:RNA processing; C:cytosol; P:intrinsic apoptotic signaling pathway; P:primary shoot apical meristem specification; P:positive regulation of G1/S transition of mitotic cell cycle; P:embryonic pa…	(6.3) Forming carbon-nitrogen bonds	IPR019559 (SMART); IPR016158 (SMART); IPR011991 (G3DSA:1.10.10.GENE3D); G3DSA:1.20.1310.10 (GENE3D); IPR019559 (PFAM); G3DSA:4.10.1030.10 (GENE3D); G3DSA:1.20.1310.10 (GENE3D); G3DSA:1.20.1310.10 (GENE3D); IPR011991 (G3DSA:1.10.10.GENE3D); IPR001373 (PFAM); G3DSA:1.20.1310.10 (GENE3D); PTHR11932 (PANTHER); PTHR11932:SF27 (PANTHER); IPR016157 (PROSITE_PATTERNS); SIGNAL_PEPTIDE_C_REGION (PHOBIUS); …
Cullin-associated NEDD8-dissociated protein 1	Proteasome-Mediated Ubiquitin-Dependant Protein Catabolic Process	NICBE_114677.1	NICBE_114677.1	GO:0010182; GO:0009793; GO:0045899; GO:0010051; GO:0048765; GO:0050826; GO:0010265; GO:0016567; GO:0005829; GO:2000435; GO:0048449; GO:0009845; GO:0010090; GO:0017025; GO:0031461; GO:0005618; GO:0010162; GO:0005886; GO:0019915; GO:0000278; GO:0045010; GO:0010228; GO:0009640; GO:0019748; GO:0009909; GO:0007155; GO:0009933; GO:0043086; GO:0005634; GO:0031647; GO:0071555	P:sugar mediated signaling pathway; P:embryo development ending in seed dormancy; P:positive regulation of RNA polymerase II transcriptional preinitiation complex assembly; P:xylem and phloem pattern formation; P:root hair cell differentiation; P:response to freezing; P:SCF complex assembly; P:protein ubiquitination; C:cytosol; P:negative regulation of protein neddylation; P:floral organ formatio…	-	IPR013932 (PFAM); PF13513 (PFAM); IPR011989 (G3DSA:1.25.10.GENE3D); PTHR12696 (PANTHER); IPR016024 (SUPERFAMILY)
Cyclin delta 3	Unassigned	NbS00028772g0004.1	NbS00028772g0004.1	N.D.	N.D.		SIGNAL_PEPTIDE_N_REGION (PHOBIUS); SIGNAL_PEPTIDE (PHOBIUS); SIGNAL_PEPTIDE_C_REGION (PHOBIUS); NON_CYTOPLASMIC_DOMAIN (PHOBIUS); SIGNAL_PEPTIDE_H_REGION (PHOBIUS)
Cysteine desulfurase 2, chloroplastic	Metabolic Process	NICBE_154839.1	NICBE_154839.1	GO:0018283; GO:0000302; GO:0008483; GO:0010039; GO:0001887; GO:0055072; GO:0005515; GO:0031071; GO:0010269; GO:0009507; GO:0009000; GO:0009073; GO:0030170; GO:0006534	P:iron incorporation into metallo-sulfur cluster; P:response to reactive oxygen species; F:transaminase activity; P:response to iron ion; P:selenium compound metabolic process; P:iron ion homeostasis; F:protein binding; F:cysteine desulfurase activity; P:response to selenium ion; C:chloroplast; F:selenocysteine lyase activity; P:aromatic amino acid family biosynthetic process; F:pyridoxal phospha…	(2.8) Transferring sulfur-containing groups; (4.4) Carbon-sulfur lyases	IPR000192 (PFAM); IPR015422 (G3DSA:3.90.1150.GENE3D); IPR015421 (G3DSA:3.40.640.GENE3D); IPR010970 (TIGRFAM); PTHR11601 (PANTHER); IPR015424 (SUPERFAMILY)
Cysteine proteinase inhibitor	Negative Regulation Of Peptidase Activity	NICBE_372484.1	NbS00026832g0017.1, NICBE_372484.1	GO:0006979; GO:0006952; GO:0005829; GO:0005618; GO:0050897; GO:0009506; GO:0009611; GO:0009536; GO:0005774; GO:0016023; GO:0042631; GO:0010466; GO:0006972; GO:0070417; GO:0034605; GO:0005576; GO:0004869; GO:0005783; GO:0005886	P:response to oxidative stress; P:defense response; C:cytosol; C:cell wall; F:cobalt ion binding; C:plasmodesma; P:response to wounding; C:plastid; C:vacuolar membrane; C:cytoplasmic membrane-bounded vesicle; P:cellular response to water deprivation; P:negative regulation of peptidase activity; P:hyperosmotic response; P:cellular response to cold; P:cellular response to heat; C:extracellular regi…	-	IPR000010 (SMART); G3DSA:3.10.450.10 (GENE3D); IPR000010 (PFAM); IPR027214 (PANTHER); PTHR11413:SF26 (PANTHER); IPR018073 (PROSITE_PATTERNS); SSF54403 (SUPERFAMILY)
Cysteine proteinase inhibitor 1	Negative Regulation Of Peptidase Activity	NICBE_420828.1	NICBE_420828.1	GO:0005829; GO:0005618; GO:0009506; GO:0009611; GO:0005774; GO:0006970; GO:0042631; GO:0070417; GO:0034605; GO:0005576; GO:0004869; GO:0005783; GO:0005886	C:cytosol; C:cell wall; C:plasmodesma; P:response to wounding; C:vacuolar membrane; P:response to osmotic stress; P:cellular response to water deprivation; P:cellular response to cold; P:cellular response to heat; C:extracellular region; F:cysteine-type endopeptidase inhibitor activity; C:endoplasmic reticulum; C:plasma membrane;	-	IPR000010 (SMART); G3DSA:3.10.450.10 (GENE3D); IPR000010 (PFAM); IPR027214 (PANTHER); IPR018073 (PROSITE_PATTERNS); SIGNAL_PEPTIDE (PHOBIUS); NON_CYTOPLASMIC_DOMAIN (PHOBIUS); SIGNAL_PEPTIDE_N_REGION (PHOBIUS); SIGNAL_PEPTIDE_H_REGION (PHOBIUS); SIGNAL_PEPTIDE_C_REGION (PHOBIUS); SSF54403 (SUPERFAMILY); TMhelix (TMHMM)
Cysteine proteinase inhibitor 5	Negative Regulation Of Peptidase Activity	NICBE_340886.1	NICBE_340886.1	GO:0006979; GO:0005829; GO:0005618; GO:0050897; GO:0009506; GO:0009611; GO:0005774; GO:0042631; GO:0006972; GO:0070417; GO:0034605; GO:0005576; GO:0004869; GO:0005783; GO:0005886	P:response to oxidative stress; C:cytosol; C:cell wall; F:cobalt ion binding; C:plasmodesma; P:response to wounding; C:vacuolar membrane; P:cellular response to water deprivation; P:hyperosmotic response; P:cellular response to cold; P:cellular response to heat; C:extracellular region; F:cysteine-type endopeptidase inhibitor activity; C:endoplasmic reticulum; C:plasma membrane;	-	IPR000010 (SMART); IPR000010 (PFAM); G3DSA:3.10.450.10 (GENE3D); IPR027214 (PANTHER); IPR018073 (PROSITE_PATTERNS); SIGNAL_PEPTIDE_C_REGION (PHOBIUS); SIGNAL_PEPTIDE_N_REGION (PHOBIUS); SIGNAL_PEPTIDE_H_REGION (PHOBIUS); NON_CYTOPLASMIC_DOMAIN (PHOBIUS); SIGNAL_PEPTIDE (PHOBIUS); SignalP-TM (SIGNALP_GRAM_POSITIVE); SignalP-noTM (SIGNALP_EUK); SignalP-noTM (SIGNALP_GRAM_NEGATIVE); SSF54403 (SUPERF…
Cysteine proteinase RD21a (C14)	Proteolysis	NICBE_044478.1	NbS00040506g0007.1, NICBE_044478.1	GO:0000325; GO:0004197; GO:0042744; GO:0048046; GO:0005515; GO:0006833; GO:0009414; GO:0045492; GO:0016023; GO:0010075; GO:0009651; GO:0004623; GO:0050832; GO:0005618; GO:0006972; GO:0005829; GO:0044434; GO:0007030; GO:0044428; GO:0015996; GO:0010413; GO:0046686; GO:0010623; GO:0019344; GO:0009506; GO:0006508; GO:0009266; GO:0009395	C:plant-type vacuole; F:cysteine-type endopeptidase activity; P:hydrogen peroxide catabolic process; C:apoplast; F:protein binding; P:water transport; P:response to water deprivation; P:xylan biosynthetic process; C:cytoplasmic membrane-bounded vesicle; P:regulation of meristem growth; P:response to salt stress; F:phospholipase A2 activity; P:defense response to fungus; C:cell wall; P:hyperosmoti…	(3.1) Acting on ester bonds; (3.4) Acting on peptide bonds (peptide hydrolases)	IPR000668 (PRINTS); IPR013201 (SMART); IPR000118 (SMART); IPR000668 (SMART); IPR013201 (PFAM); G3DSA:3.90.70.10 (GENE3D); IPR000118 (PFAM); IPR000668 (PFAM); IPR013128 (PANTHER); PTHR12411:SF44 (PANTHER); IPR000169 (PROSITE_PATTERNS); IPR025661 (PROSITE_PATTERNS); IPR025660 (PROSITE_PATTERNS); SIGNAL_PEPTIDE_H_REGION (PHOBIUS); SIGNAL_PEPTIDE_N_REGION (PHOBIUS); SIGNAL_PEPTIDE (PHOBIUS); SIGNAL_P…
Cysteine synthase	Metabolic Process	NbS00058299g0004.1	NbS00058299g0004.1	GO:0009108; GO:0006833; GO:0009695; GO:0009965; GO:0050461; GO:0005777; GO:0009853; GO:0005802; GO:0019761; GO:0047458; GO:0034976; GO:0009684; GO:0006535; GO:0005774; GO:0009509; GO:0009570; GO:0009805; GO:0050017; GO:0005829; GO:0009651; GO:0009836; GO:0004124; GO:0009266; GO:0019288; GO:0009941; GO:0006569; GO:0009117; GO:0010043; GO:0006636; GO:0048868; GO:0005886; GO:0008270; GO:0005794; GO:…	P:coenzyme biosynthetic process; P:water transport; P:jasmonic acid biosynthetic process; P:leaf morphogenesis; F:L-mimosine synthase activity; C:peroxisome; P:photorespiration; C:trans-Golgi network; P:glucosinolate biosynthetic process; F:beta-pyrazolylalanine synthase activity; P:response to endoplasmic reticulum stress; P:indoleacetic acid biosynthetic process; P:cysteine biosynthetic process…	(2.5) Transferring alkyl or aryl groups, other than methyl groups; (4.4) Carbon-sulfur lyases; (4.2) Carbon-oxygen lyases; (2.5) Transferring alkyl or aryl groups, other than methyl groups; (2.5) Transferring alkyl or aryl groups, other than methyl groups	IPR005856 (TIGRFAM); G3DSA:3.40.50.1100 (GENE3D); IPR001926 (PFAM); IPR005859 (TIGRFAM); G3DSA:3.40.50.1100 (GENE3D); PTHR10314:SF8 (PANTHER); PTHR10314 (PANTHER); IPR001216 (PROSITE_PATTERNS); IPR001926 (SUPERFAMILY)
D-3-phosphoglycerate dehydrogenase, chloroplastic	Metabolic Process	NICBE_255774.1	NICBE_255774.1	GO:0006564; GO:0006541; GO:0005515; GO:0051289; GO:0040007; GO:0010363; GO:0010468; GO:0009448; GO:0006612; GO:0042742; GO:0005618; GO:0031175; GO:0005829; GO:0019530; GO:0009570; GO:0006544; GO:0021510; GO:0070314; GO:0006569; GO:0009684; GO:0009963; GO:0004617; GO:0005886; GO:0006566; GO:0005634; GO:0021915; GO:0021782; GO:0055114; GO:0051287; GO:0016597	P:L-serine biosynthetic process; P:glutamine metabolic process; F:protein binding; P:protein homotetramerization; P:growth; P:regulation of plant-type hypersensitive response; P:regulation of gene expression; P:gamma-aminobutyric acid metabolic process; P:protein targeting to membrane; P:defense response to bacterium; C:cell wall; P:neuron projection development; C:cytosol; P:taurine metabolic pr…	(1.1) Acting on the CH-OH group of donors	IPR015878 (SMART); IPR016040 (G3DSA:3.40.50.GENE3D); IPR006236 (TIGRFAM); IPR006139 (PFAM); IPR002912 (PFAM); G3DSA:3.30.70.260 (GENE3D); IPR016040 (G3DSA:3.40.50.GENE3D); G3DSA:3.30.1330.90 (GENE3D); IPR006140 (PFAM); IPR006236 (PTHR10996:PANTHER); PTHR10996 (PANTHER); IPR006140 (PROSITE_PATTERNS); IPR006140 (PROSITE_PATTERNS); IPR006140 (PROSITE_PATTERNS); SIGNAL_PEPTIDE_H_REGION (PHOBIUS); SIG…
DEAD box ATP dependent RNA helicase 3 chloroplastic	Translation	NbS00021398g0012.1	NbS00021398g0012.1	GO:0003724; GO:0009615; GO:0009941; GO:0005515; GO:0008270; GO:0009414; GO:0009793; GO:0008026; GO:0009651; GO:0005618; GO:0005730; GO:0009570; GO:0043234; GO:0003677; GO:0009409; GO:0003725; GO:0005886; GO:0000373; GO:0005524; GO:0043330; GO:0005739; GO:0005840; GO:0006412; GO:0003735; GO:0042254	F:RNA helicase activity; P:response to virus; C:chloroplast envelope; F:protein binding; F:zinc ion binding; P:response to water deprivation; P:embryo development ending in seed dormancy; F:ATP-dependent helicase activity; P:response to salt stress; C:cell wall; C:nucleolus; C:chloroplast stroma; C:protein complex; F:DNA binding; P:response to cold; F:double-stranded RNA binding; C:plasma membran…	(2.7) Transferring phosphorous-containing groups	IPR001650 (SMART); IPR014001 (SMART); G3DSA:3.40.50.300 (GENE3D); IPR013025 (PFAM); IPR012677 (G3DSA:3.30.70.GENE3D); IPR001650 (PFAM); IPR012562 (PFAM); IPR011545 (PFAM); G3DSA:3.40.50.300 (GENE3D); PTHR24031 (PANTHER); PTHR24031:SF107 (PANTHER); IPR001650 (PROSITE_PROFILES); IPR014014 (PROSITE_PROFILES); IPR014001 (PROSITE_PROFILES); IPR027417 (SUPERFAMILY); IPR012678 (SUPERFAMILY)
Delta-1-pyrroline-5-carboxylate synthase	Metabolic Process	NICBE_256585.1	NICBE_256585.1	GO:0048364; GO:0019240; GO:0034641; GO:0009793; GO:0004350; GO:0016310; GO:0005743; GO:0009507; GO:0055129; GO:0005829; GO:0042538; GO:0009555; GO:0006592; GO:0009506; GO:0055114; GO:0017084; GO:0005524; GO:0006979; GO:0009269; GO:0004349; GO:0006537	P:root development; P:citrulline biosynthetic process; P:cellular nitrogen compound metabolic process; P:embryo development ending in seed dormancy; F:glutamate-5-semialdehyde dehydrogenase activity; P:phosphorylation; C:mitochondrial inner membrane; C:chloroplast; P:L-proline biosynthetic process; C:cytosol; P:hyperosmotic salinity response; P:pollen development; P:ornithine biosynthetic process…	(1.2) Acting on the aldehyde or oxo group of donors; (2.7) Transferring phosphorous-containing groups	IPR001057 (PRINTS); IPR005766 (PIRSF); IPR016163 (G3DSA:3.40.309.GENE3D); IPR005715 (TIGRFAM); IPR005766 (TIGRFAM); IPR001048 (PFAM); IPR015590 (PFAM); IPR016162 (G3DSA:3.40.605.GENE3D); IPR001048 (G3DSA:3.40.1160.GENE3D); IPR000965 (TIGRFAM); PTHR11063:SF2 (PANTHER); PTHR11063 (PANTHER); IPR019797 (PROSITE_PATTERNS); IPR020593 (PROSITE_PATTERNS); IPR016161 (SUPERFAMILY); IPR001048 (SUPERFAMILY)
Developmentally regulated G-protein 2	Metabolic Process	NICBE_013271.1	NICBE_013271.1	GO:0055038; GO:0006457; GO:0042542; GO:0016023; GO:0005844; GO:0017137; GO:0043015; GO:0045296; GO:0005913; GO:0005525; GO:0016114; GO:0032287; GO:0005829; GO:0045111; GO:0005874; GO:0008017; GO:0071456; GO:0005813; GO:0010038; GO:0009644; GO:0045576; GO:0030330; GO:0009408; GO:0048471; GO:0019003; GO:0003924; GO:0090232; GO:0005886; GO:0070300; GO:0008134; GO:0005634; GO:0005739; GO:0045298; GO:…	C:recycling endosome membrane; P:protein folding; P:response to hydrogen peroxide; C:cytoplasmic membrane-bounded vesicle; C:polysome; F:Rab GTPase binding; F:gamma-tubulin binding; F:cadherin binding; C:cell-cell adherens junction; F:GTP binding; P:terpenoid biosynthetic process; P:peripheral nervous system myelin maintenance; C:cytosol; C:intermediate filament cytoskeleton; C:microtubule; F:mic…	-	IPR006073 (PRINTS); IPR004095 (PFAM); G3DSA:3.40.50.300 (GENE3D); IPR005225 (TIGRFAM); IPR006073 (PFAM); PTHR11702:SF7 (PANTHER); PTHR11702 (PANTHER); IPR006074 (PROSITE_PATTERNS); IPR012676 (SUPERFAMILY); IPR027417 (SUPERFAMILY)
Dihydrolipoyl dehydrogenase 1 mitochondrial	Metabolic Process	NbS00009495g0011.1	NbS00009495g0011.1	GO:0042744; GO:0043159; GO:0043544; GO:0005960; GO:0006486; GO:0007369; GO:0005507; GO:0034976; GO:0051287; GO:0045254; GO:0051068; GO:0042391; GO:0009083; GO:0050660; GO:0005759; GO:0006508; GO:0009416; GO:0005747; GO:0006554; GO:0045252; GO:0010510; GO:0007568; GO:0006103; GO:0048240; GO:0015043; GO:0008270; GO:0005794; GO:0005524; GO:0005929; GO:0009106; GO:0004148; GO:0050897; GO:0046686; GO:…	P:hydrogen peroxide catabolic process; C:acrosomal matrix; F:lipoamide binding; C:glycine cleavage complex; P:protein glycosylation; P:gastrulation; F:copper ion binding; P:response to endoplasmic reticulum stress; F:NAD binding; C:pyruvate dehydrogenase complex; P:dihydrolipoamide metabolic process; P:regulation of membrane potential; P:branched-chain amino acid catabolic process; F:flavin adeni…	(1.8) Acting on a sulfur group of donors; (1.6) Acting on NADH or NADPH	PR00411 (PRINTS); IPR013027 (PRINTS); IPR006258 (TIGRFAM); IPR004099 (G3DSA:3.30.390.GENE3D); IPR001327 (PFAM); IPR004099 (PFAM); IPR023753 (PFAM); G3DSA:3.50.50.60 (GENE3D); G3DSA:3.50.50.60 (GENE3D); PTHR22912 (PANTHER); PTHR22912:SF20 (PANTHER); IPR012999 (PROSITE_PATTERNS); SSF51905 (SUPERFAMILY); IPR016156 (SUPERFAMILY)
DNA-directed RNA polymerase II subunit RPB1	RNA Transcription	NICBE_131506.1	NICBE_131506.1	GO:0031047; GO:0042789; GO:0000394; GO:0006367; GO:0006370; GO:0007369; GO:0001055; GO:0005773; GO:0040010; GO:0007052; GO:0006283; GO:0016926; GO:0009507; GO:0005730; GO:0008356; GO:0046872; GO:0005703; GO:0006306; GO:0009792; GO:0031625; GO:0050665; GO:0005665; GO:0003677; GO:0010228; GO:0050434; GO:0010458; GO:0009506; GO:0022008; GO:0000398; GO:0007095; GO:0006368; GO:0006479	P:gene silencing by RNA; P:mRNA transcription from RNA polymerase II promoter; P:RNA splicing, via endonucleolytic cleavage and ligation; P:transcription initiation from RNA polymerase II promoter; P:7-methylguanosine mRNA capping; P:gastrulation; F:RNA polymerase II activity; C:vacuole; P:positive regulation of growth rate; P:mitotic spindle organization; P:transcription-coupled nucleotide-excis…	-	Coil (COILS); Coil (COILS); PR01217 (PRINTS); IPR006592 (SMART); IPR007080 (PFAM); IPR007075 (PFAM); IPR000684 (PFAM); IPR007083 (PFAM); IPR007081 (PFAM); IPR007073 (PFAM); IPR007066 (PFAM); G3DSA:2.40.40.20 (GENE3D); IPR000722 (PFAM); G3DSA:3.30.1490.180 (GENE3D); PTHR19376:SF14 (PANTHER); PTHR19376 (PANTHER); IPR000684 (PROSITE_PATTERNS); IPR000684 (PROSITE_PATTERNS); IPR000684 (PROSITE_PATTERN…
DNA-directed RNA polymerase II subunit RPB2	RNA Transcription	NICBE_319822.1	NICBE_319822.1	GO:0006383; GO:0000394; GO:0006367; GO:0008340; GO:0006370; GO:0003899; GO:0005515; GO:0009793; GO:0006283; GO:0032549; GO:0008406; GO:0000956; GO:0005730; GO:0005829; GO:0032728; GO:0046872; GO:0009792; GO:0045089; GO:0005665; GO:0003677; GO:0002119; GO:0050434; GO:0009506; GO:0003682; GO:0000398; GO:0006368; GO:0016477; GO:0006144; GO:0000785	P:transcription from RNA polymerase III promoter; P:RNA splicing, via endonucleolytic cleavage and ligation; P:transcription initiation from RNA polymerase II promoter; P:determination of adult lifespan; P:7-methylguanosine mRNA capping; F:DNA-directed RNA polymerase activity; F:protein binding; P:embryo development ending in seed dormancy; P:transcription-coupled nucleotide-excision repair; F:ri…	(2.7) Transferring phosphorous-containing groups	IPR007645 (PFAM); IPR007646 (PFAM); IPR007644 (PFAM); IPR007120 (G3DSA:2.40.270.GENE3D); IPR007642 (PFAM); IPR007641 (PFAM); IPR007120 (PFAM); IPR014724 (G3DSA:2.40.50.GENE3D); IPR007642 (G3DSA:3.90.1110.GENE3D); IPR007647 (PFAM); G3DSA:3.90.1100.10 (GENE3D); IPR015712 (PANTHER); PTHR20856:SF7 (PANTHER); IPR007121 (PROSITE_PATTERNS); SSF64484 (SUPERFAMILY)
DnaJ protein homolog	Protein Folding	NICBE_217773.1	NICBE_097373.1, NICBE_201478.1, NICBE_217773.1	GO:0006499; GO:0043462; GO:0042769; GO:0006457; GO:0042542; GO:0009911; GO:0007283; GO:0009651; GO:0048573; GO:0030521; GO:0018885; GO:0005618; GO:0050750; GO:0005730; GO:0005829; GO:0030317; GO:0031072; GO:0001948; GO:0046872; GO:0008284; GO:0051082; GO:0009644; GO:0009408; GO:0009506; GO:0005886; GO:0005524; GO:0006986	P:N-terminal protein myristoylation; P:regulation of ATPase activity; P:DNA damage response, detection of DNA damage; P:protein folding; P:response to hydrogen peroxide; P:positive regulation of flower development; P:spermatogenesis; P:response to salt stress; P:photoperiodism, flowering; P:androgen receptor signaling pathway; P:carbon tetrachloride metabolic process; C:cell wall; F:low-density l…	-	IPR001623 (PRINTS); IPR001623 (SMART); IPR001623 (PFAM); IPR002939 (PFAM); G3DSA:2.60.260.20 (GENE3D); IPR001305 (PFAM); G3DSA:2.60.260.20 (GENE3D); IPR001623 (G3DSA:1.10.287.GENE3D); IPR001305 (G3DSA:2.10.230.GENE3D); PTHR24076 (PANTHER); IPR018253 (PROSITE_PATTERNS); IPR012724 (HAMAP); IPR001623 (PROSITE_PROFILES); IPR001305 (PROSITE_PROFILES); IPR001305 (SUPERFAMILY); IPR008971 (SUPERFAMILY); …
Dynamin related protein 1E	Vesicle-Mediated Transport	NbS00056353g0008.1	NbS00056353g0008.1	GO:0030424; GO:0006915; GO:0002119; GO:0006612; GO:0040008; GO:0030117; GO:0045335; GO:0009535; GO:0043424; GO:0000266; GO:0030163; GO:0042742; GO:0034334; GO:0031143; GO:0031348; GO:0005876; GO:0010310; GO:0005525; GO:0006184; GO:0009920; GO:0072583; GO:0046667; GO:0009793; GO:0007298; GO:0030666; GO:0032880; GO:0003779; GO:0009792; GO:0007637; GO:0030496; GO:0090386; GO:0007416; GO:0007427; GO:…	C:axon; P:apoptotic process; P:nematode larval development; P:protein targeting to membrane; P:regulation of growth; C:membrane coat; C:phagocytic vesicle; C:chloroplast thylakoid membrane; F:protein histidine kinase binding; P:mitochondrial fission; P:protein catabolic process; P:defense response to bacterium; P:adherens junction maintenance; C:pseudopodium; P:negative regulation of defense resp…	-	IPR022812 (PRINTS); IPR001401 (SMART); IPR003130 (SMART); G3DSA:3.40.50.300 (GENE3D); IPR000375 (PFAM); IPR003130 (PFAM); IPR001401 (PFAM); IPR022812 (PANTHER); PTHR11566:SF12 (PANTHER); IPR019762 (PROSITE_PATTERNS); IPR020850 (PROSITE_PROFILES); IPR027417 (SUPERFAMILY)
Dynamin-2B	Vesicle-Mediated Transport	NICBE_074039.1	NICBE_074039.1	GO:0045334; GO:0000911; GO:0030276; GO:0005774; GO:0009790; GO:0006952; GO:0005829; GO:0009791; GO:0009506; GO:0007005; GO:0072583; GO:0007165; GO:0005886; GO:0005794; GO:0019901; GO:0005874; GO:0003924; GO:0006896; GO:0051707; GO:0009504; GO:0005525	C:clathrin-coated endocytic vesicle; P:cytokinesis by cell plate formation; F:clathrin binding; C:vacuolar membrane; P:embryo development; P:defense response; C:cytosol; P:post-embryonic development; C:plasmodesma; P:mitochondrion organization; P:clathrin-mediated endocytosis; P:signal transduction; C:plasma membrane; C:Golgi apparatus; F:protein kinase binding; C:microtubule; F:GTPase activity; …	-	Coil (COILS); IPR022812 (PRINTS); IPR003130 (SMART); IPR001401 (SMART); IPR001849 (SMART); IPR011993 (G3DSA:2.30.29.GENE3D); G3DSA:3.40.50.300 (GENE3D); IPR001401 (PFAM); IPR000375 (PFAM); IPR001849 (PFAM); IPR003130 (PFAM); IPR022812 (PANTHER); PTHR11566:SF12 (PANTHER); IPR019762 (PROSITE_PATTERNS); IPR001849 (PROSITE_PROFILES); IPR020850 (PROSITE_PROFILES); IPR027417 (SUPERFAMILY); SSF50729 (SU…
Dynamin-related protein 5A	Vesicle-Mediated Transport	NICBE_191552.1	NICBE_191552.1	GO:0006612; GO:0040008; GO:0030117; GO:0009535; GO:0043424; GO:0000266; GO:0042742; GO:0034334; GO:0031348; GO:0010310; GO:0005525; GO:0006184; GO:0009920; GO:0072583; GO:0046667; GO:0009793; GO:0007298; GO:0032880; GO:0003779; GO:0007637; GO:0007416; GO:0007427; GO:0009524; GO:0007291; GO:0030866; GO:0010363; GO:0048172; GO:0000165; GO:0042802; GO:0008017; GO:0032956; GO:0046686; GO:0005938; GO:…	P:protein targeting to membrane; P:regulation of growth; C:membrane coat; C:chloroplast thylakoid membrane; F:protein histidine kinase binding; P:mitochondrial fission; P:defense response to bacterium; P:adherens junction maintenance; P:negative regulation of defense response; P:regulation of hydrogen peroxide metabolic process; F:GTP binding; P:GTP catabolic process; P:cell plate formation invol…	-	Coil (COILS); IPR022812 (PRINTS); IPR003130 (SMART); IPR001401 (SMART); IPR001401 (PFAM); G3DSA:3.40.50.300 (GENE3D); IPR003130 (PFAM); IPR000375 (PFAM); IPR022812 (PANTHER); PTHR11566:SF12 (PANTHER); IPR019762 (PROSITE_PATTERNS); IPR020850 (PROSITE_PROFILES); IPR027417 (SUPERFAMILY)
E3 ubiquitin protein ligase KEG	Proteasome-Mediated Ubiquitin-Dependant Protein Catabolic Process	NbS00010275g0011.1	NbS00010275g0011.1	GO:0043621; GO:0005769; GO:0030016; GO:0051924; GO:0016567; GO:0055117; GO:0002224; GO:0035556; GO:0048589; GO:0008092; GO:0007267; GO:0019899; GO:0010628; GO:0072659; GO:0004672; GO:0000956; GO:0042981; GO:0032940; GO:0016197; GO:0044459; GO:0005856; GO:0005802; GO:0008270; GO:0005524; GO:0006468	F:protein self-association; C:early endosome; C:myofibril; P:regulation of calcium ion transport; P:protein ubiquitination; P:regulation of cardiac muscle contraction; P:toll-like receptor signaling pathway; P:intracellular signal transduction; P:developmental growth; F:cytoskeletal protein binding; P:cell-cell signaling; F:enzyme binding; P:positive regulation of gene expression; P:protein local…	(6.3) Forming carbon-nitrogen bonds	IPR002110 (PRINTS); IPR001841 (SMART); IPR002110 (SMART); G3DSA:3.30.200.20 (GENE3D); IPR002110 (PFAM); IPR000719 (PFAM); IPR020683 (G3DSA:1.25.40.GENE3D); IPR020683 (PFAM); IPR018957 (PFAM); G3DSA:1.10.510.10 (GENE3D); IPR013083 (G3DSA:3.30.40.GENE3D); PTHR22967 (PANTHER); PTHR22967:SF45 (PANTHER); IPR017907 (PROSITE_PATTERNS); TRANSMEMBRANE (PHOBIUS); CYTOPLASMIC_DOMAIN (PHOBIUS); NON_CYTOPLASM…
E3 ubiquitin protein ligase listerin	Proteasome-Mediated Ubiquitin-Dependant Protein Catabolic Process	NbS00000796g0017.1	NbS00000796g0017.1	GO:0051865; GO:0005515; GO:0005829; GO:0009628; GO:0048316; GO:0008270	P:protein autoubiquitination; F:protein binding; C:cytosol; P:response to abiotic stimulus; P:seed development; F:zinc ion binding;	(6.3) Forming carbon-nitrogen bonds	IPR001841 (SMART); IPR011016 (SMART); IPR013083 (G3DSA:3.30.40.GENE3D); IPR024766 (PFAM); PTHR12389 (PANTHER); NON_CYTOPLASMIC_DOMAIN (PHOBIUS); TRANSMEMBRANE (PHOBIUS); CYTOPLASMIC_DOMAIN (PHOBIUS); IPR001841 (PROSITE_PROFILES); SSF57850 (SUPERFAMILY)
E3 ubiquitin-protein ligase UPL2	Proteasome-Mediated Ubiquitin-Dependant Protein Catabolic Process	NICBE_030387.1	NICBE_030387.1	GO:0005829; GO:0006511; GO:0005739; GO:0009506; GO:0016567; GO:0016020; GO:0005634	C:cytosol; P:ubiquitin-dependent protein catabolic process; C:mitochondrion; C:plasmodesma; P:protein ubiquitination; C:membrane; C:nucleus;	(6.3) Forming carbon-nitrogen bonds	IPR010314 (PFAM); IPR011989 (G3DSA:1.25.10.GENE3D); IPR010309 (PFAM); PTHR16469 (PANTHER); PTHR16469:SF20 (PANTHER); NON_CYTOPLASMIC_DOMAIN (PHOBIUS); SIGNAL_PEPTIDE_N_REGION (PHOBIUS); SIGNAL_PEPTIDE_C_REGION (PHOBIUS); SIGNAL_PEPTIDE (PHOBIUS); SIGNAL_PEPTIDE_H_REGION (PHOBIUS); SignalP-noTM (SIGNALP_EUK); IPR016024 (SUPERFAMILY)
Elongation factor 1 alpha	Translation	NbS00037026g0004.1	NbS00007372g0013.1, NbS00019623g0001.1, NbS00037026g0004.1	GO:0043066; GO:0019901; GO:0005773; GO:0003746; GO:0005525; GO:0009507; GO:0006184; GO:0005794; GO:0005730; GO:0005829; GO:0043025; GO:0005853; GO:0046686; GO:0009506; GO:0051260; GO:0003924; GO:0005886; GO:0005516; GO:1900119; GO:0003729; GO:0005739; GO:0005840	P:negative regulation of apoptotic process; F:protein kinase binding; C:vacuole; F:translation elongation factor activity; F:GTP binding; C:chloroplast; P:GTP catabolic process; C:Golgi apparatus; C:nucleolus; C:cytosol; C:neuronal cell body; C:eukaryotic translation elongation factor 1 complex; P:response to cadmium ion; C:plasmodesma; P:protein homooligomerization; F:GTPase activity; C:plasma m…	-	IPR000795 (PRINTS); IPR004160 (PFAM); IPR004161 (PFAM); G3DSA:2.40.30.10 (GENE3D); IPR000795 (PFAM); IPR004539 (TIGRFAM); G3DSA:3.40.50.300 (GENE3D); G3DSA:2.40.30.10 (GENE3D); PTHR23115 (PANTHER); IPR000795 (PROSITE_PATTERNS); IPR004539 (HAMAP); IPR009001 (SUPERFAMILY); IPR009000 (SUPERFAMILY); IPR027417 (SUPERFAMILY)
Elongation factor 1 gamma	Translation	NICBE_194103.1	NbS00005651g0008.1, NbS00006811g0211.1, NbS00058856g0002.1, NICBE_094729.1, NICBE_194103.1	GO:0005829; GO:0005507; GO:0005618; GO:0003746; GO:0005853; GO:0009506; GO:0010043; GO:0005773; GO:0046686; GO:0005794; GO:0005886; GO:0005515; GO:0005840	C:cytosol; F:copper ion binding; C:cell wall; F:translation elongation factor activity; C:eukaryotic translation elongation factor 1 complex; C:plasmodesma; P:response to zinc ion; C:vacuole; P:response to cadmium ion; C:Golgi apparatus; C:plasma membrane; F:protein binding; C:ribosome;	-	IPR004046 (PFAM); IPR012336 (G3DSA:3.40.30.GENE3D); IPR001662 (G3DSA:3.30.70.GENE3D); IPR004045 (PFAM); IPR010987 (G3DSA:1.20.1050.GENE3D); IPR001662 (PFAM); PTHR11260 (PANTHER); PTHR11260:SF7 (PANTHER); IPR010987 (PROSITE_PROFILES); IPR004045 (PROSITE_PROFILES); IPR001662 (PROSITE_PROFILES); IPR010987 (SUPERFAMILY); IPR001662 (SUPERFAMILY); IPR012336 (SUPERFAMILY)
Elongation factor 1-delta	Translation	NICBE_376884.1	NICBE_099708.1, NICBE_376884.1	GO:0004871; GO:0048046; GO:0005515; GO:0005773; GO:0003746; GO:0042742; GO:0071668; GO:0005829; GO:0005853; GO:0046686; GO:0009808; GO:0009506; GO:0005811; GO:0005886; GO:2001006; GO:0005840	F:signal transducer activity; C:apoplast; F:protein binding; C:vacuole; F:translation elongation factor activity; P:defense response to bacterium; P:plant-type cell wall assembly; C:cytosol; C:eukaryotic translation elongation factor 1 complex; P:response to cadmium ion; P:lignin metabolic process; C:plasmodesma; C:lipid particle; C:plasma membrane; P:regulation of cellulose biosynthetic process;…	-	Coil (COILS); IPR014038 (SMART); IPR014717 (G3DSA:3.30.70.GENE3D); IPR014038 (PFAM); PTHR11595 (PANTHER); PTHR11595:SF5 (PANTHER); IPR001326 (PROSITE_PATTERNS); IPR001326 (PROSITE_PATTERNS); IPR014038 (SUPERFAMILY); IPR014038 (SUPERFAMILY); IPR010987 (SUPERFAMILY)
Elongation factor beta 1	Translation	NbS00037512g0009.1	NbS00008464g0006.1, NbS00037512g0009.1	GO:0005829; GO:0003746; GO:0005853; GO:0071668; GO:0042742; GO:0009506; GO:0009808; GO:0005515; GO:0010583; GO:2001006; GO:0005773; GO:0046686; GO:0009407; GO:0005794; GO:0005886; GO:0048046; GO:0005840	C:cytosol; F:translation elongation factor activity; C:eukaryotic translation elongation factor 1 complex; P:plant-type cell wall assembly; P:defense response to bacterium; C:plasmodesma; P:lignin metabolic process; F:protein binding; P:response to cyclopentenone; P:regulation of cellulose biosynthetic process; C:vacuole; P:response to cadmium ion; P:toxin catabolic process; C:Golgi apparatus; C:…	-	IPR014038 (SMART); IPR014717 (G3DSA:3.30.70.GENE3D); IPR010987 (G3DSA:1.20.1050.GENE3D); IPR014038 (PFAM); PTHR11595:SF5 (PANTHER); PTHR11595 (PANTHER); IPR001326 (PROSITE_PATTERNS); IPR001326 (PROSITE_PATTERNS); IPR010987 (SUPERFAMILY); IPR014038 (SUPERFAMILY)
Elongation factor EF 2	Translation	NbS00016832g0010.1	NbS00016832g0010.1	GO:0008340; GO:0000022; GO:0005515; GO:0008144; GO:0005840; GO:0040007; GO:0005844; GO:0003746; GO:0005525; GO:0006184; GO:0006915; GO:0005829; GO:0009986; GO:0009792; GO:0030445; GO:0002119; GO:0035690; GO:0005875; GO:0048477; GO:0005811; GO:0003924; GO:0005886; GO:0040035	P:determination of adult lifespan; P:mitotic spindle elongation; F:protein binding; F:drug binding; C:ribosome; P:growth; C:polysome; F:translation elongation factor activity; F:GTP binding; P:GTP catabolic process; P:apoptotic process; C:cytosol; C:cell surface; P:embryo development ending in birth or egg hatching; C:yeast-form cell wall; P:nematode larval development; P:cellular response to dru…	-	IPR000795 (PRINTS); IPR000640 (SMART); IPR005517 (SMART); IPR000640 (PFAM); G3DSA:3.90.1430.10 (GENE3D); IPR000795 (PFAM); IPR005517 (PFAM); IPR005225 (TIGRFAM); G3DSA:3.40.50.300 (GENE3D); IPR004161 (PFAM); IPR009022 (PFAM); G3DSA:2.40.30.10 (GENE3D); G3DSA:3.30.70.870 (GENE3D); IPR000640 (G3DSA:3.30.70.GENE3D); IPR014721 (G3DSA:3.30.230.GENE3D); PTHR23115:SF13 (PANTHER); PTHR23115 (PANTHER); IP…
Elongation factor Tu chloroplastic	Translation	NbS00027807g0002.1	NbC23171932g0001.1, NbS00027807g0002.1, NICBE_293865.1	GO:0009941; GO:0048046; GO:0005515; GO:0000038; GO:0009295; GO:0003746; GO:0005525; GO:0006184; GO:0005730; GO:0005829; GO:0009570; GO:0042335; GO:0003924; GO:0009535; GO:0009842; GO:0005840	C:chloroplast envelope; C:apoplast; F:protein binding; P:very long-chain fatty acid metabolic process; C:nucleoid; F:translation elongation factor activity; F:GTP binding; P:GTP catabolic process; C:nucleolus; C:cytosol; C:chloroplast stroma; P:cuticle development; F:GTPase activity; C:chloroplast thylakoid membrane; C:cyanelle; C:ribosome;	-	IPR000795 (PRINTS); IPR004161 (PFAM); IPR004541 (TIGRFAM); G3DSA:2.40.30.10 (GENE3D); IPR004160 (PFAM); G3DSA:3.40.50.300 (GENE3D); IPR000795 (PFAM); G3DSA:2.40.30.10 (GENE3D); PTHR23115:SF44 (PANTHER); PTHR23115 (PANTHER); IPR000795 (PROSITE_PATTERNS); IPR027417 (SUPERFAMILY); IPR009001 (SUPERFAMILY); IPR009000 (SUPERFAMILY)
Endo 1 3 1%2C4 beta D glucanase	Unassigned	NbS00000252g0005.1	NbS00000252g0005.1	GO:0016787	F:hydrolase activity;	-	IPR002925 (PFAM); G3DSA:3.40.50.1820 (GENE3D); PTHR17630 (PANTHER); PTHR17630:SF19 (PANTHER); SSF53474 (SUPERFAMILY)
Endochitinase Chitinase	Defense Response	NbS00024411g0009.1	NbS00024411g0009.1	GO:0005829; GO:0015706; GO:0006032; GO:0016998; GO:0005615; GO:0005774; GO:0016023; GO:0010167; GO:0009871; GO:0004568; GO:0046686; GO:0050832; GO:0000272	C:cytosol; P:nitrate transport; P:chitin catabolic process; P:cell wall macromolecule catabolic process; C:extracellular space; C:vacuolar membrane; C:cytoplasmic membrane-bounded vesicle; P:response to nitrate; P:jasmonic acid and ethylene-dependent systemic resistance, ethylene mediated signaling pathway; F:chitinase activity; P:response to cadmium ion; P:defense response to fungus; P:polysacch…	(3.2) Glycosylases	IPR016283 (PIRSF); G3DSA:1.10.530.10 (GENE3D); IPR000726 (PFAM); PTHR22595 (PANTHER); PTHR22595:SF15 (PANTHER); IPR000726 (PROSITE_PATTERNS); IPR000726 (PROSITE_PATTERNS); SIGNAL_PEPTIDE (PHOBIUS); SIGNAL_PEPTIDE_H_REGION (PHOBIUS); SIGNAL_PEPTIDE_C_REGION (PHOBIUS); NON_CYTOPLASMIC_DOMAIN (PHOBIUS); SIGNAL_PEPTIDE_N_REGION (PHOBIUS); SignalP-noTM (SIGNALP_EUK); IPR023346 (SUPERFAMILY); TMhelix (…
Endoplasmin homolog	Protein Folding	NICBE_174581.1	NICBE_008861.1, NICBE_174581.1	GO:0006833; GO:0050750; GO:0009414; GO:0046790; GO:0006499; GO:0071682; GO:0051082; GO:0042542; GO:0030496; GO:0030240; GO:0005774; GO:0010075; GO:0005829; GO:0005788; GO:0009651; GO:0030241; GO:0009506; GO:0009644; GO:0001666; GO:0031247; GO:0005886; GO:0009408; GO:0048471; GO:0005794; GO:0005739; GO:0005524; GO:0048769; GO:0003723; GO:0009934; GO:0043666; GO:0019903; GO:0002224; GO:0006987; GO:…	P:water transport; F:low-density lipoprotein particle receptor binding; P:response to water deprivation; F:virion binding; P:N-terminal protein myristoylation; C:endocytic vesicle lumen; F:unfolded protein binding; P:response to hydrogen peroxide; C:midbody; P:skeletal muscle thin filament assembly; C:vacuolar membrane; P:regulation of meristem growth; C:cytosol; C:endoplasmic reticulum lumen; P:…	-	IPR020575 (PRINTS); IPR003594 (SMART); IPR001404 (PIRSF); PF13589 (PFAM); IPR003594 (G3DSA:3.30.565.GENE3D); IPR001404 (PFAM); IPR015566 (PTHR11528:PANTHER); IPR001404 (PANTHER); IPR019805 (PROSITE_PATTERNS); SIGNAL_PEPTIDE_C_REGION (PHOBIUS); SIGNAL_PEPTIDE_H_REGION (PHOBIUS); NON_CYTOPLASMIC_DOMAIN (PHOBIUS); SIGNAL_PEPTIDE (PHOBIUS); SIGNAL_PEPTIDE_N_REGION (PHOBIUS); IPR001404 (HAMAP); Signal…
Enhancer of mRNA decapping protein 4	RNA Processing	NbS00022976g0010.1	NbS00022976g0010.1	GO:0005829; GO:0031087; GO:0071365; GO:0000932; GO:0009965; GO:0010072; GO:0000166; GO:0042803; GO:0010071; GO:0005634	C:cytosol; P:deadenylation-independent decapping of nuclear-transcribed mRNA; P:cellular response to auxin stimulus; C:cytoplasmic mRNA processing body; P:leaf morphogenesis; P:primary shoot apical meristem specification; F:nucleotide binding; F:protein homodimerization activity; P:root meristem specification; C:nucleus;	-	IPR001680 (SMART); IPR001680 (PFAM); IPR015943 (G3DSA:2.130.10.GENE3D); PTHR15598 (PANTHER); IPR001680 (PROSITE_PROFILES); IPR017986 (PROSITE_PROFILES); IPR001680 (PROSITE_PROFILES); IPR017986 (PROSITE_PROFILES); IPR017986 (SUPERFAMILY)
Enhancer of mRNA-decapping protein	RNA Processing	NICBE_418105.1	NICBE_260040.1, NICBE_418105.1	GO:0000166; GO:0010071; GO:0005829; GO:0031087; GO:0009965; GO:0071365; GO:0000932; GO:0042803; GO:0005634; GO:0010072	F:nucleotide binding; P:root meristem specification; C:cytosol; P:deadenylation-independent decapping of nuclear-transcribed mRNA; P:leaf morphogenesis; P:cellular response to auxin stimulus; C:cytoplasmic mRNA processing body; F:protein homodimerization activity; C:nucleus; P:primary shoot apical meristem specification;	-	IPR001680 (SMART); IPR001680 (PFAM); IPR015943 (G3DSA:2.130.10.GENE3D); PTHR15598 (PANTHER); IPR001680 (PROSITE_PROFILES); IPR001680 (PROSITE_PROFILES); IPR017986 (PROSITE_PROFILES); IPR017986 (PROSITE_PROFILES); IPR017986 (SUPERFAMILY)
Enolase	Metabolic Process	NICBE_003170.1	NbS00037614g0004.1, NICBE_003170.1	GO:0009615; GO:0000015; GO:0009853; GO:0043005; GO:0006098; GO:0006094; GO:0000122; GO:0048046; GO:0051099; GO:0003714; GO:0097060; GO:0009651; GO:0009507; GO:0031430; GO:0046982; GO:0004634; GO:0003677; GO:0030308; GO:0000287; GO:0070062; GO:0046686; GO:0009416; GO:0009409; GO:0005740; GO:0003723; GO:0003700; GO:0009506; GO:0042803; GO:0005507; GO:0005634; GO:0001701; GO:0005667; GO:0000162	P:response to virus; C:phosphopyruvate hydratase complex; P:photorespiration; C:neuron projection; P:pentose-phosphate shunt; P:gluconeogenesis; P:negative regulation of transcription from RNA polymerase II promoter; C:apoplast; P:positive regulation of binding; F:transcription corepressor activity; C:synaptic membrane; P:response to salt stress; C:chloroplast; C:M band; F:protein heterodimerizat…	(4.2) Carbon-oxygen lyases	IPR000941 (PRINTS); IPR000941 (PIRSF); IPR020810 (PFAM); IPR020811 (PFAM); G3DSA:3.20.20.120 (GENE3D); IPR000941 (TIGRFAM); G3DSA:3.30.390.10 (GENE3D); IPR000941 (PANTHER); PTHR11902:SF0 (PANTHER); IPR020809 (PROSITE_PATTERNS); IPR000941 (HAMAP); SSF51604 (SUPERFAMILY); SSF54826 (SUPERFAMILY)
Enoyl-[acyl-carrier-protein] reductase [NADH], chloroplastic	Metabolic Process	NICBE_044005.1	NICBE_044005.1	GO:0016132; GO:0005507; GO:0006633; GO:0055114; GO:0009651; GO:0004318; GO:0006084; GO:0009941; GO:0009579; GO:0006816; GO:0007030; GO:0009570; GO:0016126; GO:0016631; GO:0005835	P:brassinosteroid biosynthetic process; F:copper ion binding; P:fatty acid biosynthetic process; P:oxidation-reduction process; P:response to salt stress; F:enoyl-[acyl-carrier-protein] reductase (NADH) activity; P:acetyl-CoA metabolic process; C:chloroplast envelope; C:thylakoid; P:calcium ion transport; P:Golgi organization; C:chloroplast stroma; P:sterol biosynthetic process; F:enoyl-[acyl-car…	(1.3) Acting on the CH-CH group of donors; (1.3) Acting on the CH-CH group of donors	Coil (COILS); IPR002347 (PRINTS); PF13561 (PFAM); IPR016040 (G3DSA:3.40.50.GENE3D); PTHR24322:SF161 (PANTHER); PTHR24322 (PANTHER); NON_CYTOPLASMIC_DOMAIN (PHOBIUS); CYTOPLASMIC_DOMAIN (PHOBIUS); TRANSMEMBRANE (PHOBIUS); SSF51735 (SUPERFAMILY); TMhelix (TMHMM)
Epsin	Transport	NICBE_314482.1	NbS00000030g0010.1, NICBE_314482.1	GO:0030100; GO:0005774; GO:0042059; GO:0007219; GO:0005802; GO:0048568; GO:0005884; GO:0006623; GO:0005543; GO:0005829; GO:0016044; GO:0005905; GO:0030276; GO:0007565; GO:0009579; GO:0002020; GO:0006892; GO:0030128; GO:0048471; GO:0005798; GO:0005886; GO:0008134; GO:0005634; GO:0001701; GO:0005667	P:regulation of endocytosis; C:vacuolar membrane; P:negative regulation of epidermal growth factor receptor signaling pathway; P:Notch signaling pathway; C:trans-Golgi network; P:embryonic organ development; C:actin filament; P:protein targeting to vacuole; F:phospholipid binding; C:cytosol; P:membrane organization; C:coated pit; F:clathrin binding; P:female pregnancy; C:thylakoid; F:protease bin…	-	IPR013809 (SMART); IPR008942 (G3DSA:1.25.40.GENE3D); IPR001026 (PFAM); PTHR12276:SF38 (PANTHER); PTHR12276 (PANTHER); IPR013809 (PROSITE_PROFILES); IPR008942 (SUPERFAMILY)
ER membrane protein complex subunit 1	Unassigned	NICBE_115546.1	NICBE_115546.1	GO:0072546	C:ER membrane protein complex;	-	IPR018391 (SMART); IPR011678 (PFAM); PF13360 (PFAM); IPR027295 (G3DSA:2.140.10.GENE3D); IPR026895 (PANTHER); PTHR21573:SF0 (PANTHER); SIGNAL_PEPTIDE_H_REGION (PHOBIUS); NON_CYTOPLASMIC_DOMAIN (PHOBIUS); SIGNAL_PEPTIDE_N_REGION (PHOBIUS); SIGNAL_PEPTIDE (PHOBIUS); SIGNAL_PEPTIDE_C_REGION (PHOBIUS); SignalP-noTM (SIGNALP_EUK); IPR011047 (SUPERFAMILY); IPR011047 (SUPERFAMILY); TMhelix (TMHMM)
Eukaryotic initiation factor 4A-15	Translation	NICBE_346320.1	NICBE_346320.1	GO:0005774; GO:0006094; GO:0048046; GO:0005515; GO:0008026; GO:0009505; GO:0009651; GO:0003743; GO:0016281; GO:0005794; GO:0005730; GO:0005829; GO:0019221; GO:0006446; GO:0046686; GO:0019048; GO:0009506; GO:0000339; GO:0000289; GO:0005886; GO:0005524; GO:0003729; GO:0005840	C:vacuolar membrane; P:gluconeogenesis; C:apoplast; F:protein binding; F:ATP-dependent helicase activity; C:plant-type cell wall; P:response to salt stress; F:translation initiation factor activity; C:eukaryotic translation initiation factor 4F complex; C:Golgi apparatus; C:nucleolus; C:cytosol; P:cytokine-mediated signaling pathway; P:regulation of translational initiation; P:response to cadmium…	-	IPR001650 (SMART); IPR014001 (SMART); IPR001650 (PFAM); IPR011545 (PFAM); G3DSA:3.40.50.300 (GENE3D); G3DSA:3.40.50.300 (GENE3D); PTHR24031 (PANTHER); IPR000629 (PROSITE_PATTERNS); IPR001650 (PROSITE_PROFILES); IPR014001 (PROSITE_PROFILES); IPR014014 (PROSITE_PROFILES); IPR027417 (SUPERFAMILY)
Eukaryotic translation initiation factor 3 subunit 2	Translation	NbS00032366g0011.1	NbS00032366g0011.1	GO:0003743; GO:0005829; GO:0005875; GO:0009651; GO:0005852; GO:0005515; GO:0000166; GO:0046686; GO:0005840; GO:0006446	F:translation initiation factor activity; C:cytosol; C:microtubule associated complex; P:response to salt stress; C:eukaryotic translation initiation factor 3 complex; F:protein binding; F:nucleotide binding; P:response to cadmium ion; C:ribosome; P:regulation of translational initiation;	-	IPR020472 (PRINTS); IPR001680 (SMART); IPR001680 (PFAM); IPR015943 (G3DSA:2.130.10.GENE3D); PTHR19877 (PANTHER); IPR019775 (PROSITE_PATTERNS); IPR019775 (PROSITE_PATTERNS); IPR017986 (PROSITE_PROFILES); IPR027525 (HAMAP); IPR001680 (PROSITE_PROFILES); IPR017986 (PROSITE_PROFILES); IPR001680 (PROSITE_PROFILES); IPR001680 (PROSITE_PROFILES); IPR001680 (PROSITE_PROFILES); IPR001680 (PROSITE_PROFILES…
Eukaryotic translation initiation factor 3 subunit B	Translation	NICBE_366073.1	NICBE_366073.1	GO:0003743; GO:0001731; GO:0005829; GO:0016282; GO:0032947; GO:0005852; GO:0033290; GO:0000166; GO:0006446; GO:0009847; GO:0005634; GO:0031369; GO:0005840	F:translation initiation factor activity; P:formation of translation preinitiation complex; C:cytosol; C:eukaryotic 43S preinitiation complex; F:protein complex scaffold; C:eukaryotic translation initiation factor 3 complex; C:eukaryotic 48S preinitiation complex; F:nucleotide binding; P:regulation of translational initiation; P:spore germination; C:nucleus; F:translation initiation factor bindin…	-	Coil (COILS); Coil (COILS); Coil (COILS); IPR011400 (PIRSF); IPR000504 (PFAM); IPR011042 (G3DSA:2.120.10.GENE3D); IPR013979 (PFAM); IPR012677 (G3DSA:3.30.70.GENE3D); IPR015943 (G3DSA:2.130.10.GENE3D); IPR011400 (PANTHER); PTHR14068:SF0 (PANTHER); IPR000504 (PROSITE_PROFILES); IPR011400 (HAMAP); SSF82171 (SUPERFAMILY); SSF54928 (SUPERFAMILY)
Exocyst complex component 3	Vesicle-Mediated Transport	NICBE_298622.1	NICBE_298622.1	GO:0005515; GO:0007275; GO:0005829; GO:0009846; GO:0000145; GO:0009506; GO:0005886; GO:0009860; GO:0006887	F:protein binding; P:multicellular organismal development; C:cytosol; P:pollen germination; C:exocyst; C:plasmodesma; C:plasma membrane; P:pollen tube growth; P:exocytosis;	-	Coil (COILS); IPR010326 (PFAM); IPR010326 (PANTHER); PTHR21292:SF1 (PANTHER)
Exocyst complex component 5	Vesicle-Mediated Transport	NICBE_108112.1	NICBE_108112.1	GO:0005829; GO:0007015; GO:0000145; GO:0009506; GO:0006887; GO:0000003; GO:0048278; GO:0007275; GO:0015031; GO:0005886	C:cytosol; P:actin filament organization; C:exocyst; C:plasmodesma; P:exocytosis; P:reproduction; P:vesicle docking; P:multicellular organismal development; P:protein transport; C:plasma membrane;	-	Coil (COILS); Coil (COILS); IPR009976 (PFAM); IPR009976 (PANTHER)
Exocyst complex component SEC3A	Vesicle-Mediated Transport	NICBE_053349.1	NICBE_053349.1	GO:0005829; GO:0006810; GO:0000145; GO:0005886	C:cytosol; P:transport; C:exocyst; C:plasma membrane;	-	Coil (COILS); Coil (COILS); Coil (COILS); IPR028258 (PFAM); IPR019160 (PFAM); PTHR16092 (PANTHER); PTHR16092:SF13 (PANTHER)
expressed protein localized to the inner membrane of the chloroplast.	Unassigned	NbS00010076g0010.1	NbS00008911g0016.1, NbS00010076g0010.1	N.D.	N.D.		Coil (COILS); NON_CYTOPLASMIC_DOMAIN (PHOBIUS); TRANSMEMBRANE (PHOBIUS); CYTOPLASMIC_DOMAIN (PHOBIUS); TMhelix (TMHMM)
Extended synaptotagmin-3	Vesicle-Mediated Transport	NICBE_418648.1	NICBE_418648.1	GO:0009615; GO:0032456; GO:0009306; GO:0009506; GO:0009409; GO:0001778; GO:0005768; GO:0006612; GO:0006897; GO:0005773; GO:0005794; GO:0005783; GO:0019745; GO:0016126; GO:0005515	P:response to virus; P:endocytic recycling; P:protein secretion; C:plasmodesma; P:response to cold; P:plasma membrane repair; C:endosome; P:protein targeting to membrane; P:endocytosis; C:vacuole; C:Golgi apparatus; C:endoplasmic reticulum; P:pentacyclic triterpenoid biosynthetic process; P:sterol biosynthetic process; F:protein binding;	-	IPR000008 (PRINTS); IPR000008 (SMART); G3DSA:2.60.40.150 (GENE3D); IPR000008 (PFAM); PTHR10774 (PANTHER); PTHR10774:SF2 (PANTHER); TRANSMEMBRANE (PHOBIUS); NON_CYTOPLASMIC_DOMAIN (PHOBIUS); CYTOPLASMIC_DOMAIN (PHOBIUS); IPR000008 (PROSITE_PROFILES); IPR000008 (PROSITE_PROFILES); IPR000008 (SUPERFAMILY); IPR000008 (SUPERFAMILY); TMhelix (TMHMM)
External alternative NADH-ubiquinone oxidoreductase, mitochondrial	Electron Transport	NICBE_050932.1	NICBE_050932.1	GO:0071482; GO:0055114; GO:0003959; GO:0005777; GO:0005509; GO:0009536; GO:0005758; GO:0050660; GO:0003954; GO:0005759; GO:0015036	P:cellular response to light stimulus; P:oxidation-reduction process; F:NADPH dehydrogenase activity; C:peroxisome; F:calcium ion binding; C:plastid; C:mitochondrial intermembrane space; F:flavin adenine dinucleotide binding; F:NADH dehydrogenase activity; C:mitochondrial matrix; F:disulfide oxidoreductase activity;	(1.6) Acting on NADH or NADPH; (1.6) Acting on NADH or NADPH	IPR013027 (PRINTS); IPR002048 (SMART); IPR001327 (PFAM); G3DSA:3.50.50.60 (GENE3D); G3DSA:3.50.50.60 (GENE3D); IPR011992 (G3DSA:1.10.238.GENE3D); IPR002048 (PFAM); IPR023753 (PFAM); IPR011992 (G3DSA:1.10.238.GENE3D); PTHR22915:SF4 (PANTHER); PTHR22915 (PANTHER); IPR018247 (PROSITE_PATTERNS); TRANSMEMBRANE (PHOBIUS); CYTOPLASMIC_DOMAIN (PHOBIUS); NON_CYTOPLASMIC_DOMAIN (PHOBIUS); IPR002048 (PROSIT…
Extracellular calcium sensing receptor	Regulation Of Stomatal Closure	NbS00026008g0003.1	NbS00026008g0003.1	GO:0090333; GO:0010114; GO:0043085; GO:0019344; GO:0031408; GO:0006098; GO:0006952; GO:0006364; GO:0019288; GO:0009704; GO:0019252; GO:0000023; GO:0006636; GO:0010218; GO:0009637; GO:0071277; GO:0009657; GO:0005739; GO:0009773; GO:0019216; GO:0015994; GO:0010207; GO:0051707; GO:0009535	P:regulation of stomatal closure; P:response to red light; P:positive regulation of catalytic activity; P:cysteine biosynthetic process; P:oxylipin biosynthetic process; P:pentose-phosphate shunt; P:defense response; P:rRNA processing; P:isopentenyl diphosphate biosynthetic process, methylerythritol 4-phosphate pathway; P:de-etiolation; P:starch biosynthetic process; P:maltose metabolic process; …	-	Coil (COILS); IPR001763 (SMART); IPR001763 (PFAM); IPR001763 (G3DSA:3.40.250.GENE3D); CYTOPLASMIC_DOMAIN (PHOBIUS); TRANSMEMBRANE (PHOBIUS); NON_CYTOPLASMIC_DOMAIN (PHOBIUS); IPR001763 (PROSITE_PROFILES); IPR001763 (SUPERFAMILY); TMhelix (TMHMM)
Fas associated factor 1 protein	Regulation Of Cellular Process	NbS00008326g0016.1	NbS00008326g0016.1	GO:0043130; GO:0031625; GO:0034098; GO:0008134; GO:0005667	F:ubiquitin binding; F:ubiquitin protein ligase binding; C:Cdc48p-Npl4p-Ufd1p AAA ATPase complex; F:transcription factor binding; C:transcription factor complex;	-	Coil (COILS); IPR001012 (SMART); IPR006577 (SMART); G3DSA:1.10.8.10 (GENE3D); G3DSA:3.10.20.90 (GENE3D); IPR001012 (PFAM); PF14555 (PFAM); PTHR23322:SF17 (PANTHER); PTHR23322 (PANTHER); IPR001012 (PROSITE_PROFILES); IPR009060 (SUPERFAMILY); IPR012336 (SUPERFAMILY); SSF54236 (SUPERFAMILY); TMhelix (TMHMM)
Ferredoxin dependent glutamate synthase 1 chloroplastic	Metabolic Process	NbS00020069g0017.1	NbS00020069g0017.1	GO:0009853; GO:0009941; GO:0016040; GO:0004355; GO:0048046; GO:0048589; GO:0005515; GO:0016020; GO:0051538; GO:0080114; GO:0046872; GO:0016041; GO:0009570; GO:0097054; GO:0046686; GO:0009416; GO:0000041; GO:0055114; GO:0019676; GO:0060359; GO:0005739	P:photorespiration; C:chloroplast envelope; F:glutamate synthase (NADH) activity; F:glutamate synthase (NADPH) activity; C:apoplast; P:developmental growth; F:protein binding; C:membrane; F:3 iron, 4 sulfur cluster binding; P:positive regulation of glycine hydroxymethyltransferase activity; F:metal ion binding; F:glutamate synthase (ferredoxin) activity; C:chloroplast stroma; P:L-glutamate biosyn…	(1.4) Acting on the CH-NH(2) group of donors; (1.4) Acting on the CH-NH(2) group of donors; (1.4) Acting on the CH-NH(2) group of donors	IPR006982 (PFAM); IPR002932 (PFAM); IPR013785 (G3DSA:3.20.20.GENE3D); G3DSA:3.60.20.10 (GENE3D); IPR000583 (PFAM); IPR013785 (G3DSA:3.20.20.GENE3D); PTHR11938:SF44 (PANTHER); PTHR11938 (PANTHER); IPR017932 (PROSITE_PROFILES); SSF56235 (SUPERFAMILY); SSF51395 (SUPERFAMILY)
Ferredoxin-dependent glutamate synthase, chloroplastic	Metabolic Process	NICBE_017437.1	NICBE_017437.1	GO:0009853; GO:0009941; GO:0016040; GO:0004355; GO:0048046; GO:0048589; GO:0005515; GO:0051538; GO:0042128; GO:0006091; GO:0080114; GO:0005829; GO:0046872; GO:0016041; GO:0015144; GO:0009570; GO:0097054; GO:0006006; GO:0046686; GO:0009416; GO:0000041; GO:0055114; GO:0019676; GO:0005886; GO:0060359; GO:0005739; GO:0008643	P:photorespiration; C:chloroplast envelope; F:glutamate synthase (NADH) activity; F:glutamate synthase (NADPH) activity; C:apoplast; P:developmental growth; F:protein binding; F:3 iron, 4 sulfur cluster binding; P:nitrate assimilation; P:generation of precursor metabolites and energy; P:positive regulation of glycine hydroxymethyltransferase activity; C:cytosol; F:metal ion binding; F:glutamate s…	(1.4) Acting on the CH-NH(2) group of donors; (1.4) Acting on the CH-NH(2) group of donors; (1.4) Acting on the CH-NH(2) group of donors	IPR002489 (G3DSA:2.160.20.GENE3D); IPR013785 (G3DSA:3.20.20.GENE3D); IPR002489 (PFAM); IPR002932 (PFAM); PTHR11938:SF44 (PANTHER); PTHR11938 (PANTHER); IPR002489 (SUPERFAMILY); SSF51395 (SUPERFAMILY)
Flavonoid 3'-monooxygenase	Metabolic Process	NICBE_273762.1	NICBE_273762.1	GO:0009411; GO:0009813; GO:0016711; GO:0043227; GO:0016020; GO:0055114; GO:0005506; GO:0020037	P:response to UV; P:flavonoid biosynthetic process; F:flavonoid 3'-monooxygenase activity; C:membrane-bounded organelle; C:membrane; P:oxidation-reduction process; F:iron ion binding; F:heme binding;	(1.1) Acting on the CH-OH group of donors	IPR002401 (PRINTS); IPR001128 (PRINTS); IPR001128 (PFAM); IPR001128 (G3DSA:1.10.630.GENE3D); PTHR24298 (PANTHER); PTHR24298:SF2 (PANTHER); IPR017972 (PROSITE_PATTERNS); CYTOPLASMIC_DOMAIN (PHOBIUS); TRANSMEMBRANE (PHOBIUS); NON_CYTOPLASMIC_DOMAIN (PHOBIUS); IPR001128 (SUPERFAMILY); TMhelix (TMHMM)
Flavoprotein WrbA	Electron Transport	NICBE_178964.1	NICBE_178964.1	GO:0019439; GO:0003955; GO:0010181; GO:0006694	P:aromatic compound catabolic process; F:NAD(P)H dehydrogenase (quinone) activity; F:FMN binding; P:steroid biosynthetic process;	(1.6) Acting on NADH or NADPH	IPR005025 (PFAM); IPR010089 (TIGRFAM); G3DSA:3.40.50.360 (GENE3D); PTHR30546 (PANTHER); IPR008254 (PROSITE_PROFILES); IPR010089 (HAMAP); SSF52218 (SUPERFAMILY)
Fructose 1 6 bisphosphatase class 1	Photosynthesis	NbS00035486g0001.1	NbS00005953g0021.1, NbS00035486g0001.1	GO:0006000; GO:0016208; GO:0031526; GO:0042803; GO:0051289; GO:0014069; GO:0071286; GO:0048029; GO:2001223; GO:0030675; GO:0004872; GO:0046580; GO:0030027; GO:0046872; GO:0005829; GO:0045335; GO:0060996; GO:0005986; GO:0015884; GO:0015979; GO:0030388; GO:0034446; GO:0044327; GO:0032869; GO:0006002; GO:0048812; GO:0021816; GO:0006620; GO:0042132; GO:0045211; GO:0008517; GO:0005542; GO:0003363; GO:…	P:fructose metabolic process; F:AMP binding; C:brush border membrane; F:protein homodimerization activity; P:protein homotetramerization; C:postsynaptic density; P:cellular response to magnesium ion; F:monosaccharide binding; P:negative regulation of neuron migration; F:Rac GTPase activator activity; F:receptor activity; P:negative regulation of Ras protein signal transduction; C:lamellipodium; F…	(3.1) Acting on ester bonds	IPR028343 (PRINTS); IPR028343 (PIRSF); IPR000146 (PIRSF); G3DSA:3.30.540.10 (GENE3D); G3DSA:3.40.190.80 (GENE3D); IPR000146 (PFAM); PTHR11556:SF8 (PANTHER); IPR000146 (PANTHER); IPR020548 (PROSITE_PATTERNS); IPR000146 (HAMAP); SSF56655 (SUPERFAMILY)
Fructose bisphosphate aldolase	Metabolic Process	NICBE_380917.1	NbS00008558g0004.1, NbS00028064g0012.1, NbS00042047g0015.1, NICBE_380917.1	GO:0009108; GO:0042744; GO:0009695; GO:0009965; GO:0010114; GO:0031977; GO:0019761; GO:0019344; GO:0006098; GO:0018991; GO:0009651; GO:0006364; GO:0010304; GO:0019288; GO:0022626; GO:0004332; GO:0009941; GO:0040010; GO:0010027; GO:0019252; GO:0001666; GO:0006636; GO:0010218; GO:0009637; GO:0010287; GO:0009792; GO:0005739; GO:0009534; GO:0006766; GO:0030154; GO:0009073; GO:0009106; GO:0035304; GO:…	P:coenzyme biosynthetic process; P:hydrogen peroxide catabolic process; P:jasmonic acid biosynthetic process; P:leaf morphogenesis; P:response to red light; C:thylakoid lumen; P:glucosinolate biosynthetic process; P:cysteine biosynthetic process; P:pentose-phosphate shunt; P:oviposition; P:response to salt stress; P:rRNA processing; P:PSII associated light-harvesting complex II catabolic process;…	(4.1) Carbon-carbon lyases	IPR000741 (PFAM); IPR013785 (G3DSA:3.20.20.GENE3D); IPR000741 (PANTHER); IPR000741 (PROSITE_PATTERNS); SSF51569 (SUPERFAMILY)
Fructose-bisphosphate aldolase cytoplasmic isozyme	Metabolic Process	NICBE_391933.1	NICBE_391933.1	GO:0006000; GO:0070062; GO:0007015; GO:0009965; GO:0005507; GO:0051289; GO:0006098; GO:0005829; GO:0015629; GO:0005740; GO:0009651; GO:0001889; GO:0030168; GO:0006754; GO:0004332; GO:0001666; GO:0030388; GO:0005618; GO:0016556; GO:0005886; GO:0046716; GO:0009408; GO:0002576; GO:0006941; GO:0042802; GO:0070061; GO:0015631; GO:0030154; GO:0080167; GO:0005929; GO:0031093; GO:0046686; GO:0048046; GO:…	P:fructose metabolic process; C:extracellular vesicular exosome; P:actin filament organization; P:leaf morphogenesis; F:copper ion binding; P:protein homotetramerization; P:pentose-phosphate shunt; C:cytosol; C:actin cytoskeleton; C:mitochondrial envelope; P:response to salt stress; P:liver development; P:platelet activation; P:ATP biosynthetic process; F:fructose-bisphosphate aldolase activity; …	(4.1) Carbon-carbon lyases	IPR013785 (G3DSA:3.20.20.GENE3D); IPR000741 (PFAM); IPR000741 (PANTHER); IPR000741 (PROSITE_PATTERNS); SSF51569 (SUPERFAMILY)
Galacturonosyltransferase 8	Metabolic Process	NICBE_413012.1	NICBE_413012.1	GO:0000278; GO:0047262; GO:0005774; GO:0031048; GO:0005802; GO:0050826; GO:0009793; GO:0045132; GO:0033044; GO:0010075; GO:0010289; GO:0006259; GO:0005794; GO:0009640; GO:0019915; GO:0010182; GO:0008284; GO:0009933; GO:0006396; GO:0016567; GO:0009845; GO:0010228; GO:0009555; GO:0010417; GO:0005768; GO:0090406; GO:0009909; GO:0007062; GO:0009860; GO:0005739; GO:0010162; GO:0005982; GO:0009117	P:mitotic cell cycle; F:polygalacturonate 4-alpha-galacturonosyltransferase activity; C:vacuolar membrane; P:chromatin silencing by small RNA; C:trans-Golgi network; P:response to freezing; P:embryo development ending in seed dormancy; P:meiotic chromosome segregation; P:regulation of chromosome organization; P:regulation of meristem growth; P:homogalacturonan biosynthetic process; P:DNA metaboli…	(2.4) Glycosyltransferases	Coil (COILS); G3DSA:3.90.550.10 (GENE3D); IPR002495 (PFAM); PTHR32116:SF11 (PANTHER); PTHR32116 (PANTHER); CYTOPLASMIC_DOMAIN (PHOBIUS); NON_CYTOPLASMIC_DOMAIN (PHOBIUS); TRANSMEMBRANE (PHOBIUS); SSF53448 (SUPERFAMILY); TMhelix (TMHMM)
Gamma hydroxybutyrate dehydrogenase protein	Metabolic Process	NbS00030899g0004.1	NbS00030899g0004.1	GO:0030267; GO:0005829; GO:0019288; GO:0007020; GO:0005705; GO:0009570; GO:0019344; GO:0046487; GO:0006979; GO:0004616; GO:0005739; GO:0003858; GO:0006098; GO:0050662; GO:0019521; GO:0046950	F:glyoxylate reductase (NADP) activity; C:cytosol; P:isopentenyl diphosphate biosynthetic process, methylerythritol 4-phosphate pathway; P:microtubule nucleation; C:polytene chromosome interband; C:chloroplast stroma; P:cysteine biosynthetic process; P:glyoxylate metabolic process; P:response to oxidative stress; F:phosphogluconate dehydrogenase (decarboxylating) activity; C:mitochondrion; F:3-hy…	(1.1) Acting on the CH-OH group of donors; (1.1) Acting on the CH-OH group of donors; (1.1) Acting on the CH-OH group of donors	IPR015815 (PIRSF); IPR006115 (PFAM); IPR016040 (G3DSA:3.40.50.GENE3D); PF14833 (PFAM); IPR013328 (G3DSA:1.10.1040.GENE3D); PTHR22981:SF13 (PANTHER); IPR015815 (PANTHER); IPR008927 (SUPERFAMILY); SSF51735 (SUPERFAMILY)
GDP mannose 3 5 epimerase 1	Metabolic Process	NbS00039092g0002.1	NbS00039092g0002.1	GO:0051287; GO:0019853; GO:0044272; GO:0047918; GO:0009225; GO:0005794; GO:0005829; GO:0031090; GO:0016829; GO:0030166	F:NAD binding; P:L-ascorbic acid biosynthetic process; P:sulfur compound biosynthetic process; F:GDP-mannose 3,5-epimerase activity; P:nucleotide-sugar metabolic process; C:Golgi apparatus; C:cytosol; C:organelle membrane; F:lyase activity; P:proteoglycan biosynthetic process;	(5.1) Racemases and epimerases	IPR016040 (G3DSA:3.40.50.GENE3D); G3DSA:3.90.25.10 (GENE3D); IPR001509 (PFAM); PTHR10366:SF198 (PANTHER); PTHR10366 (PANTHER); SSF51735 (SUPERFAMILY)
Geranylgeranyl diphosphate reductase chloroplastic	Photosynthesis	NbS00008675g0003.1	NbS00008675g0003.1	GO:0019684; GO:0009941; GO:0005515; GO:0035304; GO:0010189; GO:0033385; GO:0015995; GO:0045550; GO:0019344; GO:0055114; GO:0009535; GO:0016628; GO:0033521	P:photosynthesis, light reaction; C:chloroplast envelope; F:protein binding; P:regulation of protein dephosphorylation; P:vitamin E biosynthetic process; P:geranylgeranyl diphosphate metabolic process; P:chlorophyll biosynthetic process; F:geranylgeranyl reductase activity; P:cysteine biosynthetic process; P:oxidation-reduction process; C:chloroplast thylakoid membrane; F:oxidoreductase activity,…	-	IPR003042 (PRINTS); G3DSA:3.50.50.60 (GENE3D); IPR010253 (TIGRFAM); IPR023753 (PFAM); IPR011774 (TIGRFAM); IPR016040 (G3DSA:3.40.50.GENE3D); G3DSA:3.30.9.10 (GENE3D); PTHR10617 (PANTHER); PTHR10617:SF9 (PANTHER); SSF51905 (SUPERFAMILY); SSF51905 (SUPERFAMILY)
Glucan endo-1,3-beta-glucosidase, basic vacuolar isoform GLB	Metabolic Process	NICBE_051963.1	NICBE_051963.1	GO:0031348; GO:0004338; GO:0009595; GO:0048046; GO:0005515; GO:0009867; GO:0009697; GO:0009862; GO:0010363; GO:0005773; GO:0009718; GO:0010310; GO:0002679; GO:0010200; GO:0043900; GO:0006612; GO:0050832; GO:0042742; GO:0009507; GO:0005618; GO:0043069; GO:0008810; GO:0006944; GO:0000165; GO:0034976; GO:0009409; GO:0042973; GO:0042972; GO:0005982	P:negative regulation of defense response; F:glucan exo-1,3-beta-glucosidase activity; P:detection of biotic stimulus; C:apoplast; F:protein binding; P:jasmonic acid mediated signaling pathway; P:salicylic acid biosynthetic process; P:systemic acquired resistance, salicylic acid mediated signaling pathway; P:regulation of plant-type hypersensitive response; C:vacuole; P:anthocyanin-containing com…	(3.2) Glycosylases; (3.2) Glycosylases; (3.2) Glycosylases; (3.2) Glycosylases	IPR000490 (PFAM); IPR013781 (G3DSA:3.20.20.GENE3D); IPR013103 (PFAM); PTHR32227 (PANTHER); PTHR32227:SF33 (PANTHER); IPR000490 (PROSITE_PATTERNS); NON_CYTOPLASMIC_DOMAIN (PHOBIUS); NON_CYTOPLASMIC_DOMAIN (PHOBIUS); TRANSMEMBRANE (PHOBIUS); TRANSMEMBRANE (PHOBIUS); CYTOPLASMIC_DOMAIN (PHOBIUS); IPR017853 (SUPERFAMILY); TMhelix (TMHMM); TMhelix (TMHMM)
Glucose 1 phosphate adenylyltransferase large subunit 3 chloroplastic/amyloplastic	Photosynthesis	NbS00050736g0008.1	NbS00050736g0008.1	GO:0019684; GO:0006098; GO:0009853; GO:0010218; GO:0009941; GO:0019252; GO:0010114; GO:0009902; GO:0008878; GO:0009501; GO:0009570; GO:0009637; GO:0005978; GO:0010170; GO:0005524; GO:0006364; GO:0010027	P:photosynthesis, light reaction; P:pentose-phosphate shunt; P:photorespiration; P:response to far red light; C:chloroplast envelope; P:starch biosynthetic process; P:response to red light; P:chloroplast relocation; F:glucose-1-phosphate adenylyltransferase activity; C:amyloplast; C:chloroplast stroma; P:response to blue light; P:glycogen biosynthetic process; C:glucose-1-phosphate adenylyltransf…	(2.7) Transferring phosphorous-containing groups	G3DSA:3.90.550.10 (GENE3D); IPR005835 (PFAM); IPR011831 (TIGRFAM); G3DSA:2.160.10.10 (GENE3D); PTHR22572:SF10 (PANTHER); PTHR22572 (PANTHER); IPR005836 (PROSITE_PATTERNS); IPR005836 (PROSITE_PATTERNS); IPR005836 (PROSITE_PATTERNS); SSF53448 (SUPERFAMILY); IPR011004 (SUPERFAMILY)
Glucose and ribitol dehydrogenase	Metabolic Process	NICBE_261076.2	NICBE_261076.2	GO:0009062; GO:0009507; GO:0050896; GO:0016616; GO:0055114	P:fatty acid catabolic process; C:chloroplast; P:response to stimulus; F:oxidoreductase activity, acting on the CH-OH group of donors, NAD or NADP as acceptor; P:oxidation-reduction process;	-	IPR002198 (PRINTS); IPR002347 (PRINTS); IPR016040 (G3DSA:3.40.50.GENE3D); PF13561 (PFAM); PTHR24322 (PANTHER); PTHR24322:SF105 (PANTHER); IPR020904 (PROSITE_PATTERNS); SSF51735 (SUPERFAMILY)
Glucose-1-phosphate adenylyltransferase small subunit, chloroplastic/amyloplastic	Metabolic Process	NICBE_062133.1	NICBE_062133.1	GO:0010155; GO:0009853; GO:0006098; GO:0010218; GO:0048046; GO:0030931; GO:0043085; GO:0009793; GO:0019252; GO:0010114; GO:0000023; GO:0048573; GO:0008878; GO:0016226; GO:0005829; GO:0019288; GO:0009501; GO:0009570; GO:0009637; GO:0005978; GO:0009644; GO:0019761; GO:0005524; GO:0048481; GO:0010027	P:regulation of proton transport; P:photorespiration; P:pentose-phosphate shunt; P:response to far red light; C:apoplast; C:heterotetrameric ADPG pyrophosphorylase complex; P:positive regulation of catalytic activity; P:embryo development ending in seed dormancy; P:starch biosynthetic process; P:response to red light; P:maltose metabolic process; P:photoperiodism, flowering; F:glucose-1-phosphate…	(2.7) Transferring phosphorous-containing groups	IPR005835 (PFAM); G3DSA:3.90.550.10 (GENE3D); IPR011831 (TIGRFAM); PTHR22572:SF10 (PANTHER); PTHR22572 (PANTHER); IPR005836 (PROSITE_PATTERNS); IPR005836 (PROSITE_PATTERNS); IPR005836 (PROSITE_PATTERNS); IPR011004 (SUPERFAMILY); SSF53448 (SUPERFAMILY)
Glucose-6-phosphate 1-dehydrogenase, chloroplastic	Metabolic Process	NICBE_146424.1	NICBE_146424.1	GO:0051156; GO:0042803; GO:0046390; GO:0043249; GO:0019322; GO:0010155; GO:0032613; GO:0004345; GO:0032094; GO:0009570; GO:0050661; GO:0005829; GO:0009051; GO:0014070; GO:0040014; GO:0006749; GO:0019288; GO:0045471; GO:0010734; GO:0040010; GO:0002033; GO:0015979; GO:0006741; GO:0009637; GO:0043523; GO:0009792; GO:0006695; GO:0005536; GO:0046777; GO:0046686; GO:0005634; GO:0005813; GO:0001998; GO:…	P:glucose 6-phosphate metabolic process; F:protein homodimerization activity; P:ribose phosphate biosynthetic process; P:erythrocyte maturation; P:pentose biosynthetic process; P:regulation of proton transport; P:interleukin-10 production; F:glucose-6-phosphate dehydrogenase activity; P:response to food; C:chloroplast stroma; F:NADP binding; C:cytosol; P:pentose-phosphate shunt, oxidative branch;…	(1.1) Acting on the CH-OH group of donors	IPR001282 (PRINTS); IPR001282 (PIRSF); G3DSA:3.30.360.10 (GENE3D); IPR022674 (PFAM); IPR016040 (G3DSA:3.40.50.GENE3D); IPR001282 (TIGRFAM); IPR022675 (PFAM); IPR001282 (PANTHER); PTHR23429:SF0 (PANTHER); IPR019796 (PROSITE_PATTERNS); IPR001282 (HAMAP); SSF51735 (SUPERFAMILY); SSF55347 (SUPERFAMILY)
Glutamate decarboxylase	Metabolic Process	NICBE_266679.1	NICBE_266679.1	GO:0006833; GO:0016020; GO:0010363; GO:0009651; GO:0015706; GO:0006612; GO:0051454; GO:0048767; GO:0005829; GO:0010359; GO:0030170; GO:0070838; GO:0004351; GO:0010167; GO:0046686; GO:0000041; GO:0006536; GO:0009506; GO:0009963; GO:0005516; GO:0005634; GO:0019530	P:water transport; C:membrane; P:regulation of plant-type hypersensitive response; P:response to salt stress; P:nitrate transport; P:protein targeting to membrane; P:intracellular pH elevation; P:root hair elongation; C:cytosol; P:regulation of anion channel activity; F:pyridoxal phosphate binding; P:divalent metal ion transport; F:glutamate decarboxylase activity; P:response to nitrate; P:respon…	(4.1) Carbon-carbon lyases	IPR015422 (G3DSA:3.90.1150.GENE3D); IPR015421 (G3DSA:3.40.640.GENE3D); IPR002129 (PFAM); IPR010107 (TIGRFAM); PTHR11999 (PANTHER); IPR010107 (PTHR11999:PANTHER); IPR015424 (SUPERFAMILY)
Glutamate--glyoxylate aminotransferase 2	Metabolic Process	NICBE_140115.1	NICBE_140115.1	GO:0010264; GO:0042744; GO:0006833; GO:0004021; GO:0005777; GO:0009853; GO:0005507; GO:0019348; GO:0019344; GO:0031348; GO:0009570; GO:0044242; GO:0005829; GO:0009651; GO:0003840; GO:0005759; GO:0009506; GO:0047958; GO:0001666; GO:0006488; GO:0009505; GO:0009625; GO:0006103; GO:0016756; GO:0009862; GO:0005524; GO:0005773; GO:0006751; GO:0046686; GO:0048046; GO:0019481; GO:0009611; GO:0003975; GO:…	P:myo-inositol hexakisphosphate biosynthetic process; P:hydrogen peroxide catabolic process; P:water transport; F:L-alanine:2-oxoglutarate aminotransferase activity; C:peroxisome; P:photorespiration; F:copper ion binding; P:dolichol metabolic process; P:cysteine biosynthetic process; P:negative regulation of defense response; C:chloroplast stroma; P:cellular lipid catabolic process; C:cytosol; P:…	(2.6) Transferring nitrogenous groups; (2.3) Acyltransferases; (2.3) Acyltransferases; (2.6) Transferring nitrogenous groups; (2.6) Transferring nitrogenous groups; (2.7) Transferring phosphorous-containing groups	IPR015421 (G3DSA:3.40.640.GENE3D); IPR015422 (G3DSA:3.90.1150.GENE3D); IPR004839 (PFAM); PTHR11751 (PANTHER); PTHR11751:SF29 (PANTHER); IPR015424 (SUPERFAMILY)
Glutamate-1-semialdehyde 2,1-aminomutase, chloroplastic	Metabolic Process	NICBE_415385.1	NICBE_415385.1	GO:0006098; GO:0042286; GO:0009941; GO:0048046; GO:0045036; GO:0006782; GO:0015995; GO:0009965; GO:0009570; GO:0030170; GO:0008483; GO:0030154; GO:0009416; GO:0019344; GO:0009073; GO:0006364	P:pentose-phosphate shunt; F:glutamate-1-semialdehyde 2,1-aminomutase activity; C:chloroplast envelope; C:apoplast; P:protein targeting to chloroplast; P:protoporphyrinogen IX biosynthetic process; P:chlorophyll biosynthetic process; P:leaf morphogenesis; C:chloroplast stroma; F:pyridoxal phosphate binding; F:transaminase activity; P:cell differentiation; P:response to light stimulus; P:cysteine …	(5.4) Intramolecular transferases (mutases)	IPR005814 (PIRSF); IPR004639 (TIGRFAM); IPR015422 (G3DSA:3.90.1150.GENE3D); IPR005814 (PFAM); IPR015421 (G3DSA:3.40.640.GENE3D); PTHR11986:SF5 (PANTHER); IPR005814 (PANTHER); IPR005814 (PROSITE_PATTERNS); IPR004639 (HAMAP); IPR015424 (SUPERFAMILY)
Glutamine synthetase, chloroplastic	Metabolic Process	NICBE_060321.1	NICBE_060321.1	GO:0010155; GO:0006098; GO:0010218; GO:0009941; GO:0042744; GO:0048046; GO:0005515; GO:0006833; GO:0005773; GO:0022626; GO:0010114; GO:0030003; GO:0006816; GO:0009651; GO:0042128; GO:0006542; GO:0005618; GO:0009698; GO:0006972; GO:0007030; GO:0009570; GO:0009637; GO:0006598; GO:0042398; GO:0009644; GO:0010150; GO:0046686; GO:0004356; GO:0009409; GO:0019344; GO:0009506; GO:0009399; GO:0019676; GO:…	P:regulation of proton transport; P:pentose-phosphate shunt; P:response to far red light; C:chloroplast envelope; P:hydrogen peroxide catabolic process; C:apoplast; F:protein binding; P:water transport; C:vacuole; C:cytosolic ribosome; P:response to red light; P:cellular cation homeostasis; P:calcium ion transport; P:response to salt stress; P:nitrate assimilation; P:glutamine biosynthetic proces…	(6.3) Forming carbon-nitrogen bonds	IPR008146 (PFAM); IPR014746 (G3DSA:3.30.590.GENE3D); IPR008147 (PFAM); IPR008147 (G3DSA:3.10.20.GENE3D); PTHR20852:SF14 (PANTHER); PTHR20852 (PANTHER); IPR027303 (PROSITE_PATTERNS); IPR027302 (PROSITE_PATTERNS); IPR008147 (SUPERFAMILY); SSF55931 (SUPERFAMILY)
Glutathione S transferase	Signal Transduction	NbS00049661g0007.1	NbS00049661g0007.1	GO:0043295; GO:2000030; GO:0009407; GO:0009684; GO:0005774; GO:0043085; GO:0009570; GO:0005829; GO:0009635; GO:0016036; GO:0042631; GO:0009651; GO:0006749; GO:0080129; GO:0006569; GO:0019252; GO:0000023; GO:0006979; GO:0005886; GO:0015824; GO:0005794; GO:0051788; GO:0080167; GO:0010583; GO:0046686; GO:0009409; GO:0048046; GO:0019375; GO:0006094; GO:0019899; GO:0005634; GO:0006635; GO:0004364	F:glutathione binding; P:regulation of response to red or far red light; P:toxin catabolic process; P:indoleacetic acid biosynthetic process; C:vacuolar membrane; P:positive regulation of catalytic activity; C:chloroplast stroma; C:cytosol; P:response to herbicide; P:cellular response to phosphate starvation; P:cellular response to water deprivation; P:response to salt stress; P:glutathione metab…	(2.5) Transferring alkyl or aryl groups, other than methyl groups	Coil (COILS); IPR010987 (G3DSA:1.20.1050.GENE3D); IPR010987 (G3DSA:1.20.1050.GENE3D); IPR004045 (PFAM); IPR012336 (G3DSA:3.40.30.GENE3D); IPR004046 (PFAM); PTHR11260:SF16 (PANTHER); PTHR11260 (PANTHER); IPR010987 (PROSITE_PROFILES); IPR010987 (PROSITE_PROFILES); IPR004045 (PROSITE_PROFILES); IPR012336 (SUPERFAMILY); IPR010987 (SUPERFAMILY); IPR010987 (SUPERFAMILY); IPR010987 (SUPERFAMILY)
Glutathione S transferase parA	Signal Transduction	NbS00002272g0007.1	NbS00002272g0007.1	GO:0043295; GO:2000030; GO:0009407; GO:0009684; GO:0005774; GO:0043085; GO:0009570; GO:0005829; GO:0009635; GO:0016036; GO:0042631; GO:0009651; GO:0006749; GO:0080129; GO:0006569; GO:0019252; GO:0000023; GO:0006979; GO:0005886; GO:0015824; GO:0005794; GO:0051788; GO:0080167; GO:0010583; GO:0046686; GO:0009409; GO:0048046; GO:0019375; GO:0006094; GO:0019899; GO:0005634; GO:0006635; GO:0004364	F:glutathione binding; P:regulation of response to red or far red light; P:toxin catabolic process; P:indoleacetic acid biosynthetic process; C:vacuolar membrane; P:positive regulation of catalytic activity; C:chloroplast stroma; C:cytosol; P:response to herbicide; P:cellular response to phosphate starvation; P:cellular response to water deprivation; P:response to salt stress; P:glutathione metab…	(2.5) Transferring alkyl or aryl groups, other than methyl groups	IPR012336 (G3DSA:3.40.30.GENE3D); IPR004046 (PFAM); IPR010987 (G3DSA:1.20.1050.GENE3D); IPR004045 (PFAM); PTHR11260:SF16 (PANTHER); PTHR11260 (PANTHER); IPR004045 (PROSITE_PROFILES); IPR010987 (PROSITE_PROFILES); IPR012336 (SUPERFAMILY); IPR010987 (SUPERFAMILY)
Glutathione S transferase zeta class	Metabolic Process	NbS00059006g0010.1	NbS00059006g0010.1	GO:0051788; GO:0006635; GO:0006559; GO:0006572; GO:0016034; GO:0009407; GO:1902000; GO:0080129; GO:0005829; GO:0004602; GO:1901687; GO:0006749; GO:0004364; GO:0042803; GO:0005739; GO:0006979	P:response to misfolded protein; P:fatty acid beta-oxidation; P:L-phenylalanine catabolic process; P:tyrosine catabolic process; F:maleylacetoacetate isomerase activity; P:toxin catabolic process; P:homogentisate catabolic process; P:proteasome core complex assembly; C:cytosol; F:glutathione peroxidase activity; P:glutathione derivative biosynthetic process; P:glutathione metabolic process; F:glu…	(1.1) Acting on the CH-OH group of donors; (5.2) Cis-trans-isomerases; (2.5) Transferring alkyl or aryl groups, other than methyl groups	IPR012336 (G3DSA:3.40.30.GENE3D); IPR010987 (G3DSA:1.20.1050.GENE3D); IPR004045 (PFAM); IPR004046 (PFAM); IPR005955 (TIGRFAM); PTHR11260 (PANTHER); PTHR11260:SF59 (PANTHER); IPR004045 (PROSITE_PROFILES); IPR010987 (PROSITE_PROFILES); IPR012336 (SUPERFAMILY); IPR010987 (SUPERFAMILY)
Glyceraldehyde 3 phosphate dehydrogenase B	Metabolic Process	NbS00029815g0004.1	NbS00029815g0004.1	GO:0042744; GO:0019253; GO:0010114; GO:0010155; GO:0010319; GO:0019344; GO:0051287; GO:0009570; GO:0031408; GO:0050661; GO:0006098; GO:0005829; GO:0006364; GO:0010304; GO:0019288; GO:0009941; GO:0009644; GO:0042742; GO:0006636; GO:0047100; GO:0010218; GO:0009637; GO:0004365; GO:0005515; GO:0009773; GO:0035304; GO:0046686; GO:0009409; GO:0009902; GO:0019216; GO:0048046; GO:0015995; GO:0016829; GO:…	P:hydrogen peroxide catabolic process; P:reductive pentose-phosphate cycle; P:response to red light; P:regulation of proton transport; C:stromule; P:cysteine biosynthetic process; F:NAD binding; C:chloroplast stroma; P:oxylipin biosynthetic process; F:NADP binding; P:pentose-phosphate shunt; C:cytosol; P:rRNA processing; P:PSII associated light-harvesting complex II catabolic process; P:isopenten…	(1.2) Acting on the aldehyde or oxo group of donors; (1.2) Acting on the aldehyde or oxo group of donors	IPR020831 (PRINTS); IPR020831 (PIRSF); IPR020828 (SMART); IPR020829 (PFAM); G3DSA:3.30.360.10 (GENE3D); IPR020828 (PFAM); IPR016040 (G3DSA:3.40.50.GENE3D); IPR020831 (PANTHER); IPR020830 (PROSITE_PATTERNS); SSF55347 (SUPERFAMILY); SSF55347 (SUPERFAMILY); SSF51735 (SUPERFAMILY)
Glyceraldehyde-3-phosphate dehydrogenase	Metabolic Process	NICBE_182820.1	NICBE_080780.1, NICBE_167948.1, NICBE_182820.1	GO:0005774; GO:0007010; GO:0006098; GO:0006094; GO:0048046; GO:0008270; GO:0051287; GO:0042542; GO:0006833; GO:0051049; GO:0050661; GO:0009651; GO:0010498; GO:0042742; GO:0009507; GO:0005618; GO:0005794; GO:0006972; GO:0005730; GO:0005829; GO:0019288; GO:0007030; GO:0004365; GO:0034976; GO:0019761; GO:0046686; GO:0005740; GO:0009060; GO:0009408; GO:0009506; GO:0051775; GO:0008886; GO:0005886; GO:…	C:vacuolar membrane; P:cytoskeleton organization; P:pentose-phosphate shunt; P:gluconeogenesis; C:apoplast; F:zinc ion binding; F:NAD binding; P:response to hydrogen peroxide; P:water transport; P:regulation of transport; F:NADP binding; P:response to salt stress; P:proteasomal protein catabolic process; P:defense response to bacterium; C:chloroplast; C:cell wall; C:Golgi apparatus; P:hyperosmoti…	(1.2) Acting on the aldehyde or oxo group of donors; (1.2) Acting on the aldehyde or oxo group of donors	IPR020831 (PRINTS); IPR020831 (PIRSF); IPR020828 (SMART); IPR020829 (PFAM); IPR016040 (G3DSA:3.40.50.GENE3D); IPR020828 (PFAM); G3DSA:3.30.360.10 (GENE3D); IPR006424 (TIGRFAM); IPR020831 (PANTHER); IPR020830 (PROSITE_PATTERNS); SSF51735 (SUPERFAMILY); SSF55347 (SUPERFAMILY)
Glyceraldehyde-3-phosphate dehydrogenase A, chloroplastic (Fragment)	Metabolic Process	NICBE_228497.1	NICBE_228497.1	GO:0042744; GO:0019253; GO:0010114; GO:0010155; GO:0010319; GO:0019344; GO:0051287; GO:0009570; GO:0031408; GO:0050661; GO:0006098; GO:0005829; GO:0006364; GO:0010304; GO:0019288; GO:0009941; GO:0009644; GO:0042742; GO:0006636; GO:0047100; GO:0010218; GO:0009637; GO:0004365; GO:0005515; GO:0004056; GO:0009773; GO:0035304; GO:0046686; GO:0009409; GO:0009902; GO:0019216; GO:0048046; GO:0043891; GO:…	P:hydrogen peroxide catabolic process; P:reductive pentose-phosphate cycle; P:response to red light; P:regulation of proton transport; C:stromule; P:cysteine biosynthetic process; F:NAD binding; C:chloroplast stroma; P:oxylipin biosynthetic process; F:NADP binding; P:pentose-phosphate shunt; C:cytosol; P:rRNA processing; P:PSII associated light-harvesting complex II catabolic process; P:isopenten…	(1.2) Acting on the aldehyde or oxo group of donors; (1.2) Acting on the aldehyde or oxo group of donors; (4.3) Carbon-nitrogen lyases; (1.2) Acting on the aldehyde or oxo group of donors	IPR020831 (PRINTS); IPR019734 (SMART); IPR020828 (SMART); IPR003107 (SMART); IPR016040 (G3DSA:3.40.50.GENE3D); G3DSA:3.30.360.10 (GENE3D); IPR011990 (G3DSA:1.25.40.GENE3D); IPR011990 (G3DSA:1.25.40.GENE3D); IPR020828 (PFAM); IPR006424 (TIGRFAM); IPR020829 (PFAM); IPR011990 (G3DSA:1.25.40.GENE3D); IPR013105 (PFAM); IPR011990 (G3DSA:1.25.40.GENE3D); PTHR11246 (PANTHER); PTHR11246:SF10 (PANTHER); IP…
Glyceraldehyde-3-phosphate dehydrogenase B, chloroplastic	Metabolic Process	NICBE_117610.1	NICBE_117610.1	GO:0042744; GO:0019253; GO:0010114; GO:0010155; GO:0010319; GO:0019344; GO:0051287; GO:0009570; GO:0031408; GO:0050661; GO:0006098; GO:0005829; GO:0006364; GO:0010304; GO:0019288; GO:0009941; GO:0009644; GO:0042742; GO:0006636; GO:0047100; GO:0010218; GO:0009637; GO:0004365; GO:0005515; GO:0004056; GO:0009773; GO:0035304; GO:0046686; GO:0009409; GO:0009902; GO:0019216; GO:0048046; GO:0043891; GO:…	P:hydrogen peroxide catabolic process; P:reductive pentose-phosphate cycle; P:response to red light; P:regulation of proton transport; C:stromule; P:cysteine biosynthetic process; F:NAD binding; C:chloroplast stroma; P:oxylipin biosynthetic process; F:NADP binding; P:pentose-phosphate shunt; C:cytosol; P:rRNA processing; P:PSII associated light-harvesting complex II catabolic process; P:isopenten…	(1.2) Acting on the aldehyde or oxo group of donors; (1.2) Acting on the aldehyde or oxo group of donors; (4.3) Carbon-nitrogen lyases; (1.2) Acting on the aldehyde or oxo group of donors	IPR020831 (PRINTS); IPR020828 (SMART); IPR020828 (PFAM); G3DSA:3.30.360.10 (GENE3D); IPR020829 (PFAM); IPR016040 (G3DSA:3.40.50.GENE3D); IPR003823 (PFAM); IPR006424 (TIGRFAM); IPR020831 (PANTHER); IPR020830 (PROSITE_PATTERNS); SSF55347 (SUPERFAMILY); SSF51735 (SUPERFAMILY)
Glyceraldehyde-3-phosphate dehydrogenase B, chloroplastic (Fragment)	Metabolic Process	NICBE_130622.1	NICBE_130622.1	GO:0006633; GO:0019253; GO:0044248; GO:0009639; GO:0010319; GO:0009570; GO:0019684; GO:0009941; GO:0047100; GO:0009657; GO:0005515; GO:0055114; GO:0006139; GO:0071944; GO:0046686; GO:0009409; GO:0048046; GO:0015994; GO:0009535; GO:0015976	P:fatty acid biosynthetic process; P:reductive pentose-phosphate cycle; P:cellular catabolic process; P:response to red or far red light; C:stromule; C:chloroplast stroma; P:photosynthesis, light reaction; C:chloroplast envelope; F:glyceraldehyde-3-phosphate dehydrogenase (NADP+) (phosphorylating) activity; P:plastid organization; F:protein binding; P:oxidation-reduction process; P:nucleobase-con…	(1.2) Acting on the aldehyde or oxo group of donors	IPR020831 (PRINTS); IPR020828 (SMART); G3DSA:3.30.360.10 (GENE3D); IPR020828 (PFAM); IPR016040 (G3DSA:3.40.50.GENE3D); IPR020829 (PFAM); IPR020831 (PANTHER); SSF55347 (SUPERFAMILY); SSF51735 (SUPERFAMILY)
Glycerate dehydrogenase	Metabolic Process	NICBE_211859.1	NICBE_211859.1	GO:0010218; GO:0048046; GO:0051287; GO:0035304; GO:0008465; GO:0010114; GO:0010207; GO:0042631; GO:0009507; GO:0009854; GO:0009773; GO:0005777; GO:0071482; GO:0010304; GO:0009637; GO:0019344; GO:0009657; GO:0008266; GO:0006364; GO:0006544; GO:0006563; GO:0006566; GO:0046487	P:response to far red light; C:apoplast; F:NAD binding; P:regulation of protein dephosphorylation; F:glycerate dehydrogenase activity; P:response to red light; P:photosystem II assembly; P:cellular response to water deprivation; C:chloroplast; P:oxidative photosynthetic carbon pathway; P:photosynthetic electron transport in photosystem I; C:peroxisome; P:cellular response to light stimulus; P:PSI…	(1.1) Acting on the CH-OH group of donors	IPR016040 (G3DSA:3.40.50.GENE3D); IPR006140 (PFAM); IPR016040 (G3DSA:3.40.50.GENE3D); IPR006139 (PFAM); PTHR10996:SF22 (PANTHER); PTHR10996 (PANTHER); IPR006140 (PROSITE_PATTERNS); SSF51735 (SUPERFAMILY); SSF52283 (SUPERFAMILY)
Glycine cleavage system H protein, mitochondrial	Metabolic Process	NICBE_071615.1	NICBE_071615.1	GO:0010103; GO:0005960; GO:0006098; GO:0009853; GO:0009697; GO:0043085; GO:0010207; GO:0004375; GO:0042742; GO:0009507; GO:0009814; GO:0009579; GO:0009409; GO:0019344; GO:0009657; GO:0006364; GO:0005634; GO:0005524; GO:0019464; GO:0005739; GO:0006563; GO:0006566	P:stomatal complex morphogenesis; C:glycine cleavage complex; P:pentose-phosphate shunt; P:photorespiration; P:salicylic acid biosynthetic process; P:positive regulation of catalytic activity; P:photosystem II assembly; F:glycine dehydrogenase (decarboxylating) activity; P:defense response to bacterium; C:chloroplast; P:defense response, incompatible interaction; C:thylakoid; P:response to cold; …	(1.4) Acting on the CH-NH(2) group of donors	G3DSA:2.40.50.100 (GENE3D); IPR002930 (PFAM); IPR017453 (TIGRFAM); PTHR11715:SF0 (PANTHER); IPR002930 (PANTHER); IPR003016 (PROSITE_PATTERNS); SIGNAL_PEPTIDE_H_REGION (PHOBIUS); SIGNAL_PEPTIDE_N_REGION (PHOBIUS); SIGNAL_PEPTIDE_C_REGION (PHOBIUS); NON_CYTOPLASMIC_DOMAIN (PHOBIUS); SIGNAL_PEPTIDE (PHOBIUS); IPR002930 (HAMAP); IPR011053 (SUPERFAMILY)
Glycine dehydrogenase	Metabolic Process	NbS00022684g0008.1	NbS00022684g0008.1	GO:0005960; GO:0006098; GO:0009941; GO:0048046; GO:0006636; GO:0043085; GO:0019252; GO:0004375; GO:0006766; GO:0000023; GO:0019748; GO:0009106; GO:0015995; GO:0009108; GO:0019288; GO:0009965; GO:0010304; GO:0009570; GO:0016594; GO:0030170; GO:0009695; GO:0030154; GO:0046686; GO:0019344; GO:0009534; GO:0042803; GO:0009073; GO:0019899; GO:0005524; GO:0019464; GO:0042545; GO:0005739; GO:0006563; GO:…	C:glycine cleavage complex; P:pentose-phosphate shunt; C:chloroplast envelope; C:apoplast; P:unsaturated fatty acid biosynthetic process; P:positive regulation of catalytic activity; P:starch biosynthetic process; F:glycine dehydrogenase (decarboxylating) activity; P:vitamin metabolic process; P:maltose metabolic process; P:secondary metabolic process; P:lipoate metabolic process; P:chlorophyll b…	(1.4) Acting on the CH-NH(2) group of donors	Coil (COILS); IPR003437 (TIGRFAM); IPR015421 (G3DSA:3.40.640.GENE3D); IPR020580 (PFAM); IPR020581 (PANTHER); PTHR11773:SF0 (PANTHER); IPR003437 (HAMAP); IPR015424 (SUPERFAMILY); IPR015424 (SUPERFAMILY); IPR015424 (SUPERFAMILY)
Glycine rich protein 2	RNA Processing	NbS00023063g0001.1	NbS00003840g0005.1, NbS00023063g0001.1	GO:0001072; GO:0008156; GO:0009631; GO:0032508; GO:0005515; GO:0008270; GO:0009651; GO:0031564; GO:0003697; GO:0005794; GO:0005730; GO:0005829; GO:0043457; GO:0009790; GO:0009845; GO:0042594; GO:0010228; GO:0003690; GO:0009165; GO:0005886; GO:0005507; GO:0006364; GO:0005524; GO:0048316; GO:0010501; GO:0048443; GO:0009269; GO:0005739	F:RNA binding transcription antitermination factor activity; P:negative regulation of DNA replication; P:cold acclimation; P:DNA duplex unwinding; F:protein binding; F:zinc ion binding; P:response to salt stress; P:transcription antitermination; F:single-stranded DNA binding; C:Golgi apparatus; C:nucleolus; C:cytosol; P:regulation of cellular respiration; P:embryo development; P:seed germination;…	-	IPR002059 (PRINTS); IPR001878 (SMART); IPR011129 (SMART); IPR012340 (G3DSA:2.40.50.GENE3D); IPR002059 (PFAM); IPR001878 (G3DSA:4.10.60.GENE3D); IPR001878 (PFAM); PTHR11544 (PANTHER); IPR019844 (PROSITE_PATTERNS); IPR001878 (PROSITE_PROFILES); IPR001878 (PROSITE_PROFILES); IPR001878 (SUPERFAMILY); IPR012340 (SUPERFAMILY); IPR001878 (SUPERFAMILY)
Glycine--tRNA ligase 2, chloroplastic/mitochondrial	Metabolic Process	NICBE_410402.1	NICBE_287223.1, NICBE_410402.1	GO:0005739; GO:0045995; GO:0006426; GO:0009658; GO:0048481; GO:0009570; GO:0009793; GO:0004820; GO:0006544; GO:0006563; GO:0006566; GO:0009345	C:mitochondrion; P:regulation of embryonic development; P:glycyl-tRNA aminoacylation; P:chloroplast organization; P:ovule development; C:chloroplast stroma; P:embryo development ending in seed dormancy; F:glycine-tRNA ligase activity; P:glycine metabolic process; P:L-serine metabolic process; P:threonine metabolic process; C:glycine-tRNA ligase complex;	(6.1) Forming carbon-oxygen bonds	PTHR30075 (PANTHER); PTHR30075:SF0 (PANTHER)
Glycine-rich RNA-binding protein	RNA Processing	NICBE_333040.1	NICBE_333040.1	GO:0042754; GO:0006833; GO:0042803; GO:0009414; GO:0006406; GO:0010494; GO:0001072; GO:0009631; GO:0004672; GO:0016117; GO:0005777; GO:0048481; GO:0005507; GO:0010363; GO:0010200; GO:0045727; GO:0003690; GO:0006626; GO:0003697; GO:0016621; GO:0042800; GO:0048653; GO:0003730; GO:0030371; GO:0050832; GO:0043023; GO:0005829; GO:0010119; GO:0009651; GO:0032508; GO:0006364; GO:0009506; GO:0046608; GO:…	P:negative regulation of circadian rhythm; P:water transport; F:protein homodimerization activity; P:response to water deprivation; P:mRNA export from nucleus; C:cytoplasmic stress granule; F:RNA binding transcription antitermination factor activity; P:cold acclimation; F:protein kinase activity; P:carotenoid biosynthetic process; C:peroxisome; P:ovule development; F:copper ion binding; P:regulat…	(1.2) Acting on the aldehyde or oxo group of donors	IPR000504 (SMART); IPR012677 (G3DSA:3.30.70.GENE3D); IPR000504 (PFAM); PTHR24012:SF238 (PANTHER); PTHR24012 (PANTHER); TRANSMEMBRANE (PHOBIUS); NON_CYTOPLASMIC_DOMAIN (PHOBIUS); TRANSMEMBRANE (PHOBIUS); CYTOPLASMIC_DOMAIN (PHOBIUS); CYTOPLASMIC_DOMAIN (PHOBIUS); IPR000504 (PROSITE_PROFILES); SignalP-TM (SIGNALP_GRAM_POSITIVE); SSF54928 (SUPERFAMILY); TMhelix (TMHMM); TMhelix (TMHMM)
Glycogen phosphorylase 1	Metabolic Process	NICBE_349743.1	NICBE_349743.1	GO:0030246; GO:0008144; GO:0005980; GO:0009414; GO:0016529; GO:0006874; GO:0016208; GO:0060361; GO:0006015; GO:0008184; GO:0005829; GO:0009570; GO:0001666; GO:0043234; GO:0030170; GO:0006006; GO:0002060; GO:0051591; GO:0044281; GO:0046686; GO:0032052; GO:0009266; GO:0042803; GO:0019842; GO:0005886; GO:0005524; GO:0042593; GO:0016597	F:carbohydrate binding; F:drug binding; P:glycogen catabolic process; P:response to water deprivation; C:sarcoplasmic reticulum; P:cellular calcium ion homeostasis; F:AMP binding; P:flight; P:5-phosphoribose 1-diphosphate biosynthetic process; F:glycogen phosphorylase activity; C:cytosol; C:chloroplast stroma; P:response to hypoxia; C:protein complex; F:pyridoxal phosphate binding; P:glucose meta…	-	IPR000811 (PIRSF); G3DSA:3.40.50.2000 (GENE3D); IPR011833 (TIGRFAM); IPR000811 (PFAM); G3DSA:3.30.70.260 (GENE3D); G3DSA:3.40.50.2000 (GENE3D); PTHR11468:SF0 (PANTHER); IPR000811 (PANTHER); IPR000811 (PROSITE_PATTERNS); IPR002912 (PROSITE_PROFILES); SSF53756 (SUPERFAMILY)
Glycosyltransferase family 77 protein	Metabolic Process	NICBE_291705.1	NICBE_291705.1	GO:0010306; GO:0009507; GO:0035252; GO:0005794	P:rhamnogalacturonan II biosynthetic process; C:chloroplast; F:UDP-xylosyltransferase activity; C:Golgi apparatus;		Coil (COILS); IPR005069 (PFAM); PTHR10994:SF3 (PANTHER); IPR003388 (PANTHER); SIGNAL_PEPTIDE (PHOBIUS); NON_CYTOPLASMIC_DOMAIN (PHOBIUS); SIGNAL_PEPTIDE_H_REGION (PHOBIUS); SIGNAL_PEPTIDE_N_REGION (PHOBIUS); SIGNAL_PEPTIDE_C_REGION (PHOBIUS); PS51257 (PROSITE_PROFILES); TMhelix (TMHMM)
GrpE protein homolog, mitochondrial	Protein Folding	NICBE_196062.1	NICBE_196062.1	GO:0022008; GO:0006457; GO:0051087; GO:0042803; GO:0000774	P:neurogenesis; P:protein folding; F:chaperone binding; F:protein homodimerization activity; F:adenyl-nucleotide exchange factor activity;	-	IPR000740 (PRINTS); IPR009012 (G3DSA:2.30.22.GENE3D); IPR000740 (PFAM); IPR013805 (G3DSA:3.90.20.GENE3D); IPR000740 (PANTHER); PTHR21237:SF6 (PANTHER); IPR000740 (PROSITE_PATTERNS); IPR000740 (HAMAP); SSF58014 (SUPERFAMILY); IPR009012 (SUPERFAMILY)
GTP binding protein SAR1A	Protein Targeting To Vacuole	NbS00013516g0005.1	NbS00013516g0005.1	GO:0007010; GO:0051788; GO:0009853; GO:0006094; GO:0012507; GO:0000139; GO:0005515; GO:0006833; GO:0006623; GO:0009651; GO:0010498; GO:0000902; GO:0007033; GO:0005525; GO:0080129; GO:0016787; GO:0005789; GO:0006972; GO:0005829; GO:0006511; GO:0007030; GO:0051211; GO:0006897; GO:0006888; GO:0046686; GO:0009266; GO:0005886; GO:0007264	P:cytoskeleton organization; P:response to misfolded protein; P:photorespiration; P:gluconeogenesis; C:ER to Golgi transport vesicle membrane; C:Golgi membrane; F:protein binding; P:water transport; P:protein targeting to vacuole; P:response to salt stress; P:proteasomal protein catabolic process; P:cell morphogenesis; P:vacuole organization; F:GTP binding; P:proteasome core complex assembly; F:h…	-	IPR006689 (PRINTS); IPR006687 (SMART); IPR024156 (SMART); G3DSA:3.40.50.300 (GENE3D); IPR005225 (TIGRFAM); IPR006689 (PFAM); IPR006687 (PTHR11711:PANTHER); PTHR11711 (PANTHER); IPR006687 (PROSITE_PROFILES); IPR027417 (SUPERFAMILY)
GTP-binding nuclear protein Ran-A1	Protein Import Into Nucleus	NICBE_051563.1	NICBE_051563.1	GO:0048046; GO:0005515; GO:0046785; GO:0006406; GO:0040007; GO:0007052; GO:0009651; GO:0040011; GO:0005525; GO:0005618; GO:0006915; GO:0006184; GO:0005794; GO:0005730; GO:0005829; GO:0007264; GO:0009792; GO:0002119; GO:0046686; GO:0048477; GO:0009506; GO:0003924; GO:0005886; GO:0006606	C:apoplast; F:protein binding; P:microtubule polymerization; P:mRNA export from nucleus; P:growth; P:mitotic spindle organization; P:response to salt stress; P:locomotion; F:GTP binding; C:cell wall; P:apoptotic process; P:GTP catabolic process; C:Golgi apparatus; C:nucleolus; C:cytosol; P:small GTPase mediated signal transduction; P:embryo development ending in birth or egg hatching; P:nematode …	-	IPR002041 (PRINTS); IPR002041 (SMART); G3DSA:3.40.50.300 (GENE3D); IPR001806 (PFAM); IPR005225 (TIGRFAM); PTHR24071 (PANTHER); IPR002041 (PROSITE_PROFILES); IPR027417 (SUPERFAMILY)
Guanine nucleotide-binding protein subunit beta-like protein	Signal Transduction	NICBE_378748.1	NICBE_013884.1, NICBE_378748.1	GO:0030424; GO:0007626; GO:0043025; GO:0002119; GO:0008200; GO:0042335; GO:0008045; GO:0019903; GO:2001244; GO:0001934; GO:0000398; GO:0048477; GO:0006919; GO:0030426; GO:0009792; GO:0030971; GO:0040038; GO:0030496; GO:0060027; GO:0030335; GO:0033365; GO:0016301; GO:0001891; GO:0045725; GO:0051304; GO:0016243; GO:0005080; GO:0043065; GO:0000776; GO:0001525; GO:0071013; GO:0042545; GO:0035220; GO:…	C:axon; P:locomotory behavior; C:neuronal cell body; P:nematode larval development; F:ion channel inhibitor activity; P:cuticle development; P:motor neuron axon guidance; F:protein phosphatase binding; P:positive regulation of intrinsic apoptotic signaling pathway; P:positive regulation of protein phosphorylation; P:mRNA splicing, via spliceosome; P:oogenesis; P:activation of cysteine-type endope…	-	IPR020472 (PRINTS); IPR001680 (SMART); IPR015943 (G3DSA:2.130.10.GENE3D); IPR015943 (G3DSA:2.130.10.GENE3D); IPR001680 (PFAM); PTHR19868:SF0 (PANTHER); PTHR19868 (PANTHER); IPR019775 (PROSITE_PATTERNS); IPR019775 (PROSITE_PATTERNS); IPR019775 (PROSITE_PATTERNS); IPR019775 (PROSITE_PATTERNS); IPR001680 (PROSITE_PROFILES); IPR001680 (PROSITE_PROFILES); IPR001680 (PROSITE_PROFILES); IPR001680 (PROSI…
HAD superfamily hydrolase subfamily IA variant 3 containing protein expressed	Photosynthesis	NbS00013878g0010.1	NbS00013878g0010.1	GO:0010103; GO:0019684; GO:0006098; GO:0009941; GO:0016117; GO:0019252; GO:0009570; GO:0050308; GO:0010027	P:stomatal complex morphogenesis; P:photosynthesis, light reaction; P:pentose-phosphate shunt; C:chloroplast envelope; P:carotenoid biosynthetic process; P:starch biosynthetic process; C:chloroplast stroma; F:sugar-phosphatase activity; P:thylakoid membrane organization;	(3.1) Acting on ester bonds	IPR006439 (TIGRFAM); IPR023214 (G3DSA:3.40.50.GENE3D); IPR023214 (PFAM); PTHR18901 (PANTHER); SignalP-TM (SIGNALP_GRAM_POSITIVE); IPR023214 (SUPERFAMILY)
Harpin induced protein Fragment	Defense Response	NbS00006593g0102.1	NbS00002227g0002.1, NbS00006593g0102.1	GO:0031348; GO:0009867; GO:0009862; GO:0010363; GO:0010310; GO:0002679; GO:0010200; GO:0051607; GO:0006612; GO:0050832; GO:0042742; GO:0009507; GO:0043069; GO:0000165; GO:0006944; GO:0010150; GO:0005739	P:negative regulation of defense response; P:jasmonic acid mediated signaling pathway; P:systemic acquired resistance, salicylic acid mediated signaling pathway; P:regulation of plant-type hypersensitive response; P:regulation of hydrogen peroxide metabolic process; P:respiratory burst involved in defense response; P:response to chitin; P:defense response to virus; P:protein targeting to membrane…	-	IPR004864 (PFAM); PTHR31415 (PANTHER); PTHR31415:SF0 (PANTHER); NON_CYTOPLASMIC_DOMAIN (PHOBIUS); CYTOPLASMIC_DOMAIN (PHOBIUS); TRANSMEMBRANE (PHOBIUS); TMhelix (TMHMM)
HD domain-containing protein 2 homolog	Unassigned	NICBE_394506.1	NICBE_394506.1	GO:0005739; GO:0005515; GO:0008081; GO:0046872	C:mitochondrion; F:protein binding; F:phosphoric diester hydrolase activity; F:metal ion binding;	-	IPR006674 (PFAM); IPR006674 (G3DSA:1.10.3210.GENE3D); PTHR11845 (PANTHER); SSF109604 (SUPERFAMILY)
Heat shock 70 kDa protein 15	Protein Folding	NICBE_282017.1	NICBE_282017.1	GO:0000003; GO:0010628; GO:0032092; GO:0033613; GO:0043066; GO:0001822; GO:0010629; GO:0045766; GO:0035966; GO:0051131; GO:0005618; GO:0043392; GO:0005730; GO:0005829; GO:0005874; GO:0001933; GO:0043014; GO:0045040; GO:0051085; GO:0001085; GO:0046686; GO:0009408; GO:0009506; GO:0032403; GO:0005811; GO:0005886; GO:0005524; GO:0045298	P:reproduction; P:positive regulation of gene expression; P:positive regulation of protein binding; F:activating transcription factor binding; P:negative regulation of apoptotic process; P:kidney development; P:negative regulation of gene expression; P:positive regulation of angiogenesis; P:response to topologically incorrect protein; P:chaperone-mediated protein complex assembly; C:cell wall; P:…	-	IPR013126 (PRINTS); G3DSA:3.30.30.30 (GENE3D); IPR013126 (PFAM); G3DSA:1.20.1270.10 (GENE3D); G3DSA:3.30.420.40 (GENE3D); G3DSA:2.60.34.10 (GENE3D); G3DSA:3.30.420.40 (GENE3D); G3DSA:3.90.640.10 (GENE3D); PTHR19375 (PANTHER); PTHR19375:SF14 (PANTHER); SSF100934 (SUPERFAMILY); SSF53067 (SUPERFAMILY); SSF100934 (SUPERFAMILY); SSF53067 (SUPERFAMILY); SSF100920 (SUPERFAMILY)
Heat shock 70 kDa protein mitochondrial	Protein Folding	NbS00052402g0003.1	NbS00012368g0006.1, NbS00052402g0003.1	GO:0005774; GO:0009615; GO:0006094; GO:0006457; GO:0008270; GO:0042542; GO:0005759; GO:0009651; GO:0009507; GO:0005618; GO:0005794; GO:0005829; GO:0034976; GO:0051082; GO:0009644; GO:0046686; GO:0009408; GO:0019243; GO:0009165; GO:0005524	C:vacuolar membrane; P:response to virus; P:gluconeogenesis; P:protein folding; F:zinc ion binding; P:response to hydrogen peroxide; C:mitochondrial matrix; P:response to salt stress; C:chloroplast; C:cell wall; C:Golgi apparatus; C:cytosol; P:response to endoplasmic reticulum stress; F:unfolded protein binding; P:response to high light intensity; P:response to cadmium ion; P:response to heat; P:…	-	Coil (COILS); IPR013126 (PRINTS); IPR013126 (PFAM); G3DSA:3.30.30.30 (GENE3D); G3DSA:2.60.34.10 (GENE3D); IPR012725 (TIGRFAM); G3DSA:1.20.1270.10 (GENE3D); G3DSA:3.90.640.10 (GENE3D); G3DSA:3.30.420.40 (GENE3D); G3DSA:3.30.420.40 (GENE3D); PTHR19375 (PANTHER); IPR018181 (PROSITE_PATTERNS); IPR018181 (PROSITE_PATTERNS); IPR018181 (PROSITE_PATTERNS); IPR012725 (HAMAP); SSF53067 (SUPERFAMILY); SSF53…
Heat shock protein 83	Protein Folding	NICBE_388793.1	NICBE_388793.1	GO:0009986; GO:0031526; GO:0005525; GO:0002135; GO:0042803; GO:0051131; GO:0009414; GO:0042026; GO:0002134; GO:0071682; GO:0043005; GO:0051082; GO:0016324; GO:0045585; GO:0017098; GO:0010286; GO:0007411; GO:0045429; GO:0009612; GO:0005774; GO:0009570; GO:0043234; GO:0009908; GO:0005829; GO:0032564; GO:0016323; GO:0009816; GO:0003729; GO:0010187; GO:0009651; GO:0006200; GO:0038096; GO:0009506; GO:…	C:cell surface; C:brush border membrane; F:GTP binding; F:CTP binding; F:protein homodimerization activity; P:chaperone-mediated protein complex assembly; P:response to water deprivation; P:protein refolding; F:UTP binding; C:endocytic vesicle lumen; C:neuron projection; F:unfolded protein binding; C:apical plasma membrane; P:positive regulation of cytotoxic T cell differentiation; F:sulfonylurea…	(3.6) Acting on acid anhydrides	Coil (COILS); Coil (COILS); IPR020575 (PRINTS); IPR003594 (SMART); IPR001404 (PIRSF); IPR001404 (PFAM); IPR003594 (G3DSA:3.30.565.GENE3D); PF13589 (PFAM); IPR001404 (PANTHER); IPR019805 (PROSITE_PATTERNS); IPR001404 (HAMAP); IPR020568 (SUPERFAMILY); IPR003594 (SUPERFAMILY); SSF110942 (SUPERFAMILY); IPR020568 (SUPERFAMILY)
Heme-binding protein 2	Unassigned	NICBE_277170.1	NICBE_277170.1	GO:0005737	C:cytoplasm;	-	IPR006917 (PFAM); IPR006917 (PANTHER); PTHR11220:SF4 (PANTHER); SIGNAL_PEPTIDE_N_REGION (PHOBIUS); SIGNAL_PEPTIDE_C_REGION (PHOBIUS); NON_CYTOPLASMIC_DOMAIN (PHOBIUS); SIGNAL_PEPTIDE_H_REGION (PHOBIUS); SIGNAL_PEPTIDE (PHOBIUS); SignalP-noTM (SIGNALP_EUK); IPR011256 (SUPERFAMILY)
Hexokinase-1	Metabolic Process	NICBE_423666.1	NICBE_005406.1, NICBE_423666.1	GO:0005774; GO:0004340; GO:0005515; GO:0008270; GO:0090332; GO:0010148; GO:0012501; GO:0080147; GO:0009651; GO:0051156; GO:0016310; GO:0008865; GO:0009707; GO:0009409; GO:0009747; GO:0010255; GO:0005886; GO:0005634; GO:0005524; GO:0005982; GO:0006012; GO:0006094; GO:0019872; GO:0006000; GO:0006013	C:vacuolar membrane; F:glucokinase activity; F:protein binding; F:zinc ion binding; P:stomatal closure; P:transpiration; P:programmed cell death; P:root hair cell development; P:response to salt stress; P:glucose 6-phosphate metabolic process; P:phosphorylation; F:fructokinase activity; C:chloroplast outer membrane; P:response to cold; P:hexokinase-dependent signaling; P:glucose mediated signalin…	(2.7) Transferring phosphorous-containing groups; (2.7) Transferring phosphorous-containing groups	IPR001312 (PRINTS); IPR022672 (PFAM); IPR022673 (PFAM); G3DSA:3.40.367.20 (GENE3D); G3DSA:3.30.420.40 (GENE3D); IPR001312 (PANTHER); IPR019807 (PROSITE_PATTERNS); SIGNAL_PEPTIDE_H_REGION (PHOBIUS); NON_CYTOPLASMIC_DOMAIN (PHOBIUS); SIGNAL_PEPTIDE_N_REGION (PHOBIUS); SIGNAL_PEPTIDE_C_REGION (PHOBIUS); SIGNAL_PEPTIDE (PHOBIUS); SSF53067 (SUPERFAMILY); SSF53067 (SUPERFAMILY); TMhelix (TMHMM)
Histone H2B	Nucleosome Assembly	NbS00000678g0002.1	NbS00000678g0002.1	GO:0048868; GO:0000786; GO:0005730; GO:0009506; GO:0048610; GO:0009062; GO:0003677; GO:0009534; GO:0009570; GO:0006334; GO:0046982; GO:0007020; GO:0008283	P:pollen tube development; C:nucleosome; C:nucleolus; C:plasmodesma; P:cellular process involved in reproduction; P:fatty acid catabolic process; F:DNA binding; C:chloroplast thylakoid; C:chloroplast stroma; P:nucleosome assembly; F:protein heterodimerization activity; P:microtubule nucleation; P:cell proliferation;	-	IPR000558 (PRINTS); IPR000558 (SMART); IPR009072 (G3DSA:1.10.20.GENE3D); IPR007125 (PFAM); IPR000558 (PANTHER); IPR000558 (PROSITE_PATTERNS); IPR009072 (SUPERFAMILY)
Histone H3.2	Nucleosome Assembly	NbS00014992g0013.1	NbS00014992g0013.1	GO:0008340; GO:0005654; GO:0009536; GO:0001649; GO:0040010; GO:0006007; GO:0040017; GO:0006605; GO:0008283; GO:0051320; GO:0005576; GO:0000786; GO:0005730; GO:0046982; GO:0090230; GO:0060968; GO:0007420; GO:0009792; GO:0007596; GO:0003677; GO:0002119; GO:0006997; GO:0000723; GO:0007140; GO:0042692; GO:0010171; GO:0006334; GO:0040035	P:determination of adult lifespan; C:nucleoplasm; C:plastid; P:osteoblast differentiation; P:positive regulation of growth rate; P:glucose catabolic process; P:positive regulation of locomotion; P:protein targeting; P:cell proliferation; P:S phase; C:extracellular region; C:nucleosome; C:nucleolus; F:protein heterodimerization activity; P:regulation of centromere complex assembly; P:regulation of…	-	IPR000164 (PRINTS); IPR000164 (SMART); IPR007125 (PFAM); G3DSA:3.30.420.10 (GENE3D); IPR009072 (G3DSA:1.10.20.GENE3D); IPR000164 (PANTHER); IPR000164 (PROSITE_PATTERNS); IPR000164 (PROSITE_PATTERNS); IPR009072 (SUPERFAMILY); IPR012337 (SUPERFAMILY)
Histone H4	Nucleosome Assembly	NICBE_414518.1	NICBE_414518.1	GO:0005774; GO:0005654; GO:0040010; GO:0015629; GO:0009507; GO:0005576; GO:0005794; GO:0000786; GO:0005730; GO:0005829; GO:0046982; GO:0009792; GO:0045653; GO:0048015; GO:0003677; GO:0002119; GO:0000723; GO:0009579; GO:0009506; GO:0005886; GO:0040035	C:vacuolar membrane; C:nucleoplasm; P:positive regulation of growth rate; C:actin cytoskeleton; C:chloroplast; C:extracellular region; C:Golgi apparatus; C:nucleosome; C:nucleolus; C:cytosol; F:protein heterodimerization activity; P:embryo development ending in birth or egg hatching; P:negative regulation of megakaryocyte differentiation; P:phosphatidylinositol-mediated signaling; F:DNA binding; …	-	Coil (COILS); IPR001951 (PRINTS); IPR001951 (SMART); IPR009072 (G3DSA:1.10.20.GENE3D); IPR007125 (PFAM); PTHR10484 (PANTHER); IPR019809 (PROSITE_PATTERNS); IPR009072 (SUPERFAMILY)
Holliday junction ATP dependent DNA helicase ruvB	DNA Repair	NbS00028472g0001.1	NbS00025982g0019.1, NbS00028472g0001.1	GO:0030529; GO:0007095; GO:0051082; GO:0006281; GO:0071339; GO:0016363; GO:0006200; GO:0032508; GO:0006364; GO:0006342; GO:0048565; GO:0003714; GO:0043486; GO:0022008; GO:0034644; GO:0043968; GO:0042127; GO:0043967; GO:0005737; GO:0042802; GO:0005875; GO:0005524; GO:0006310; GO:0043141; GO:0031011; GO:0060420; GO:0004402; GO:0003684; GO:0035102; GO:0006457; GO:0035267; GO:0016020; GO:0005667	C:ribonucleoprotein complex; P:mitotic G2 DNA damage checkpoint; F:unfolded protein binding; P:DNA repair; C:MLL1 complex; C:nuclear matrix; P:ATP catabolic process; P:DNA duplex unwinding; P:rRNA processing; P:chromatin silencing; P:digestive tract development; F:transcription corepressor activity; P:histone exchange; P:neurogenesis; P:cellular response to UV; P:histone H2A acetylation; P:regula…	(2.3) Acyltransferases; (3.6) Acting on acid anhydrides	IPR003593 (SMART); G3DSA:3.40.50.300 (GENE3D); IPR010339 (PFAM); G3DSA:1.10.8.60 (GENE3D); IPR027238 (PANTHER); PTHR11093:SF2 (PANTHER); IPR027417 (SUPERFAMILY)
HSP70	Protein Folding	NICBE_364435.1	NbS00016136g0003.1, NICBE_129182.1, NICBE_217133.1, NICBE_252483.1, NICBE_260841.1, NICBE_276570.1, NICBE_293672.1, NICBE_322054.1, NICBE_322055.1, NICBE_361081.1, NICBE_364435.1	GO:0009986; GO:0070062; GO:0006892; GO:0009414; GO:0009697; GO:0006914; GO:0019048; GO:0005681; GO:0043005; GO:0051082; GO:0061202; GO:0010286; GO:0016363; GO:0007411; GO:0042542; GO:0031625; GO:0005783; GO:0005774; GO:0050832; GO:0005102; GO:0004872; GO:0016567; GO:0000974; GO:0015031; GO:0051726; GO:0010187; GO:0051085; GO:0006200; GO:0008380; GO:0009506; GO:0022626; GO:0009644; GO:0042742; GO:…	C:cell surface; C:extracellular vesicular exosome; P:post-Golgi vesicle-mediated transport; P:response to water deprivation; P:salicylic acid biosynthetic process; P:autophagy; P:modulation by virus of host morphology or physiology; C:spliceosomal complex; C:neuron projection; F:unfolded protein binding; C:clathrin-sculpted gamma-aminobutyric acid transport vesicle membrane; P:heat acclimation; C…	-	Coil (COILS); IPR013126 (PRINTS); G3DSA:3.30.420.40 (GENE3D); G3DSA:1.20.1270.10 (GENE3D); G3DSA:3.90.640.10 (GENE3D); G3DSA:3.30.30.30 (GENE3D); G3DSA:2.60.34.10 (GENE3D); G3DSA:3.30.420.40 (GENE3D); IPR013126 (PFAM); PTHR19375 (PANTHER); IPR018181 (PROSITE_PATTERNS); IPR018181 (PROSITE_PATTERNS); IPR018181 (PROSITE_PATTERNS); SSF53067 (SUPERFAMILY); SSF53067 (SUPERFAMILY); SSF100920 (SUPERFAMIL…
Hsp70 nucleotide exchange factor fes1	Protein Folding	NbS00040864g0012.1	NbS00040864g0012.1	GO:0005515	F:protein binding;	-	Coil (COILS); IPR000225 (SMART); IPR011989 (G3DSA:1.25.10.GENE3D); PTHR19316 (PANTHER); PTHR19316:SF4 (PANTHER); IPR016024 (SUPERFAMILY)
HSP90/HSP80	Protein Folding	NICBE_184285.1	NICBE_033095.1, NICBE_147752.1, NICBE_184285.1	GO:0042803; GO:0051131; GO:0009414; GO:0006915; GO:0051082; GO:0010286; GO:0045429; GO:0008406; GO:0009612; GO:0005774; GO:0009570; GO:0040024; GO:0009908; GO:0005829; GO:0009816; GO:0010187; GO:0009651; GO:0006200; GO:0009506; GO:0045040; GO:0008340; GO:0005618; GO:0005886; GO:0071277; GO:0048471; GO:0009792; GO:0005794; GO:0005739; GO:0048366; GO:0005524; GO:0016887; GO:0042470; GO:0030911; GO:…	F:protein homodimerization activity; P:chaperone-mediated protein complex assembly; P:response to water deprivation; P:apoptotic process; F:unfolded protein binding; P:heat acclimation; P:positive regulation of nitric oxide biosynthetic process; P:gonad development; P:response to mechanical stimulus; C:vacuolar membrane; C:chloroplast stroma; P:dauer larval development; P:flower development; C:cy…	(3.6) Acting on acid anhydrides	Coil (COILS); Coil (COILS); IPR020575 (PRINTS); IPR003594 (SMART); IPR001404 (PIRSF); IPR003594 (G3DSA:3.30.565.GENE3D); PF13589 (PFAM); IPR001404 (PFAM); IPR001404 (PANTHER); IPR019805 (PROSITE_PATTERNS); IPR001404 (HAMAP); IPR020568 (SUPERFAMILY); SSF110942 (SUPERFAMILY); IPR003594 (SUPERFAMILY)
Hydroxymethylglutaryl CoA synthase	Metabolic Process	NbS00015135g0014.1	NbS00015135g0014.1	GO:0046690; GO:0030324; GO:0009645; GO:0008144; GO:0071372; GO:0032869; GO:0046951; GO:0034014; GO:0033555; GO:0001822; GO:0040010; GO:0005759; GO:0006898; GO:0033197; GO:0071385; GO:0045471; GO:0004421; GO:0040011; GO:0008584; GO:0005743; GO:0071397; GO:0016853; GO:0007494; GO:0018996; GO:0005730; GO:0005829; GO:0019287; GO:0070543; GO:0007420; GO:0006695; GO:0009792; GO:0002009; GO:0071398; GO:…	P:response to tellurium ion; P:lung development; P:response to low light intensity stimulus; F:drug binding; P:cellular response to follicle-stimulating hormone stimulus; P:cellular response to insulin stimulus; P:ketone body biosynthetic process; P:response to triglyceride; P:multicellular organismal response to stress; P:kidney development; P:positive regulation of growth rate; C:mitochondrial …	(2.3) Acyltransferases; (2.3) Acyltransferases	IPR010122 (TIGRFAM); IPR013746 (PFAM); IPR013528 (PFAM); IPR016038 (G3DSA:3.40.47.GENE3D); IPR016038 (G3DSA:3.40.47.GENE3D); PTHR11877:SF10 (PANTHER); PTHR11877 (PANTHER); IPR000590 (PROSITE_PATTERNS); IPR016039 (SUPERFAMILY); IPR016039 (SUPERFAMILY)
Hypersensitive-induced response protein 1	Defense Response	NICBE_010888.1	NICBE_010888.1	GO:0004672; GO:0010363; GO:0043424; GO:0030003; GO:0005774; GO:0019344; GO:0050832; GO:0010075; GO:0043069; GO:0070838; GO:0005829; GO:0009506; GO:0030968; GO:0006612; GO:0010167; GO:0044459; GO:0005794; GO:0005739; GO:0006944; GO:0015706; GO:0005634; GO:0009507	F:protein kinase activity; P:regulation of plant-type hypersensitive response; F:protein histidine kinase binding; P:cellular cation homeostasis; C:vacuolar membrane; P:cysteine biosynthetic process; P:defense response to fungus; P:regulation of meristem growth; P:negative regulation of programmed cell death; P:divalent metal ion transport; C:cytosol; C:plasmodesma; P:endoplasmic reticulum unfold…	-	Coil (COILS); Coil (COILS); IPR001107 (SMART); IPR001107 (PFAM); IPR001972 (PANTHER); IPR028512 (PTHR10264:PANTHER); SIGNAL_PEPTIDE_N_REGION (PHOBIUS); SIGNAL_PEPTIDE_H_REGION (PHOBIUS); NON_CYTOPLASMIC_DOMAIN (PHOBIUS); SIGNAL_PEPTIDE_C_REGION (PHOBIUS); SIGNAL_PEPTIDE (PHOBIUS); SSF117892 (SUPERFAMILY); TMhelix (TMHMM)
hypothetical protein VITISV_033286	Unassigned	NbS00002437g0006.1	NbS00002437g0006.1	N.D.	N.D.		Coil (COILS); Coil (COILS); Coil (COILS); Coil (COILS); Coil (COILS); Coil (COILS); Coil (COILS); Coil (COILS); Coil (COILS); Coil (COILS); Coil (COILS); Coil (COILS); Coil (COILS); Coil (COILS); Coil (COILS); Coil (COILS); Coil (COILS); SSF57997 (SUPERFAMILY)
Importin 9	Protein Import Into Nucleus	NbS00008233g0010.1	NbS00008233g0010.1	GO:0009653; GO:0043231; GO:0044237; GO:0007389; GO:0005737; GO:0048507; GO:0005975; GO:0006606; GO:0008536	P:anatomical structure morphogenesis; C:intracellular membrane-bounded organelle; P:cellular metabolic process; P:pattern specification process; C:cytoplasm; P:meristem development; P:carbohydrate metabolic process; P:protein import into nucleus; F:Ran GTPase binding;	-	IPR001494 (SMART); IPR011989 (G3DSA:1.25.10.GENE3D); IPR001494 (PFAM); PTHR10997:SF9 (PANTHER); PTHR10997 (PANTHER); IPR001494 (PROSITE_PROFILES); IPR016024 (SUPERFAMILY)
Importin subunit alpha-1a	Protein Import Into Nucleus	NICBE_354652.1	NICBE_354652.1	GO:0048767; GO:0019048; GO:0007010; GO:0000018; GO:0009407; GO:0005643; GO:0006952; GO:0008565; GO:0005829; GO:0005654; GO:0019221; GO:0006309; GO:0006342; GO:0060135; GO:0008139; GO:0010498; GO:0045944; GO:0042307; GO:0005618; GO:0048471; GO:0005515; GO:0009909; GO:0051567; GO:0030425; GO:0006094; GO:0005730	P:root hair elongation; P:modulation by virus of host morphology or physiology; P:cytoskeleton organization; P:regulation of DNA recombination; P:toxin catabolic process; C:nuclear pore; P:defense response; F:protein transporter activity; C:cytosol; C:nucleoplasm; P:cytokine-mediated signaling pathway; P:apoptotic DNA fragmentation; P:chromatin silencing; P:maternal process involved in female pre…	-	IPR000225 (SMART); IPR024931 (PIRSF); IPR002652 (PFAM); IPR011989 (G3DSA:1.25.10.GENE3D); IPR000225 (PFAM); PTHR23316 (PANTHER); IPR000225 (PROSITE_PROFILES); IPR000225 (PROSITE_PROFILES); IPR002652 (PROSITE_PROFILES); IPR000225 (PROSITE_PROFILES); IPR000225 (PROSITE_PROFILES); IPR000225 (PROSITE_PROFILES); IPR016024 (SUPERFAMILY)
Importin subunit beta	Protein Import Into Nucleus	NbS00023799g0013.1	NbS00021963g0003.1, NbS00023799g0013.1	GO:0007015; GO:0000059; GO:0051533; GO:0006610; GO:0019058; GO:0008565; GO:0048513; GO:0006921; GO:0005811; GO:0019904; GO:0005875; GO:0031965; GO:0007304; GO:0008360; GO:0008536	P:actin filament organization; P:protein import into nucleus, docking; P:positive regulation of NFAT protein import into nucleus; P:ribosomal protein import into nucleus; P:viral life cycle; F:protein transporter activity; P:organ development; P:cellular component disassembly involved in execution phase of apoptosis; C:lipid particle; F:protein domain specific binding; C:microtubule associated co…	-	IPR001494 (SMART); IPR011989 (G3DSA:1.25.10.GENE3D); IPR001494 (PFAM); PF13513 (PFAM); IPR027140 (PTHR10527:PANTHER); PTHR10527 (PANTHER); CYTOPLASMIC_DOMAIN (PHOBIUS); TRANSMEMBRANE (PHOBIUS); NON_CYTOPLASMIC_DOMAIN (PHOBIUS); IPR001494 (PROSITE_PROFILES); IPR016024 (SUPERFAMILY); TMhelix (TMHMM)
Importin subunit beta 4	Protein Import Into Nucleus	NbS00029450g0015.1	NbS00029450g0015.1	GO:0009653; GO:0007389; GO:0048507; GO:0006606; GO:0005634; GO:0008536	P:anatomical structure morphogenesis; P:pattern specification process; P:meristem development; P:protein import into nucleus; C:nucleus; F:Ran GTPase binding;	-	IPR001494 (SMART); PF13513 (PFAM); IPR001494 (PFAM); IPR011989 (G3DSA:1.25.10.GENE3D); IPR011989 (G3DSA:1.25.10.GENE3D); IPR000357 (PFAM); PTHR10527:SF6 (PANTHER); PTHR10527 (PANTHER); IPR021133 (PROSITE_PROFILES); IPR021133 (PROSITE_PROFILES); IPR001494 (PROSITE_PROFILES); IPR016024 (SUPERFAMILY); IPR016024 (SUPERFAMILY)
Importin-5	Protein Import Into Nucleus	NICBE_192696.1	NICBE_063246.1, NICBE_192696.1	GO:0008565; GO:0006610; GO:0048513; GO:0044428; GO:0008536	F:protein transporter activity; P:ribosomal protein import into nucleus; P:organ development; C:nuclear part; F:Ran GTPase binding;	-	Coil (COILS); IPR001494 (SMART); IPR007598 (PFAM); IPR000357 (PFAM); PF13646 (PFAM); IPR011989 (G3DSA:1.25.10.GENE3D); PTHR10527 (PANTHER); PTHR10527:SF5 (PANTHER); IPR021133 (PROSITE_PROFILES); IPR021133 (PROSITE_PROFILES); IPR001494 (PROSITE_PROFILES); IPR016024 (SUPERFAMILY)
Isocitrate dehydrogenase [NADP]	Metabolic Process	NICBE_042890.1	NICBE_042890.1	GO:0051788; GO:0009853; GO:0006094; GO:0048046; GO:0005102; GO:0051287; GO:0006833; GO:0045492; GO:0005759; GO:0051049; GO:0006102; GO:0044255; GO:0006097; GO:0050661; GO:0009651; GO:0008585; GO:0080129; GO:0005743; GO:0042742; GO:0006972; GO:0005829; GO:0006511; GO:0007030; GO:0010043; GO:0004450; GO:0009570; GO:0000287; GO:0010413; GO:0046686; GO:0006749; GO:0006103; GO:0009506; GO:0006740; GO:…	P:response to misfolded protein; P:photorespiration; P:gluconeogenesis; C:apoplast; F:receptor binding; F:NAD binding; P:water transport; P:xylan biosynthetic process; C:mitochondrial matrix; P:regulation of transport; P:isocitrate metabolic process; P:cellular lipid metabolic process; P:glyoxylate cycle; F:NADP binding; P:response to salt stress; P:female gonad development; P:proteasome core com…	(1.1) Acting on the CH-OH group of donors	IPR004790 (PIRSF); IPR024084 (PFAM); IPR004790 (TIGRFAM); IPR024084 (G3DSA:3.40.718.GENE3D); IPR004790 (PANTHER); IPR019818 (PROSITE_PATTERNS); SSF53659 (SUPERFAMILY)
Isocitrate dehydrogenase [NADP], chloroplastic (Fragment)	Metabolic Process	NICBE_260430.1	NICBE_260430.1	GO:0051788; GO:0009853; GO:0006094; GO:0048046; GO:0005102; GO:0051287; GO:0006833; GO:0045492; GO:0005759; GO:0051049; GO:0006102; GO:0006097; GO:0050661; GO:0009651; GO:0008585; GO:0006739; GO:0080129; GO:0005743; GO:0042742; GO:0006972; GO:0005777; GO:0005829; GO:0006511; GO:0007030; GO:0010043; GO:0004450; GO:0009570; GO:0000287; GO:0010413; GO:0046686; GO:0006749; GO:0006103; GO:0009506; GO:…	P:response to misfolded protein; P:photorespiration; P:gluconeogenesis; C:apoplast; F:receptor binding; F:NAD binding; P:water transport; P:xylan biosynthetic process; C:mitochondrial matrix; P:regulation of transport; P:isocitrate metabolic process; P:glyoxylate cycle; F:NADP binding; P:response to salt stress; P:female gonad development; P:NADP metabolic process; P:proteasome core complex assem…	(1.1) Acting on the CH-OH group of donors	IPR004790 (PIRSF); IPR024084 (G3DSA:3.40.718.GENE3D); IPR024084 (PFAM); IPR004790 (TIGRFAM); IPR004790 (PANTHER); IPR019818 (PROSITE_PATTERNS); SIGNAL_PEPTIDE_C_REGION (PHOBIUS); SIGNAL_PEPTIDE_H_REGION (PHOBIUS); SIGNAL_PEPTIDE (PHOBIUS); SIGNAL_PEPTIDE_N_REGION (PHOBIUS); NON_CYTOPLASMIC_DOMAIN (PHOBIUS); SignalP-TM (SIGNALP_GRAM_POSITIVE); SignalP-noTM (SIGNALP_GRAM_NEGATIVE); SignalP-noTM (SI…
Isoflavone 2'-hydroxylase	Metabolic Process	NICBE_376221.1	NICBE_376221.1	GO:0009411; GO:0071456; GO:0097007; GO:0097008; GO:0071281; GO:0042343; GO:0046246; GO:0016020; GO:0005783; GO:0010033; GO:0020037; GO:0055114; GO:0005506	P:response to UV; P:cellular response to hypoxia; F:4,8,12-trimethyltrideca-1,3,7,11-tetraene synthase activity; F:(3E)-4,8-dimethyl-1,3,7-nonatriene synthase activity; P:cellular response to iron ion; P:indole glucosinolate metabolic process; P:terpene biosynthetic process; C:membrane; C:endoplasmic reticulum; P:response to organic substance; F:heme binding; P:oxidation-reduction process; F:iron…	-	Coil (COILS); IPR002401 (PRINTS); IPR001128 (PRINTS); IPR001128 (PFAM); IPR001128 (G3DSA:1.10.630.GENE3D); PTHR24298 (PANTHER); PTHR24298:SF2 (PANTHER); IPR017972 (PROSITE_PATTERNS); CYTOPLASMIC_DOMAIN (PHOBIUS); TRANSMEMBRANE (PHOBIUS); NON_CYTOPLASMIC_DOMAIN (PHOBIUS); CYTOPLASMIC_DOMAIN (PHOBIUS); TRANSMEMBRANE (PHOBIUS); IPR001128 (SUPERFAMILY)
K+ efflux antiporter 2 chloroplastic	Transport	NbS00043881g0006.1	NbS00043881g0006.1	GO:0009636; GO:0015643; GO:0006813; GO:0009941; GO:0019899; GO:0051595; GO:0006885; GO:0015992; GO:0015503; GO:0055085; GO:0006955	P:response to toxic substance; F:toxic substance binding; P:potassium ion transport; C:chloroplast envelope; F:enzyme binding; P:response to methylglyoxal; P:regulation of pH; P:proton transport; F:glutathione-regulated potassium exporter activity; P:transmembrane transport; P:immune response;	-	Coil (COILS); Coil (COILS); Coil (COILS); Coil (COILS); IPR016040 (G3DSA:3.40.50.GENE3D); IPR006153 (PFAM); IPR003148 (PFAM); IPR004771 (TIGRFAM); PTHR16254 (PANTHER); PTHR16254:SF0 (PANTHER); NON_CYTOPLASMIC_DOMAIN (PHOBIUS); TRANSMEMBRANE (PHOBIUS); NON_CYTOPLASMIC_DOMAIN (PHOBIUS); CYTOPLASMIC_DOMAIN (PHOBIUS); NON_CYTOPLASMIC_DOMAIN (PHOBIUS); TRANSMEMBRANE (PHOBIUS); CYTOPLASMIC_DOMAIN (PHOB…
Kunitz type protease inhibitor	Negative Regulation Of Peptidase Activity	NbC24872723g0001.1	NbC24872723g0001.1	GO:0004866	F:endopeptidase inhibitor activity;	-	IPR002160 (PRINTS); IPR002160 (SMART); G3DSA:2.80.10.50 (GENE3D); IPR002160 (PFAM); IPR002160 (PROSITE_PATTERNS); IPR011065 (SUPERFAMILY)
L arabinokinase	Metabolic Process	NbS00034707g0017.1	NbS00034707g0017.1	GO:0005829; GO:0006396; GO:0009506; GO:0019566; GO:0005524; GO:0009702; GO:0004335; GO:0009117; GO:0006012	C:cytosol; P:RNA processing; C:plasmodesma; P:arabinose metabolic process; F:ATP binding; F:L-arabinokinase activity; F:galactokinase activity; P:nucleotide metabolic process; P:galactose metabolic process;	(2.7) Transferring phosphorous-containing groups; (2.7) Transferring phosphorous-containing groups	IPR006206 (PRINTS); IPR014721 (G3DSA:3.30.230.GENE3D); G3DSA:3.40.50.2000 (GENE3D); G3DSA:3.30.70.890 (GENE3D); IPR006204 (PFAM); IPR019539 (PFAM); PF13528 (PFAM); PTHR10457 (PANTHER); PTHR10457:SF6 (PANTHER); IPR020568 (SUPERFAMILY); SSF53756 (SUPERFAMILY); SSF55060 (SUPERFAMILY)
L ascorbate peroxidase 2 cytosolic	Metabolic Process	NbS00035212g0002.1	NbS00035212g0002.1	GO:0005774; GO:0006499; GO:0051788; GO:0009853; GO:0006094; GO:0009941; GO:0042744; GO:0006457; GO:0006833; GO:0009793; GO:0020037; GO:0009651; GO:0080129; GO:0005618; GO:0009698; GO:0005794; GO:0006972; GO:0005829; GO:0006511; GO:0007030; GO:0046872; GO:0034976; GO:0009570; GO:0006598; GO:0042398; GO:0009644; GO:0046686; GO:0009408; GO:0009506; GO:0055114; GO:0016688; GO:0005886; GO:0005778; GO:…	C:vacuolar membrane; P:N-terminal protein myristoylation; P:response to misfolded protein; P:photorespiration; P:gluconeogenesis; C:chloroplast envelope; P:hydrogen peroxide catabolic process; P:protein folding; P:water transport; P:embryo development ending in seed dormancy; F:heme binding; P:response to salt stress; P:proteasome core complex assembly; C:cell wall; P:phenylpropanoid metabolic pr…	(1.1) Acting on the CH-OH group of donors	IPR002207 (PRINTS); IPR002016 (PRINTS); IPR002016 (PFAM); G3DSA:1.10.520.10 (GENE3D); G3DSA:1.10.420.10 (GENE3D); PTHR31356 (PANTHER); PTHR31356:SF0 (PANTHER); IPR019793 (PROSITE_PATTERNS); IPR019794 (PROSITE_PATTERNS); IPR002016 (PROSITE_PROFILES); IPR010255 (SUPERFAMILY)
Large proline-rich protein BAG6	Signal Transduction	NICBE_225714.1	NICBE_086528.1, NICBE_225714.1	GO:0000003; GO:0005515; GO:0040007; GO:0006412; GO:0051276; GO:0022625; GO:0048513; GO:0097193; GO:0045861; GO:0009792; GO:0002119; GO:0006464; GO:0005875; GO:0003735; GO:0033554; GO:0042254	P:reproduction; F:protein binding; P:growth; P:translation; P:chromosome organization; C:cytosolic large ribosomal subunit; P:organ development; P:intrinsic apoptotic signaling pathway; P:negative regulation of proteolysis; P:embryo development ending in birth or egg hatching; P:nematode larval development; P:cellular protein modification process; C:microtubule associated complex; F:structural co…	-	IPR019956 (PRINTS); IPR000626 (SMART); G3DSA:3.10.20.90 (GENE3D); IPR000626 (PFAM); PTHR15204:SF0 (PANTHER); PTHR15204 (PANTHER); IPR019954 (PROSITE_PATTERNS); IPR000626 (PROSITE_PROFILES); SSF54236 (SUPERFAMILY)
Leucine--tRNA ligase, cytoplasmic	Metabolic Process	NICBE_291593.1	NICBE_291593.1	GO:0005829; GO:0040010; GO:0004823; GO:0000003; GO:0010171; GO:0002119; GO:0005515; GO:0009792; GO:0005524; GO:0002161; GO:0006429; GO:0009098	C:cytosol; P:positive regulation of growth rate; F:leucine-tRNA ligase activity; P:reproduction; P:body morphogenesis; P:nematode larval development; F:protein binding; P:embryo development ending in birth or egg hatching; F:ATP binding; F:aminoacyl-tRNA editing activity; P:leucyl-tRNA aminoacylation; P:leucine biosynthetic process;	(6.1) Forming carbon-oxygen bonds	IPR002300 (PFAM); IPR009008 (G3DSA:3.90.740.GENE3D); IPR013155 (PFAM); IPR014729 (G3DSA:3.40.50.GENE3D); IPR004493 (TIGRFAM); G3DSA:1.10.730.10 (GENE3D); PTHR11946:SF10 (PANTHER); PTHR11946 (PANTHER); IPR001412 (PROSITE_PATTERNS); SSF52374 (SUPERFAMILY); IPR009008 (SUPERFAMILY); IPR009080 (SUPERFAMILY)
Lipoxygenase homology domain-containing protein 1	Unassigned	NICBE_230013.1	NICBE_230013.1	GO:0005515	F:protein binding;	-	IPR001024 (PFAM); IPR001024 (G3DSA:2.60.60.GENE3D); PTHR31718:SF0 (PANTHER); PTHR31718 (PANTHER); SIGNAL_PEPTIDE_N_REGION (PHOBIUS); SIGNAL_PEPTIDE (PHOBIUS); NON_CYTOPLASMIC_DOMAIN (PHOBIUS); SIGNAL_PEPTIDE_H_REGION (PHOBIUS); SIGNAL_PEPTIDE_C_REGION (PHOBIUS); IPR001024 (PROSITE_PROFILES); SignalP-noTM (SIGNALP_EUK); IPR008976 (SUPERFAMILY); TMhelix (TMHMM)
Long chain acyl-CoA synthetase 1	Metabolic Process	NICBE_051866.1	NICBE_051866.1	GO:0006633; GO:0010193; GO:0008654; GO:0007584; GO:0034976; GO:0070723; GO:0005783; GO:2001236; GO:0001676; GO:0033559; GO:0009805; GO:0050832; GO:0005829; GO:0002213; GO:0009651; GO:0009506; GO:0005778; GO:0010025; GO:0034201; GO:0032869; GO:0005886; GO:0010867; GO:0044539; GO:0071902; GO:0010143; GO:0005794; GO:0031957; GO:0006637; GO:0005741; GO:0042178; GO:0042493; GO:0005743; GO:0009627; GO:…	P:fatty acid biosynthetic process; P:response to ozone; P:phospholipid biosynthetic process; P:response to nutrient; P:response to endoplasmic reticulum stress; P:response to cholesterol; C:endoplasmic reticulum; P:regulation of extrinsic apoptotic signaling pathway; P:long-chain fatty acid metabolic process; P:unsaturated fatty acid metabolic process; P:coumarin biosynthetic process; P:defense r…	(6.2) Forming carbon-sulfur bonds	G3DSA:3.40.50.980 (GENE3D); G3DSA:2.30.38.10 (GENE3D); G3DSA:3.40.50.980 (GENE3D); IPR000873 (PFAM); PTHR24096 (PANTHER); PTHR24096:SF46 (PANTHER); IPR020845 (PROSITE_PATTERNS); SSF56801 (SUPERFAMILY)
LRR receptor serine/threonine protein kinase RLP	Defense Response	NbS00002113g0001.1	NbS00002113g0001.1	GO:0004672; GO:0048653; GO:0010075; GO:0009790; GO:0048229; GO:0006952; GO:0016049; GO:0009886; GO:0009650; GO:0005982; GO:0008544; GO:0007165; GO:0005886; GO:0000166; GO:0005515; GO:0048610; GO:0030154; GO:0071669; GO:0009909; GO:0033554; GO:0042545; GO:0003002; GO:0042493; GO:0009507; GO:0009617	F:protein kinase activity; P:anther development; P:regulation of meristem growth; P:embryo development; P:gametophyte development; P:defense response; P:cell growth; P:post-embryonic morphogenesis; P:UV protection; P:starch metabolic process; P:epidermis development; P:signal transduction; C:plasma membrane; F:nucleotide binding; F:protein binding; P:cellular process involved in reproduction; P:c…	-	PF13855 (PFAM); IPR013210 (PFAM); G3DSA:3.80.10.10 (GENE3D); IPR001611 (PFAM); PTHR24420 (PANTHER); SIGNAL_PEPTIDE_H_REGION (PHOBIUS); SIGNAL_PEPTIDE_N_REGION (PHOBIUS); SIGNAL_PEPTIDE_C_REGION (PHOBIUS); SIGNAL_PEPTIDE (PHOBIUS); NON_CYTOPLASMIC_DOMAIN (PHOBIUS); SignalP-noTM (SIGNALP_EUK); SignalP-noTM (SIGNALP_GRAM_NEGATIVE); SSF52058 (SUPERFAMILY)
Luminal-binding protein 5	Protein Folding	NICBE_365796.1	NICBE_009952.1, NICBE_362411.1, NICBE_365796.1	GO:0009986; GO:0034663; GO:0051087; GO:0051082; GO:0030512; GO:0042542; GO:0031625; GO:0021589; GO:0030496; GO:0005774; GO:0040019; GO:0016246; GO:0005829; GO:0071236; GO:0005788; GO:0051298; GO:0006200; GO:0005615; GO:0009506; GO:0030168; GO:0031398; GO:0009644; GO:0030431; GO:0016592; GO:0021680; GO:0006983; GO:0005618; GO:0005886; GO:0008180; GO:0009408; GO:0002576; GO:0005811; GO:0019904; GO:…	C:cell surface; C:endoplasmic reticulum chaperone complex; F:chaperone binding; F:unfolded protein binding; P:negative regulation of transforming growth factor beta receptor signaling pathway; P:response to hydrogen peroxide; F:ubiquitin protein ligase binding; P:cerebellum structural organization; C:midbody; C:vacuolar membrane; P:positive regulation of embryonic development; P:RNA interference;…	(3.6) Acting on acid anhydrides	Coil (COILS); Coil (COILS); Coil (COILS); Coil (COILS); IPR013126 (PRINTS); G3DSA:3.30.30.30 (GENE3D); G3DSA:1.20.1270.10 (GENE3D); G3DSA:3.30.420.40 (GENE3D); IPR013126 (PFAM); G3DSA:3.30.420.40 (GENE3D); G3DSA:3.90.640.10 (GENE3D); G3DSA:2.60.34.10 (GENE3D); PTHR19375 (PANTHER); IPR018181 (PROSITE_PATTERNS); IPR018181 (PROSITE_PATTERNS); IPR018181 (PROSITE_PATTERNS); TRANSMEMBRANE (PHOBIUS); NO…
Magnesium chelatase subunit chlD chloroplastic	Photosynthesis	NbS00040120g0009.1	NbS00040120g0009.1	GO:0017111; GO:0016851; GO:0019288; GO:0015995; GO:0010007; GO:0005524; GO:0009534; GO:0009570; GO:0015979; GO:0009690	F:nucleoside-triphosphatase activity; F:magnesium chelatase activity; P:isopentenyl diphosphate biosynthetic process, methylerythritol 4-phosphate pathway; P:chlorophyll biosynthetic process; C:magnesium chelatase complex; F:ATP binding; C:chloroplast thylakoid; C:chloroplast stroma; P:photosynthesis; P:cytokinin metabolic process;	(6.6) Forming nitrogen-metal bonds; (3.6) Acting on acid anhydrides	Coil (COILS); IPR002035 (SMART); IPR000523 (PFAM); G3DSA:1.10.8.80 (GENE3D); IPR011776 (TIGRFAM); PF13519 (PFAM); IPR002035 (G3DSA:3.40.50.GENE3D); G3DSA:3.40.50.300 (GENE3D); PTHR32374:SF0 (PANTHER); PTHR32374 (PANTHER); IPR002035 (PROSITE_PROFILES); SSF53300 (SUPERFAMILY); IPR027417 (SUPERFAMILY)
Magnesium protoporphyrin IX monomethyl ester	Photosynthesis	NbS00008825g0027.1	NbS00008825g0027.1	GO:0036068; GO:0006636; GO:0010207; GO:0009706; GO:0019288; GO:0019216; GO:0005506; GO:0003677; GO:0009658; GO:0009416; GO:0019344; GO:0055114; GO:0009535; GO:1901401; GO:0048529; GO:0006364; GO:0010027; GO:0031408	P:light-independent chlorophyll biosynthetic process; P:unsaturated fatty acid biosynthetic process; P:photosystem II assembly; C:chloroplast inner membrane; P:isopentenyl diphosphate biosynthetic process, methylerythritol 4-phosphate pathway; P:regulation of lipid metabolic process; F:iron ion binding; F:DNA binding; P:chloroplast organization; P:response to light stimulus; P:cysteine biosynthet…	(1.1) Acting on the CH-OH group of donors	IPR008434 (TIGRFAM); IPR003251 (PFAM); PTHR31053 (PANTHER); IPR008434 (HAMAP); IPR009078 (SUPERFAMILY)
Major facilitator superfamily domain-containing protein 5	Transport	NICBE_383934.1	NICBE_383934.1	GO:0006810; GO:0003674; GO:0016020; GO:0008150; GO:0005575	P:transport; F:molecular_function; C:membrane; P:biological_process; C:cellular_component;		G3DSA:1.20.1250.20 (GENE3D); IPR008509 (PFAM); PTHR24003:SF368 (PANTHER); PTHR24003 (PANTHER); NON_CYTOPLASMIC_DOMAIN (PHOBIUS); NON_CYTOPLASMIC_DOMAIN (PHOBIUS); CYTOPLASMIC_DOMAIN (PHOBIUS); TRANSMEMBRANE (PHOBIUS); CYTOPLASMIC_DOMAIN (PHOBIUS); CYTOPLASMIC_DOMAIN (PHOBIUS); NON_CYTOPLASMIC_DOMAIN (PHOBIUS); TRANSMEMBRANE (PHOBIUS); NON_CYTOPLASMIC_DOMAIN (PHOBIUS); CYTOPLASMIC_DOMAIN (PHOBIUS)…
Mal d 1 associated protein	Unassigned	NbS00019432g0003.1	NbS00019432g0003.1	N.D.	N.D.		no IPS match
Malate dehydrogenase [NADP], chloroplastic	Metabolic Process	NICBE_251983.1	NICBE_251983.1	GO:0030060; GO:0009941; GO:0048046; GO:0043085; GO:0000166; GO:0046554; GO:0019252; GO:0010207; GO:0000023; GO:0005618; GO:0005829; GO:0006108; GO:0009570; GO:0019761; GO:0009579; GO:0009657; GO:0005886; GO:0006364; GO:0005739; GO:0006090; GO:0046487; GO:0015976	F:L-malate dehydrogenase activity; C:chloroplast envelope; C:apoplast; P:positive regulation of catalytic activity; F:nucleotide binding; F:malate dehydrogenase (NADP+) activity; P:starch biosynthetic process; P:photosystem II assembly; P:maltose metabolic process; C:cell wall; C:cytosol; P:malate metabolic process; C:chloroplast stroma; P:glucosinolate biosynthetic process; C:thylakoid; P:plasti…	(1.1) Acting on the CH-OH group of donors; (1.1) Acting on the CH-OH group of donors	IPR016040 (G3DSA:3.40.50.GENE3D); IPR015955 (G3DSA:3.90.110.GENE3D); IPR022383 (PFAM); IPR011273 (TIGRFAM); IPR010945 (TIGRFAM); IPR001236 (PFAM); IPR010945 (PANTHER); PTHR23382:SF0 (PANTHER); IPR001252 (PROSITE_PATTERNS); IPR015955 (SUPERFAMILY); SSF51735 (SUPERFAMILY)
Malate dehydrogenase 2, mitochondrial	Metabolic Process	NICBE_141490.1	NICBE_141490.1	GO:0044272; GO:0009108; GO:0006833; GO:0008652; GO:0009695; GO:0009965; GO:0006097; GO:0016117; GO:0005507; GO:0010363; GO:0010319; GO:0005774; GO:0043085; GO:0031348; GO:0009072; GO:0009570; GO:0006734; GO:0031408; GO:0006098; GO:0005829; GO:0006475; GO:0080093; GO:0009867; GO:0009651; GO:0005759; GO:0006364; GO:0010304; GO:0019288; GO:0009941; GO:0042742; GO:0009416; GO:0006612; GO:0046554; GO:…	P:sulfur compound biosynthetic process; P:coenzyme biosynthetic process; P:water transport; P:cellular amino acid biosynthetic process; P:jasmonic acid biosynthetic process; P:leaf morphogenesis; P:glyoxylate cycle; P:carotenoid biosynthetic process; F:copper ion binding; P:regulation of plant-type hypersensitive response; C:stromule; C:vacuolar membrane; P:positive regulation of catalytic activi…	(1.1) Acting on the CH-OH group of donors; (1.1) Acting on the CH-OH group of donors	IPR010097 (TIGRFAM); IPR001236 (PFAM); IPR016040 (G3DSA:3.40.50.GENE3D); IPR015955 (G3DSA:3.90.110.GENE3D); IPR022383 (PFAM); IPR001557 (PANTHER); IPR010097 (PTHR11540:PANTHER); IPR001252 (PROSITE_PATTERNS); TRANSMEMBRANE (PHOBIUS); NON_CYTOPLASMIC_DOMAIN (PHOBIUS); NON_CYTOPLASMIC_DOMAIN (PHOBIUS); CYTOPLASMIC_DOMAIN (PHOBIUS); TRANSMEMBRANE (PHOBIUS); IPR015955 (SUPERFAMILY); SSF51735 (SUPERFAM…
Malate dehydrogenase, cytoplasmic	Metabolic Process	NICBE_426492.1	NICBE_426492.1	GO:0030060; GO:0005774; GO:0006094; GO:0048046; GO:0006107; GO:0051287; GO:0006833; GO:0004470; GO:0009651; GO:0044262; GO:0005794; GO:0006972; GO:0005829; GO:0006108; GO:0007030; GO:0010043; GO:0009570; GO:0005813; GO:0046686; GO:0009506; GO:0009266; GO:0005886; GO:0005634; GO:0006734; GO:0005739; GO:0006090; GO:0046487	F:L-malate dehydrogenase activity; C:vacuolar membrane; P:gluconeogenesis; C:apoplast; P:oxaloacetate metabolic process; F:NAD binding; P:water transport; F:malic enzyme activity; P:response to salt stress; P:cellular carbohydrate metabolic process; C:Golgi apparatus; P:hyperosmotic response; C:cytosol; P:malate metabolic process; P:Golgi organization; P:response to zinc ion; C:chloroplast stroma…	(1.1) Acting on the CH-OH group of donors	IPR001557 (PIRSF); IPR001236 (PFAM); IPR010945 (TIGRFAM); IPR015955 (G3DSA:3.90.110.GENE3D); IPR016040 (G3DSA:3.40.50.GENE3D); IPR011274 (TIGRFAM); IPR022383 (PFAM); IPR010945 (PANTHER); PTHR23382:SF0 (PANTHER); IPR001252 (PROSITE_PATTERNS); SignalP-noTM (SIGNALP_EUK); SSF51735 (SUPERFAMILY); IPR015955 (SUPERFAMILY)
Mannose-1-phosphate guanyltransferase alpha-B	Metabolic Process	NICBE_216622.1	NICBE_216622.1	GO:0016779; GO:0006464	F:nucleotidyltransferase activity; P:cellular protein modification process;	-	G3DSA:2.160.10.10 (GENE3D); IPR005835 (PFAM); IPR001451 (PFAM); G3DSA:3.90.550.10 (GENE3D); PTHR22572 (PANTHER); PTHR22572:SF15 (PANTHER); SSF53448 (SUPERFAMILY)
Mannose-1-phosphate guanylyltransferase 1	Metabolic Process	NICBE_362172.1	NICBE_362172.1	GO:0007010; GO:0006094; GO:0005515; GO:0009298; GO:0019853; GO:0004475; GO:0006007; GO:0009651; GO:0010498; GO:0006013; GO:0005525; GO:0042742; GO:0006488; GO:0005829; GO:0030244; GO:0009408; GO:0010193; GO:0043687; GO:0005634; GO:0060359; GO:0018279; GO:0005739; GO:0006000	P:cytoskeleton organization; P:gluconeogenesis; F:protein binding; P:GDP-mannose biosynthetic process; P:L-ascorbic acid biosynthetic process; F:mannose-1-phosphate guanylyltransferase activity; P:glucose catabolic process; P:response to salt stress; P:proteasomal protein catabolic process; P:mannose metabolic process; F:GTP binding; P:defense response to bacterium; P:dolichol-linked oligosacchar…	(2.7) Transferring phosphorous-containing groups	G3DSA:2.160.10.10 (GENE3D); IPR001451 (PFAM); G3DSA:3.90.550.10 (GENE3D); IPR005835 (PFAM); PTHR22572 (PANTHER); SIGNAL_PEPTIDE_C_REGION (PHOBIUS); SIGNAL_PEPTIDE_N_REGION (PHOBIUS); SIGNAL_PEPTIDE_H_REGION (PHOBIUS); SIGNAL_PEPTIDE (PHOBIUS); NON_CYTOPLASMIC_DOMAIN (PHOBIUS); SSF53448 (SUPERFAMILY)
Methyl-CpG-binding domain-containing protein 10	Unassigned	NICBE_169864.1	NICBE_169864.1	GO:0008327; GO:0005829; GO:0005634	F:methyl-CpG binding; C:cytosol; C:nucleus;	-	IPR001739 (PFAM); IPR001739 (G3DSA:3.30.890.GENE3D); IPR001739 (PROSITE_PROFILES); IPR016177 (SUPERFAMILY)
methyltransferase PMT14	Cell Wall Biogenesis	NbS00029496g0002.1	NbS00029496g0002.1	GO:0005774; GO:0005802; GO:0010584; GO:0009505; GO:0042546; GO:0052546; GO:0010054; GO:0005794; GO:0019288; GO:0009628; GO:0005768; GO:0009506; GO:0006950; GO:0016049; GO:0008757; GO:0005634	C:vacuolar membrane; C:trans-Golgi network; P:pollen exine formation; C:plant-type cell wall; P:cell wall biogenesis; P:cell wall pectin metabolic process; P:trichoblast differentiation; C:Golgi apparatus; P:isopentenyl diphosphate biosynthetic process, methylerythritol 4-phosphate pathway; P:response to abiotic stimulus; C:endosome; C:plasmodesma; P:response to stress; P:cell growth; F:S-adenosy…	-	G3DSA:3.40.50.150 (GENE3D); IPR004159 (PFAM); PTHR31608 (PANTHER); PTHR31608:SF0 (PANTHER); TRANSMEMBRANE (PHOBIUS); CYTOPLASMIC_DOMAIN (PHOBIUS); NON_CYTOPLASMIC_DOMAIN (PHOBIUS); SSF53335 (SUPERFAMILY); TMhelix (TMHMM)
Mitochondrial 2-oxoglutarate/malate carrier protein	Transport	NICBE_220294.1	NICBE_220294.1	GO:0005774; GO:0017077; GO:0009941; GO:0015142; GO:0005743; GO:0005618; GO:0005794; GO:0015291; GO:0035674; GO:0044281; GO:0046686; GO:0009060; GO:0009506; GO:0006839	C:vacuolar membrane; F:oxidative phosphorylation uncoupler activity; C:chloroplast envelope; F:tricarboxylic acid transmembrane transporter activity; C:mitochondrial inner membrane; C:cell wall; C:Golgi apparatus; F:secondary active transmembrane transporter activity; P:tricarboxylic acid transmembrane transport; P:small molecule metabolic process; P:response to cadmium ion; P:aerobic respiration…	-	IPR002067 (PRINTS); IPR023395 (G3DSA:1.50.40.GENE3D); IPR018108 (PFAM); PTHR24089:SF39 (PANTHER); PTHR24089 (PANTHER); IPR018108 (PROSITE_PROFILES); IPR018108 (PROSITE_PROFILES); IPR018108 (PROSITE_PROFILES); IPR023395 (SUPERFAMILY)
Mitochondrial carrier protein	Transport	NICBE_362358.1	NbS00040758g0005.1, NICBE_362358.1	GO:0006839; GO:0005743; GO:0015326; GO:0015822; GO:0008324; GO:0006807; GO:0009507; GO:0044281; GO:0009792; GO:0044237; GO:0015802	P:mitochondrial transport; C:mitochondrial inner membrane; F:basic amino acid transmembrane transporter activity; P:ornithine transport; F:cation transmembrane transporter activity; P:nitrogen compound metabolic process; C:chloroplast; P:small molecule metabolic process; P:embryo development ending in birth or egg hatching; P:cellular metabolic process; P:basic amino acid transport;	-	IPR023395 (G3DSA:1.50.40.GENE3D); IPR018108 (PFAM); PTHR24089 (PANTHER); PTHR24089:SF11 (PANTHER); IPR018108 (PROSITE_PROFILES); IPR018108 (PROSITE_PROFILES); IPR018108 (PROSITE_PROFILES); IPR023395 (SUPERFAMILY)
Mitochondrial import inner membrane translocase subunit Tim9	Transport	NICBE_337013.1	NICBE_337013.1	GO:0009853; GO:0005515; GO:0005758; GO:0009793; GO:0040018; GO:0001510; GO:0040011; GO:0005743; GO:0045039; GO:0046872; GO:0009792; GO:0015450; GO:0040035; GO:0009941	P:photorespiration; F:protein binding; C:mitochondrial intermembrane space; P:embryo development ending in seed dormancy; P:positive regulation of multicellular organism growth; P:RNA methylation; P:locomotion; C:mitochondrial inner membrane; P:protein import into mitochondrial inner membrane; F:metal ion binding; P:embryo development ending in birth or egg hatching; F:P-P-bond-hydrolysis-driven …	-	IPR004217 (G3DSA:1.10.287.GENE3D); IPR004217 (PFAM); PTHR10898 (PANTHER); IPR004217 (SUPERFAMILY)
Mitochondrial outer membrane protein porin of 36 kDa	Transport	NICBE_021636.1	NICBE_021636.1	GO:0005774; GO:0051788; GO:0009853; GO:0008308; GO:0009941; GO:0005515; GO:0015288; GO:0046930; GO:0080129; GO:0042742; GO:0005618; GO:0005794; GO:0005730; GO:0006511; GO:0005741; GO:0010029; GO:0009409; GO:0009060; GO:0055085; GO:0044070; GO:0005886	C:vacuolar membrane; P:response to misfolded protein; P:photorespiration; F:voltage-gated anion channel activity; C:chloroplast envelope; F:protein binding; F:porin activity; C:pore complex; P:proteasome core complex assembly; P:defense response to bacterium; C:cell wall; C:Golgi apparatus; C:nucleolus; P:ubiquitin-dependent protein catabolic process; C:mitochondrial outer membrane; P:regulation …	-	IPR023614 (G3DSA:2.40.160.GENE3D); IPR027246 (PFAM); PTHR11743:SF14 (PANTHER); PTHR11743 (PANTHER)
Mitogen-activated protein kinase kinase 2	Signal Transduction	NICBE_130629.1	NICBE_130629.1	GO:0006972; GO:0030165; GO:0019684; GO:0006612; GO:0043539; GO:0033267; GO:0009625; GO:0060674; GO:0042742; GO:0034111; GO:0031348; GO:0010310; GO:0032320; GO:0032839; GO:0030968; GO:0017016; GO:0002237; GO:0007298; GO:0009414; GO:0045415; GO:0071363; GO:0030335; GO:0002224; GO:0007050; GO:2001240; GO:0047496; GO:0000187; GO:0042542; GO:0035304; GO:0010363; GO:0010374; GO:0046686; GO:0005938; GO:…	P:hyperosmotic response; F:PDZ domain binding; P:photosynthesis, light reaction; P:protein targeting to membrane; F:protein serine/threonine kinase activator activity; C:axon part; P:response to insect; P:placenta blood vessel development; P:defense response to bacterium; P:negative regulation of homotypic cell-cell adhesion; P:negative regulation of defense response; P:regulation of hydrogen per…	(2.7) Transferring phosphorous-containing groups	IPR002290 (SMART); IPR000719 (PFAM); G3DSA:3.30.200.20 (GENE3D); G3DSA:1.10.510.10 (GENE3D); PTHR24360 (PANTHER); IPR017441 (PROSITE_PATTERNS); IPR008271 (PROSITE_PATTERNS); IPR000719 (PROSITE_PROFILES); IPR011009 (SUPERFAMILY)
Monodehydroascorbate reductase	Metabolic Process	NICBE_126930.1	NICBE_126930.1	GO:0042744; GO:0009414; GO:0009695; GO:0019761; GO:0010319; GO:0009570; GO:0009805; GO:0005829; GO:0009867; GO:0050660; GO:0005778; GO:0009941; GO:0010043; GO:0042398; GO:0005886; GO:0043903; GO:0019439; GO:0005739; GO:0055114; GO:0016656; GO:0005524; GO:0042538; GO:0009610; GO:0006598; GO:0046686; GO:0009409; GO:0045454; GO:0048046; GO:0006094; GO:0005782; GO:0009611	P:hydrogen peroxide catabolic process; P:response to water deprivation; P:jasmonic acid biosynthetic process; P:glucosinolate biosynthetic process; C:stromule; C:chloroplast stroma; P:coumarin biosynthetic process; C:cytosol; P:jasmonic acid mediated signaling pathway; F:flavin adenine dinucleotide binding; C:peroxisomal membrane; C:chloroplast envelope; P:response to zinc ion; P:cellular modifie…	(1.6) Acting on NADH or NADPH	IPR013027 (PRINTS); PR00411 (PRINTS); IPR023753 (PFAM); IPR004099 (G3DSA:3.30.390.GENE3D); IPR001327 (PFAM); G3DSA:3.50.50.60 (GENE3D); G3DSA:3.50.50.60 (GENE3D); PTHR22912 (PANTHER); PTHR22912:SF39 (PANTHER); IPR016156 (SUPERFAMILY); SSF51905 (SUPERFAMILY)
Monothiol glutaredoxin-S7, chloroplastic	Cell Redox Homeostasis	NICBE_153232.1	NICBE_153232.1	GO:0015297; GO:0030097; GO:0009941; GO:0048653; GO:0005515; GO:0030003; GO:0016226; GO:0005829; GO:0046872; GO:0006996; GO:0051537; GO:0015038; GO:0009570; GO:0051726; GO:0070838; GO:0019761; GO:0009926; GO:0009408; GO:0072593; GO:0005634; GO:0005739; GO:0045454; GO:0015035; GO:0009055	F:antiporter activity; P:hemopoiesis; C:chloroplast envelope; P:anther development; F:protein binding; P:cellular cation homeostasis; P:iron-sulfur cluster assembly; C:cytosol; F:metal ion binding; P:organelle organization; F:2 iron, 2 sulfur cluster binding; F:glutathione disulfide oxidoreductase activity; C:chloroplast stroma; P:regulation of cell cycle; P:divalent metal ion transport; P:glucos…	-	IPR004480 (TIGRFAM); IPR002109 (PFAM); IPR012336 (G3DSA:3.40.30.GENE3D); PTHR10293:SF31 (PANTHER); IPR004480 (PANTHER); IPR002109 (PROSITE_PROFILES); IPR012336 (SUPERFAMILY)
MRNA complete cds clone RAFL24 22 E06	Unassigned	NbS00006477g0003.1	NbS00006477g0003.1	N.D.	N.D.		Coil (COILS); Coil (COILS); NON_CYTOPLASMIC_DOMAIN (PHOBIUS); TRANSMEMBRANE (PHOBIUS); CYTOPLASMIC_DOMAIN (PHOBIUS); TMhelix (TMHMM)
Myosin-J heavy chain	Actin Cytoskeleton Organization	NICBE_225035.1	NICBE_225035.1	GO:0048767; GO:0005777; GO:0030048; GO:0051646; GO:0004857; GO:0051301; GO:0010319; GO:0005783; GO:0043085; GO:0009570; GO:0010072; GO:0009880; GO:0009941; GO:0010090; GO:0009524; GO:0009555; GO:0060151; GO:0090436; GO:0006979; GO:0044281; GO:0008047; GO:0010431; GO:0005886; GO:0009630; GO:0017137; GO:0048467; GO:0006606; GO:0007062; GO:0045595; GO:0051645; GO:0042802; GO:0005739; GO:0009534; GO:…	P:root hair elongation; C:peroxisome; P:actin filament-based movement; P:mitochondrion localization; F:enzyme inhibitor activity; P:cell division; C:stromule; C:endoplasmic reticulum; P:positive regulation of catalytic activity; C:chloroplast stroma; P:primary shoot apical meristem specification; P:embryonic pattern specification; C:chloroplast envelope; P:trichome morphogenesis; C:phragmoplast; …	-	Coil (COILS); Coil (COILS); IPR001609 (PRINTS); IPR000048 (SMART); IPR001609 (SMART); IPR001609 (PFAM); IPR004009 (PFAM); IPR018444 (PFAM); IPR000048 (PFAM); G3DSA:3.40.50.300 (GENE3D); PTHR13140:SF36 (PANTHER); PTHR13140 (PANTHER); IPR000048 (PROSITE_PROFILES); IPR000048 (PROSITE_PROFILES); IPR000048 (PROSITE_PROFILES); IPR000048 (PROSITE_PROFILES); IPR002710 (PROSITE_PROFILES); IPR027417 (SUPER…
NAC domain protein IPR003441	Defense Response	NbS00035721g0019.1	NbS00031273g0004.1, NbS00035721g0019.1	GO:0003700; GO:0009793; GO:0042803; GO:0010150; GO:0009414; GO:0009863; GO:0009825; GO:0009834; GO:0048829; GO:0005829; GO:0009867; GO:0009651; GO:0009266; GO:0009644; GO:0031347; GO:0044036; GO:0006979; GO:0043067; GO:0045087; GO:0009962; GO:0046982; GO:0015030; GO:0003002; GO:0000398; GO:0010455; GO:0051707; GO:0009910; GO:0003677; GO:0005667	F:sequence-specific DNA binding transcription factor activity; P:embryo development ending in seed dormancy; F:protein homodimerization activity; P:leaf senescence; P:response to water deprivation; P:salicylic acid mediated signaling pathway; P:multidimensional cell growth; P:secondary cell wall biogenesis; P:root cap development; C:cytosol; P:jasmonic acid mediated signaling pathway; P:response …	-	IPR003441 (PFAM); PTHR31989:SF0 (PANTHER); PTHR31989 (PANTHER); IPR003441 (PROSITE_PROFILES); IPR003441 (SUPERFAMILY)
NAD kinase 2, chloroplastic	Metabolic Process	NICBE_155464.1	NICBE_155464.1	GO:0005829; GO:0005516; GO:0042736; GO:0006741; GO:0003951; GO:0019674; GO:0009507	C:cytosol; F:calmodulin binding; F:NADH kinase activity; P:NADP biosynthetic process; F:NAD+ kinase activity; P:NAD metabolic process; C:chloroplast;	(2.7) Transferring phosphorous-containing groups; (2.7) Transferring phosphorous-containing groups	G3DSA:3.90.190.10 (GENE3D); IPR017437 (G3DSA:2.60.200.GENE3D); IPR002504 (PFAM); IPR017438 (G3DSA:3.40.50.GENE3D); PTHR20275:SF0 (PANTHER); IPR002504 (PANTHER); TRANSMEMBRANE (PHOBIUS); NON_CYTOPLASMIC_DOMAIN (PHOBIUS); CYTOPLASMIC_DOMAIN (PHOBIUS); CYTOPLASMIC_DOMAIN (PHOBIUS); NON_CYTOPLASMIC_DOMAIN (PHOBIUS); TRANSMEMBRANE (PHOBIUS); TRANSMEMBRANE (PHOBIUS); IPR002504 (HAMAP); IPR016064 (SUPER…
NADH dehydrogenase [ubiquinone] iron-sulfur protein 2	Transport	NICBE_204555.1	NICBE_204555.1	GO:0048038; GO:0006979; GO:0051287; GO:0019684; GO:0008137; GO:0005747; GO:0046872; GO:0051539; GO:0005886; GO:0015074; GO:0003676; GO:0006120; GO:0006744; GO:0006814; GO:0015992	F:quinone binding; P:response to oxidative stress; F:NAD binding; P:photosynthesis, light reaction; F:NADH dehydrogenase (ubiquinone) activity; C:mitochondrial respiratory chain complex I; F:metal ion binding; F:4 iron, 4 sulfur cluster binding; C:plasma membrane; P:DNA integration; F:nucleic acid binding; P:mitochondrial electron transport, NADH to ubiquinone; P:ubiquinone biosynthetic process; …	(1.6) Acting on NADH or NADPH	IPR001135 (PFAM); G3DSA:3.30.420.10 (GENE3D); G3DSA:1.10.645.10 (GENE3D); PTHR11993:SF10 (PANTHER); PTHR11993 (PANTHER); IPR001584 (PROSITE_PROFILES); IPR012337 (SUPERFAMILY); SSF56762 (SUPERFAMILY)
NADP-dependent malic enzyme	Metabolic Process	NICBE_297967.1	NICBE_297967.1	GO:0048767; GO:0006633; GO:0042803; GO:0009827; GO:0007010; GO:0010363; GO:0051289; GO:0016652; GO:0005774; GO:0051287; GO:0050661; GO:0005829; GO:0009051; GO:0009506; GO:0006970; GO:0006090; GO:0006612; GO:0030145; GO:0010498; GO:0005618; GO:0006741; GO:0005886; GO:0008270; GO:0005739; GO:0009963; GO:0005667; GO:0045666; GO:0006108; GO:0009055; GO:0046982; GO:0050897; GO:0046686; GO:0048046; GO:…	P:root hair elongation; P:fatty acid biosynthetic process; F:protein homodimerization activity; P:plant-type cell wall modification; P:cytoskeleton organization; P:regulation of plant-type hypersensitive response; P:protein homotetramerization; F:oxidoreductase activity, acting on NAD(P)H, NAD(P) as acceptor; C:vacuolar membrane; F:NAD binding; F:NADP binding; C:cytosol; P:pentose-phosphate shunt…	(1.1) Acting on the CH-OH group of donors; (1.1) Acting on the CH-OH group of donors; (1.1) Acting on the CH-OH group of donors	IPR001891 (PRINTS); IPR012302 (SMART); IPR001891 (PIRSF); IPR012302 (PFAM); IPR012301 (PFAM); IPR016040 (G3DSA:3.40.50.GENE3D); IPR012301 (G3DSA:3.40.50.GENE3D); PTHR23406:SF2 (PANTHER); PTHR23406 (PANTHER); IPR015884 (PROSITE_PATTERNS); SSF53223 (SUPERFAMILY); SSF51735 (SUPERFAMILY)
Nodulin-related protein 1	Unassigned	NbS00004414g0010.1	NbS00004414g0010.1	N.D.	N.D.		no IPS match
Nucleolin 2	RNA Processing	NICBE_382164.1	NICBE_382164.1	GO:0048364; GO:0005515; GO:0009220; GO:0006412; GO:0001510; GO:0006397; GO:0080057; GO:0003727; GO:0005730; GO:0005829; GO:0008380; GO:0003677; GO:0000478; GO:0010305; GO:0048366; GO:0010588; GO:0080056; GO:0030529; GO:0005739; GO:0000166	P:root development; F:protein binding; P:pyrimidine ribonucleotide biosynthetic process; P:translation; P:RNA methylation; P:mRNA processing; P:sepal vascular tissue pattern formation; F:single-stranded RNA binding; C:nucleolus; C:cytosol; P:RNA splicing; F:DNA binding; P:endonucleolytic cleavage involved in rRNA processing; P:leaf vascular tissue pattern formation; P:leaf development; P:cotyledo…	-	Coil (COILS); IPR000504 (SMART); IPR000504 (PFAM); IPR012677 (G3DSA:3.30.70.GENE3D); IPR012677 (G3DSA:3.30.70.GENE3D); PTHR24012 (PANTHER); PTHR24012:SF9 (PANTHER); IPR000504 (PROSITE_PROFILES); IPR000504 (PROSITE_PROFILES); SSF54928 (SUPERFAMILY); SSF54928 (SUPERFAMILY)
Nucleoside diphosphate kinase	Metabolic Process	NbS00003559g0006.1	NbS00003559g0006.1	GO:0048046; GO:0004550; GO:0005773; GO:0006241; GO:0009585; GO:0009651; GO:0009507; GO:0005777; GO:0046872; GO:0006165; GO:0051211; GO:0006183; GO:0006228; GO:0046686; GO:0005886; GO:0006644; GO:0005524; GO:0005739; GO:0006144	C:apoplast; F:nucleoside diphosphate kinase activity; C:vacuole; P:CTP biosynthetic process; P:red, far-red light phototransduction; P:response to salt stress; C:chloroplast; C:peroxisome; F:metal ion binding; P:nucleoside diphosphate phosphorylation; P:anisotropic cell growth; P:GTP biosynthetic process; P:UTP biosynthetic process; P:response to cadmium ion; C:plasma membrane; P:phospholipid met…	(2.7) Transferring phosphorous-containing groups	IPR001564 (PRINTS); IPR001564 (SMART); IPR001564 (G3DSA:3.30.70.GENE3D); IPR001564 (PFAM); PTHR11349:SF40 (PANTHER); PTHR11349 (PANTHER); IPR023005 (PROSITE_PATTERNS); IPR001564 (HAMAP); IPR001564 (SUPERFAMILY)
O methyltransferase	Metabolic Process	NbS00003479g0020.1	NbS00003479g0020.1	GO:0030755; GO:0006598; GO:0005829; GO:0047763; GO:0009805; GO:0033799; GO:0009506; GO:0009611; GO:0032259; GO:0009963; GO:0030744; GO:0042398; GO:0046983; GO:0009809; GO:0051555; GO:0005634; GO:0005886; GO:0016126	F:quercetin 3-O-methyltransferase activity; P:polyamine catabolic process; C:cytosol; F:caffeate O-methyltransferase activity; P:coumarin biosynthetic process; F:myricetin 3'-O-methyltransferase activity; C:plasmodesma; P:response to wounding; P:methylation; P:positive regulation of flavonoid biosynthetic process; F:luteolin O-methyltransferase activity; P:cellular modified amino acid biosyntheti…	(2.1) Transferring one-carbon groups; (2.1) Transferring one-carbon groups; (2.1) Transferring one-carbon groups; (2.1) Transferring one-carbon groups	IPR016461 (PIRSF); IPR001077 (PFAM); IPR011991 (G3DSA:1.10.10.GENE3D); IPR012967 (PFAM); G3DSA:3.40.50.150 (GENE3D); PTHR11746:SF53 (PANTHER); PTHR11746 (PANTHER); NON_CYTOPLASMIC_DOMAIN (PHOBIUS); CYTOPLASMIC_DOMAIN (PHOBIUS); TRANSMEMBRANE (PHOBIUS); IPR016461 (PROSITE_PROFILES); SSF46785 (SUPERFAMILY); SSF53335 (SUPERFAMILY)
O-acetylserine thiol-lyase (Cysteine synthase)	Metabolic Process	NbS00011957g0108.1	NbS00011957g0108.1	GO:0009108; GO:0006833; GO:0009695; GO:0009965; GO:0050461; GO:0005777; GO:0009853; GO:0005802; GO:0019761; GO:0047458; GO:0034976; GO:0009684; GO:0006535; GO:0005774; GO:0009509; GO:0009570; GO:0009805; GO:0050017; GO:0005829; GO:0009651; GO:0004124; GO:0009266; GO:0019288; GO:0009941; GO:0006569; GO:0009117; GO:0010043; GO:0006636; GO:0048868; GO:0007568; GO:0005886; GO:0008270; GO:0005794; GO:…	P:coenzyme biosynthetic process; P:water transport; P:jasmonic acid biosynthetic process; P:leaf morphogenesis; F:L-mimosine synthase activity; C:peroxisome; P:photorespiration; C:trans-Golgi network; P:glucosinolate biosynthetic process; F:beta-pyrazolylalanine synthase activity; P:response to endoplasmic reticulum stress; P:indoleacetic acid biosynthetic process; P:cysteine biosynthetic process…	(2.5) Transferring alkyl or aryl groups, other than methyl groups; (4.4) Carbon-sulfur lyases; (4.2) Carbon-oxygen lyases; (2.5) Transferring alkyl or aryl groups, other than methyl groups; (2.5) Transferring alkyl or aryl groups, other than methyl groups	G3DSA:3.40.50.1100 (GENE3D); IPR005859 (TIGRFAM); IPR001926 (PFAM); G3DSA:3.40.50.1100 (GENE3D); IPR005856 (TIGRFAM); PTHR10314 (PANTHER); PTHR10314:SF8 (PANTHER); IPR001216 (PROSITE_PATTERNS); IPR001926 (SUPERFAMILY)
Omega-hydroxypalmitate O-feruloyl transferase	Metabolic Process	NICBE_382068.1	NICBE_382068.1	GO:0034641; GO:0005737; GO:0016410; GO:0009699	P:cellular nitrogen compound metabolic process; C:cytoplasm; F:N-acyltransferase activity; P:phenylpropanoid biosynthetic process;	(2.3) Acyltransferases	IPR003480 (PFAM); IPR023213 (G3DSA:3.30.559.GENE3D); IPR023213 (G3DSA:3.30.559.GENE3D); PTHR31642 (PANTHER); SSF52777 (SUPERFAMILY)
Outer envelope pore protein 16, chloroplastic	Transport	NICBE_383516.1	NICBE_383516.1	GO:0015288; GO:0015450; GO:0042742; GO:0034426; GO:0009409; GO:0009611; GO:0015171; GO:0046930; GO:0042803; GO:0045037; GO:0005773; GO:0009707; GO:0006865	F:porin activity; F:P-P-bond-hydrolysis-driven protein transmembrane transporter activity; P:defense response to bacterium; C:etioplast membrane; P:response to cold; P:response to wounding; F:amino acid transmembrane transporter activity; C:pore complex; F:protein homodimerization activity; P:protein import into chloroplast stroma; C:vacuole; C:chloroplast outer membrane; P:amino acid transport;	-	IPR003397 (PFAM); PTHR15371 (PANTHER)
Outer envelope pore protein 37, chloroplastic	Transport	NICBE_119083.1	NICBE_119083.1	GO:0042802; GO:0015288; GO:0006812; GO:0005634; GO:0009706; GO:0005216; GO:0005739; GO:0046930	F:identical protein binding; F:porin activity; P:cation transport; C:nucleus; C:chloroplast inner membrane; F:ion channel activity; C:mitochondrion; C:pore complex;	-	no IPS match
Oxalate oxidase germin 171	Signal Transduction	NbS00017066g0003.1	NbS00017066g0003.1	GO:0010103; GO:0019684; GO:0030145; GO:0048046; GO:0016023; GO:0019853; GO:0009505; GO:0031640; GO:0050829; GO:0030003; GO:0010497; GO:0006005; GO:0050832; GO:0070838; GO:0009409; GO:0050577; GO:0045735; GO:0009506; GO:0050162; GO:0050830; GO:0005634; GO:2000280; GO:0031012; GO:0006000; GO:0006013; GO:0046487	P:stomatal complex morphogenesis; P:photosynthesis, light reaction; F:manganese ion binding; C:apoplast; C:cytoplasmic membrane-bounded vesicle; P:L-ascorbic acid biosynthetic process; C:plant-type cell wall; P:killing of cells of other organism; P:defense response to Gram-negative bacterium; P:cellular cation homeostasis; P:plasmodesmata-mediated intercellular transport; P:L-fucose biosynthetic …	(1.2) Acting on the aldehyde or oxo group of donors; (1.1) Acting on the CH-OH group of donors	IPR001929 (PRINTS); IPR006045 (SMART); IPR006045 (PFAM); IPR014710 (G3DSA:2.60.120.GENE3D); PTHR31238 (PANTHER); IPR019780 (PROSITE_PATTERNS); SIGNAL_PEPTIDE_C_REGION (PHOBIUS); SIGNAL_PEPTIDE_N_REGION (PHOBIUS); NON_CYTOPLASMIC_DOMAIN (PHOBIUS); SIGNAL_PEPTIDE (PHOBIUS); SIGNAL_PEPTIDE_H_REGION (PHOBIUS); SignalP-noTM (SIGNALP_GRAM_NEGATIVE); SignalP-TM (SIGNALP_GRAM_POSITIVE); SignalP-noTM (SIG…
Oxygen-evolving enhancer protein 1, chloroplastic	Photosynthesis	NICBE_324488.1	NICBE_135727.1, NICBE_324488.1	GO:0009697; GO:0009965; GO:0030095; GO:0010363; GO:0019761; GO:0010200; GO:0030003; GO:0019344; GO:0031348; GO:0050832; GO:0006098; GO:0070838; GO:0030096; GO:0008266; GO:0009867; GO:0042549; GO:0006364; GO:0009595; GO:0042742; GO:0006612; GO:0010027; GO:0010310; GO:0009543; GO:0010205; GO:0010287; GO:0042793; GO:0005515; GO:0009862; GO:0030154; GO:0009773; GO:0010242; GO:0035304; GO:0009409; GO:…	P:salicylic acid biosynthetic process; P:leaf morphogenesis; C:chloroplast photosystem II; P:regulation of plant-type hypersensitive response; P:glucosinolate biosynthetic process; P:response to chitin; P:cellular cation homeostasis; P:cysteine biosynthetic process; P:negative regulation of defense response; P:defense response to fungus; P:pentose-phosphate shunt; P:divalent metal ion transport; …	-	G3DSA:3.30.2050.10 (GENE3D); G3DSA:2.40.160.30 (GENE3D); IPR002628 (PFAM); IPR011250 (SUPERFAMILY)
Oxygen-evolving enhancer protein 2-2, chloroplastic	Photosynthesis	NICBE_300991.1	NICBE_300991.1	GO:0009697; GO:0030095; GO:0010114; GO:0010155; GO:0010363; GO:0010200; GO:0019344; GO:0031348; GO:0009570; GO:0050832; GO:0008266; GO:0009867; GO:0006364; GO:0009941; GO:0009644; GO:0009595; GO:0042742; GO:0006612; GO:0010310; GO:0009543; GO:0010218; GO:0009637; GO:0009657; GO:0009862; GO:0009773; GO:0009409; GO:0005509; GO:0048046; GO:0000165; GO:0010207; GO:0043900	P:salicylic acid biosynthetic process; C:chloroplast photosystem II; P:response to red light; P:regulation of proton transport; P:regulation of plant-type hypersensitive response; P:response to chitin; P:cysteine biosynthetic process; P:negative regulation of defense response; C:chloroplast stroma; P:defense response to fungus; F:poly(U) RNA binding; P:jasmonic acid mediated signaling pathway; P:…	-	IPR016123 (G3DSA:3.40.1000.GENE3D); IPR002683 (PFAM); IPR016123 (SUPERFAMILY)
Oxygen-evolving enhancer protein 3-2, chloroplastic	Photosynthesis	NICBE_135957.1	NICBE_135957.1	GO:0010155; GO:0009853; GO:0010218; GO:0048046; GO:0035304; GO:0030095; GO:0010114; GO:0030003; GO:0010207; GO:0009767; GO:0005509; GO:0009570; GO:0009637; GO:0070838; GO:0009644; GO:0009657; GO:0009344; GO:0009543; GO:0045156; GO:0006364	P:regulation of proton transport; P:photorespiration; P:response to far red light; C:apoplast; P:regulation of protein dephosphorylation; C:chloroplast photosystem II; P:response to red light; P:cellular cation homeostasis; P:photosystem II assembly; P:photosynthetic electron transport chain; F:calcium ion binding; C:chloroplast stroma; P:response to blue light; P:divalent metal ion transport; P:…	-	IPR023222 (G3DSA:1.20.120.GENE3D); IPR008797 (PFAM); IPR023222 (SUPERFAMILY)
Pantoate--beta-alanine ligase	Metabolic Process	NICBE_361281.1	NICBE_361281.1	GO:0005829; GO:0015940; GO:0005524; GO:0004592; GO:0042803; GO:0009793	C:cytosol; P:pantothenate biosynthetic process; F:ATP binding; F:pantoate-beta-alanine ligase activity; F:protein homodimerization activity; P:embryo development ending in seed dormancy;	(6.3) Forming carbon-nitrogen bonds	IPR003721 (TIGRFAM); IPR004821 (TIGRFAM); G3DSA:3.30.1300.10 (GENE3D); IPR003721 (PFAM); IPR014729 (G3DSA:3.40.50.GENE3D); PTHR21299 (PANTHER); IPR003721 (PTHR21299:PANTHER); IPR003721 (HAMAP); SSF52374 (SUPERFAMILY)
Patatin group A-3	Metabolic Process	NICBE_019485.1	NICBE_019485.1	GO:0006629	P:lipid metabolic process;	-	G3DSA:3.40.1090.10 (GENE3D); IPR002641 (PFAM); PTHR32176:SF1 (PANTHER); PTHR32176 (PANTHER); IPR016035 (SUPERFAMILY)
Patatin phospholipase	Metabolic Process	NbS00001633g0002.1	NbS00001633g0002.1	GO:0005777; GO:0008219; GO:0001676; GO:0006950; GO:0060027; GO:0016335; GO:0014021; GO:0035089; GO:0007472; GO:0030182; GO:0001764; GO:0008285; GO:0000132; GO:0042067; GO:0043005; GO:0008610; GO:0031090; GO:0030855; GO:0045197; GO:0016333; GO:0005911; GO:0005515; GO:0044459; GO:0033559; GO:0046470	C:peroxisome; P:cell death; P:long-chain fatty acid metabolic process; P:response to stress; P:convergent extension involved in gastrulation; P:morphogenesis of larval imaginal disc epithelium; P:secondary neural tube formation; P:establishment of apical/basal cell polarity; P:wing disc morphogenesis; P:neuron differentiation; P:neuron migration; P:negative regulation of cell proliferation; P:est…	(3.1) Acting on ester bonds	IPR003591 (SMART); G3DSA:3.40.1090.10 (GENE3D); IPR000225 (PFAM); IPR002641 (PFAM); G3DSA:3.80.10.10 (GENE3D); IPR011989 (G3DSA:1.25.10.GENE3D); PTHR24185:SF1 (PANTHER); PTHR24185 (PANTHER); IPR001611 (PROSITE_PROFILES); IPR001611 (PROSITE_PROFILES); IPR001611 (PROSITE_PROFILES); IPR000225 (PROSITE_PROFILES); IPR001611 (PROSITE_PROFILES); IPR016024 (SUPERFAMILY); SSF52058 (SUPERFAMILY); IPR016035…
Pattern formation protein EMB30	Vesicle-Mediated Transport	NICBE_346430.1	NICBE_346430.1	GO:0010087; GO:0042803; GO:0000911; GO:0048765; GO:0009846; GO:0010072; GO:0033044; GO:0048449; GO:0010090; GO:0030244; GO:0010498; GO:0032509; GO:0010431; GO:0005886; GO:0090406; GO:0048209; GO:0080119; GO:0007062; GO:0045595; GO:0005794; GO:0006897; GO:0009942; GO:0045010; GO:0010228; GO:0009826; GO:0044428; GO:0010540; GO:0010292; GO:0007155; GO:0001736; GO:0006890; GO:0005086; GO:0003002; GO:…	P:phloem or xylem histogenesis; F:protein homodimerization activity; P:cytokinesis by cell plate formation; P:root hair cell differentiation; P:pollen germination; P:primary shoot apical meristem specification; P:regulation of chromosome organization; P:floral organ formation; P:trichome morphogenesis; P:cellulose biosynthetic process; P:proteasomal protein catabolic process; P:endosome transport…	-	Coil (COILS); IPR000904 (SMART); IPR023394 (G3DSA:1.10.1000.GENE3D); IPR000904 (PFAM); G3DSA:1.10.220.20 (GENE3D); PTHR10663 (PANTHER); PTHR10663:SF6 (PANTHER); NON_CYTOPLASMIC_DOMAIN (PHOBIUS); SIGNAL_PEPTIDE_C_REGION (PHOBIUS); SIGNAL_PEPTIDE_N_REGION (PHOBIUS); SIGNAL_PEPTIDE (PHOBIUS); SIGNAL_PEPTIDE_H_REGION (PHOBIUS); IPR000904 (PROSITE_PROFILES); IPR000904 (SUPERFAMILY)
Pectinesterase/pectinesterase inhibitor U1	Cell Wall Modification	NICBE_146897.1	NICBE_146897.1	GO:0006865; GO:0005774; GO:0043086; GO:0048046; GO:0045330; GO:0009505; GO:0045490; GO:0006546; GO:0009624; GO:0005829; GO:0030599; GO:0006569; GO:0009684; GO:0006950; GO:0005886; GO:0004857; GO:0042545; GO:0005982	P:amino acid transport; C:vacuolar membrane; P:negative regulation of catalytic activity; C:apoplast; F:aspartyl esterase activity; C:plant-type cell wall; P:pectin catabolic process; P:glycine catabolic process; P:response to nematode; C:cytosol; F:pectinesterase activity; P:tryptophan catabolic process; P:indoleacetic acid biosynthetic process; P:response to stress; C:plasma membrane; F:enzyme …	(3.1) Acting on ester bonds	IPR006501 (SMART); IPR006501 (PFAM); IPR006501 (TIGRFAM); IPR000070 (PFAM); IPR012334 (G3DSA:2.160.20.GENE3D); IPR006501 (G3DSA:1.20.140.GENE3D); PTHR31707:SF0 (PANTHER); PTHR31707 (PANTHER); IPR018040 (PROSITE_PATTERNS); IPR018040 (PROSITE_PATTERNS); SIGNAL_PEPTIDE_N_REGION (PHOBIUS); SIGNAL_PEPTIDE (PHOBIUS); SIGNAL_PEPTIDE_C_REGION (PHOBIUS); SIGNAL_PEPTIDE_H_REGION (PHOBIUS); NON_CYTOPLASMIC_…
Pentatricopeptide repeat containing protein	Cell Development	NbS00042677g0002.1	NbS00042677g0002.1	GO:0004519; GO:0005739; GO:0009651; GO:0010051; GO:0080156; GO:0009507; GO:0050832; GO:0009793; GO:0005515	F:endonuclease activity; C:mitochondrion; P:response to salt stress; P:xylem and phloem pattern formation; P:mitochondrial mRNA modification; C:chloroplast; P:defense response to fungus; P:embryo development ending in seed dormancy; F:protein binding;	-	Coil (COILS); PF13460 (PFAM); IPR002885 (PFAM); IPR011990 (G3DSA:1.25.40.GENE3D); IPR016040 (G3DSA:3.40.50.GENE3D); IPR002885 (TIGRFAM); IPR002885 (PFAM); PTHR24015 (PANTHER); PTHR24015:SF54 (PANTHER); IPR002885 (PROSITE_PROFILES); IPR002885 (PROSITE_PROFILES); IPR002885 (PROSITE_PROFILES); IPR002885 (PROSITE_PROFILES); IPR002885 (PROSITE_PROFILES); IPR002885 (PROSITE_PROFILES); IPR002885 (PROSIT…
Pentatricopeptide repeat-containing protein At2g17670	Protein Targeting To Mitochondrion	NICBE_336540.1	NICBE_336540.1	GO:0005739; GO:0006626; GO:0009791; GO:0048608	C:mitochondrion; P:protein targeting to mitochondrion; P:post-embryonic development; P:reproductive structure development;	-	IPR002885 (PFAM); IPR002885 (PFAM); IPR002885 (PFAM); IPR002885 (TIGRFAM); PTHR24015 (PANTHER); PTHR24015:SF0 (PANTHER); IPR002885 (PROSITE_PROFILES); IPR002885 (PROSITE_PROFILES); IPR002885 (PROSITE_PROFILES); IPR002885 (PROSITE_PROFILES); IPR002885 (PROSITE_PROFILES); IPR002885 (PROSITE_PROFILES); IPR002885 (PROSITE_PROFILES); IPR002885 (PROSITE_PROFILES); IPR002885 (PROSITE_PROFILES); IPR00288…
Peptide methionine sulfoxide reductase	Oxidation-Reduction Process	NICBE_113523.1	NICBE_113523.1	GO:0005829; GO:0055114; GO:0016049; GO:0010114; GO:0005739; GO:0009651; GO:0000902; GO:0009941; GO:0006464; GO:0034599; GO:0006546; GO:0006944; GO:0009570; GO:0048193; GO:0008113; GO:0030091; GO:0010218; GO:0080167; GO:0016020	C:cytosol; P:oxidation-reduction process; P:cell growth; P:response to red light; C:mitochondrion; P:response to salt stress; P:cell morphogenesis; C:chloroplast envelope; P:cellular protein modification process; P:cellular response to oxidative stress; P:glycine catabolic process; P:membrane fusion; C:chloroplast stroma; P:Golgi vesicle transport; F:peptide-methionine (S)-S-oxide reductase activ…	(1.8) Acting on a sulfur group of donors; (1.8) Acting on a sulfur group of donors; (1.8) Acting on a sulfur group of donors	IPR002569 (TIGRFAM); IPR002569 (PFAM); IPR002569 (G3DSA:3.30.1060.GENE3D); IPR028427 (PANTHER); PTHR10173:SF6 (PANTHER); IPR002569 (HAMAP); SignalP-TM (SIGNALP_GRAM_POSITIVE); IPR002569 (SUPERFAMILY)
Peptide-N4-(N-acetyl-beta-glucosaminyl)asparagine amidase A	Unassigned	NICBE_124412.1	NICBE_124412.1	GO:0016787; GO:0000224	F:hydrolase activity; F:peptide-N4-(N-acetyl-beta-glucosaminyl)asparagine amidase activity;		IPR021102 (PFAM); PTHR31104 (PANTHER); PTHR31104:SF0 (PANTHER); TRANSMEMBRANE (PHOBIUS); CYTOPLASMIC_DOMAIN (PHOBIUS); NON_CYTOPLASMIC_DOMAIN (PHOBIUS); TMhelix (TMHMM)
Peptidyl prolyl cis trans isomerase	Protein Folding	NbS00026857g0013.1	NbS00026857g0013.1	GO:0005774; GO:0051788; GO:0009853; GO:0006094; GO:0048046; GO:0009414; GO:0009585; GO:0001510; GO:0009651; GO:0080129; GO:0009507; GO:0051510; GO:0005794; GO:0005829; GO:0019005; GO:0001932; GO:0009792; GO:0042023; GO:0016567; GO:0009742; GO:0051082; GO:0046686; GO:0009409; GO:0019344; GO:0009704; GO:0003755; GO:0016925; GO:0042026; GO:0009506; GO:0016018; GO:0005886; GO:0042752; GO:0000413; GO:…	C:vacuolar membrane; P:response to misfolded protein; P:photorespiration; P:gluconeogenesis; C:apoplast; P:response to water deprivation; P:red, far-red light phototransduction; P:RNA methylation; P:response to salt stress; P:proteasome core complex assembly; C:chloroplast; P:regulation of unidimensional cell growth; C:Golgi apparatus; C:cytosol; C:SCF ubiquitin ligase complex; P:regulation of pr…	(5.2) Cis-trans-isomerases	IPR002130 (PRINTS); IPR024936 (PIRSF); IPR002130 (PFAM); G3DSA:2.40.100.10 (GENE3D); PTHR11071 (PANTHER); IPR020892 (PROSITE_PATTERNS); IPR002130 (PROSITE_PROFILES); IPR002130 (SUPERFAMILY)
Peptidyl prolyl cis trans isomerase C	Protein Folding	NbS00002898g0024.1	NbS00002898g0024.1	GO:0006833; GO:0032321; GO:0050815; GO:0006357; GO:0009853; GO:0030512; GO:0030496; GO:0005783; GO:0000413; GO:0005829; GO:0005654; GO:0009651; GO:0009506; GO:0009266; GO:0019221; GO:0080129; GO:0070373; GO:0001934; GO:0032465; GO:0042127; GO:0045087; GO:0005886; GO:2000146; GO:0032480; GO:0051788; GO:0007088; GO:0031434; GO:0006972; GO:0046686; GO:0032794; GO:0003755; GO:0007030; GO:0006094; GO:…	P:water transport; P:positive regulation of Rho GTPase activity; F:phosphoserine binding; P:regulation of transcription from RNA polymerase II promoter; P:photorespiration; P:negative regulation of transforming growth factor beta receptor signaling pathway; C:midbody; C:endoplasmic reticulum; P:protein peptidyl-prolyl isomerization; C:cytosol; C:nucleoplasm; P:response to salt stress; C:plasmodes…	(5.2) Cis-trans-isomerases	IPR000297 (PFAM); G3DSA:3.10.50.40 (GENE3D); PTHR10657 (PANTHER); IPR000297 (PROSITE_PROFILES); SSF54534 (SUPERFAMILY)
Peptidyl-prolyl cis-trans isomerase	Protein Folding	NICBE_179473.1	NbS00044621g0001.1, NICBE_179473.1	GO:0005795; GO:0016925; GO:0090324; GO:0009414; GO:0005771; GO:0001932; GO:0010940; GO:0009853; GO:0051510; GO:0009585; GO:0090201; GO:0005783; GO:0005774; GO:0019344; GO:0032780; GO:0000413; GO:0005829; GO:0016567; GO:0001510; GO:0071243; GO:2000276; GO:0009651; GO:0006364; GO:0009506; GO:0090200; GO:0009704; GO:2001243; GO:0080129; GO:0070301; GO:0006623; GO:0005886; GO:0071277; GO:0042023; GO:…	C:Golgi stack; P:protein sumoylation; P:negative regulation of oxidative phosphorylation; P:response to water deprivation; C:multivesicular body; P:regulation of protein phosphorylation; P:positive regulation of necrotic cell death; P:photorespiration; P:regulation of unidimensional cell growth; P:red, far-red light phototransduction; P:negative regulation of release of cytochrome c from mitochon…	(5.2) Cis-trans-isomerases	IPR002130 (PRINTS); IPR024936 (PIRSF); IPR002130 (PFAM); G3DSA:2.40.100.10 (GENE3D); PTHR11071 (PANTHER); IPR020892 (PROSITE_PATTERNS); IPR002130 (PROSITE_PROFILES); IPR002130 (SUPERFAMILY)
Peptidyl-prolyl cis-trans isomerase CYP21-3, mitochondrial	Protein Folding	NICBE_061358.1	NICBE_061358.1	GO:0006457; GO:0016126; GO:0005794; GO:0006084; GO:0006464; GO:0019344; GO:0003755; GO:0005634; GO:0016132; GO:0005739	P:protein folding; P:sterol biosynthetic process; C:Golgi apparatus; P:acetyl-CoA metabolic process; P:cellular protein modification process; P:cysteine biosynthetic process; F:peptidyl-prolyl cis-trans isomerase activity; C:nucleus; P:brassinosteroid biosynthetic process; C:mitochondrion;	(5.2) Cis-trans-isomerases	IPR002130 (PRINTS); G3DSA:2.40.100.10 (GENE3D); IPR002130 (PFAM); PTHR11071:SF48 (PANTHER); PTHR11071 (PANTHER); NON_CYTOPLASMIC_DOMAIN (PHOBIUS); TRANSMEMBRANE (PHOBIUS); CYTOPLASMIC_DOMAIN (PHOBIUS); IPR002130 (PROSITE_PROFILES); IPR002130 (SUPERFAMILY); TMhelix (TMHMM)
[truncated: 218 more rows]
