# Supplementary material for: Host-interactor screens of Phytophthora infestans RXLR proteins reveal vesicle trafficking as a major effector-targeted process
Source: Plant Cell. 2021 Mar 2;33(5):1447–71. doi: 10.1093/plcell/koab069 (PMC8254500; doi:10.1093/plcell/koab069)
Supplement: koab069_Supplementary_Data [file koab069_supplementary_data.zip › tpc.00804.2020-s03.xlsx]

## Sheet: Supplemental Data Set S3
Supplemental Data. Petre et al. (2021) Plant Cell.
Biological Process	No. in Supplmental Figure S3	Description	Protein Accession
Defense (Supplmental Figure S3 A)	1	Pto-interacting protein 1	NICBE_074060.1
	2	Respiratory burst oxidase homolog protein C	NICBE_086010.1
	3	Serine/threonine-protein phosphatase 2A 65 kDa regulatory subunit A beta isoform	NICBE_090925.1
	4	LRR receptor serine/threonine protein kinase RLP	NbS00002113g0001.1
	5	Harpin induced protein Fragment	NbS00006593g0102.1
	6	Calcium binding protein Calnexin	NbS00004679g0009.1
	7	Endochitinase Chitinase	NbS00024411g0009.1
	8	Cc nbs lrr resistance protein	NbS00030243g0001.1
	9	NAC domain protein IPR003441	NbS00035721g0019.1
	10	Hypersensitive-induced response protein 1	NICBE_010888.1
	11	Putative late blight resistance protein homolog R1B-23	NICBE_041502.1
Protein import into nucleus (Supplmental Figure S3 B)	1	Importin-5	NICBE_192696.1
	2	Importin subunit alpha-1a	NICBE_354652.1
	3	Transportin 1	NbS00007553g0020.1
	4	Importin 9	NbS00008233g0010.1
	5	Importin subunit beta	NbS00023799g0013.1
	6	Importin subunit beta 4	NbS00029450g0015.1
	7	Probable importin-7 homolog	NICBE_236236.1
	8	Transportin-1	NICBE_311092.1
	9	GTP-binding nuclear protein Ran-A1	NICBE_051563.1
Signal Transduction (Supplmental Figure S3 C)	1	Phytochrome-associated serine/threonine-protein phosphatase 3	NICBE_087148.1
	2	Mitogen-activated protein kinase kinase 2	NICBE_130629.1
	3	14-3-3 protein 10	NICBE_419247.1
	4	14-3-3-like protein A	NICBE_412841.1
	5	BSL1 Serine/threonine protein phosphatase	NbS00000687g0016.1
	6	Glutathione S transferase parA	NbS00002272g0007.1
	7	Oxalate oxidase germin 171	NbS00017066g0003.1
	8	Serine/threonine protein kinase	NbS00031309g0007.1
	9	Glutathione S transferase	NbS00049661g0007.1
	10	Calmodulin	NICBE_211946.1
	11	Guanine nucleotide-binding protein subunit beta-like protein	NICBE_378748.1
	12	Translationally-controlled tumor protein homolog	NICBE_032231.1
	13	BSL3 Serine/threonine-protein phosphatase	NICBE_055359.1
	14	Large proline-rich protein BAG6	NICBE_225714.1
Metabolic process (Supplmental Figure S3 D)	1	2-Cys peroxiredoxin BAS1, chloroplastic	NICBE_285976.1
	2	3-isopropylmalate dehydrogenase, chloroplastic	NICBE_205929.1
	3	37 kDa inner envelope membrane protein, chloroplastic	NICBE_000425.1
	4	4-alpha-glucanotransferase DPE2	NICBE_323237.1
	5	5 epi aristolochene synthase 2	NbS00055581g0001.1
	6	5 methyltetrahydropteroyltriglutamate homocysteine methyltransferase	NbS00022063g0009.1
	7	6-phosphogluconate dehydrogenase, decarboxylating	NICBE_128751.1
	8	9 divinyl ether synthase	NbS00003964g0003.1
	9	Adenine phosphoribosyltransferase 1, chloroplastic	NICBE_229089.1
	10	Adenosylhomocysteinase	NICBE_145224.1
	11	Alanine aminotransferase	NbS00001174g0003.1
	12	Alcohol dehydrogenase protein	NbS00008485g0004.1
	13	Aldehyde dehydrogenase expressed	NbS00047628g0009.1
	14	Alpha mannosidase protein	NbS00050921g0004.1
	15	Alpha-1,4 glucan phosphorylase L-2 isozyme, chloroplastic/amyloplastic	NICBE_232534.1
	16	Alpha-amylase isozyme 2A	NICBE_214657.1
	17	Aminomethyltransferase mitochondrial	NbS00013023g0001.1
	18	ATP phosphoribosyltransferase	NICBE_293400.1
	19	ATP-citrate synthase alpha chain protein 2	NICBE_391036.1
	20	Carbonic anhydrase, chloroplastic	NICBE_196213.1
	21	Catalase isozyme 1	NICBE_172990.1
	22	Cysteine desulfurase 2, chloroplastic	NICBE_154839.1
	23	Cysteine synthase	NbS00058299g0004.1
	24	D-3-phosphoglycerate dehydrogenase, chloroplastic	NICBE_255774.1
	25	Delta-1-pyrroline-5-carboxylate synthase	NICBE_256585.1
	26	Developmentally regulated G-protein 2	NICBE_013271.1
	27	Dihydrolipoyl dehydrogenase 1 mitochondrial	NbS00009495g0011.1
	28	Enolase	NICBE_003170.1
	29	Enoyl-[acyl-carrier-protein] reductase [NADH], chloroplastic	NICBE_044005.1
	30	Ferredoxin dependent glutamate synthase 1 chloroplastic	NbS00020069g0017.1
	31	Ferredoxin-dependent glutamate synthase, chloroplastic	NICBE_017437.1
	32	Flavonoid 3'-monooxygenase	NICBE_273762.1
	33	Fructose bisphosphate aldolase	NICBE_380917.1
	34	Fructose-bisphosphate aldolase cytoplasmic isozyme	NICBE_391933.1
	35	Galacturonosyltransferase 8	NICBE_413012.1
	36	Gamma hydroxybutyrate dehydrogenase protein	NbS00030899g0004.1
	37	GDP mannose 3 5 epimerase 1	NbS00039092g0002.1
	38	Glucan endo-1,3-beta-glucosidase, basic vacuolar isoform GLB	NICBE_051963.1
	39	Glucose and ribitol dehydrogenase	NICBE_261076.2
	40	Glucose-1-phosphate adenylyltransferase small subunit, chloroplastic/amyloplastic	NICBE_062133.1
	41	Glucose-6-phosphate 1-dehydrogenase, chloroplastic	NICBE_146424.1
	42	Glutamate decarboxylase	NICBE_266679.1
	43	Glutamate--glyoxylate aminotransferase 2	NICBE_140115.1
	44	Glutamate-1-semialdehyde 2,1-aminomutase, chloroplastic	NICBE_415385.1
	45	Glutamine synthetase, chloroplastic	NICBE_060321.1
	46	Glutathione S transferase zeta class	NbS00059006g0010.1
	47	Glyceraldehyde 3 phosphate dehydrogenase B	NbS00029815g0004.1
	48	Glyceraldehyde-3-phosphate dehydrogenase	NICBE_182820.1
	49	Glyceraldehyde-3-phosphate dehydrogenase A, chloroplastic (Fragment)	NICBE_228497.1
	50	Glyceraldehyde-3-phosphate dehydrogenase B, chloroplastic	NICBE_117610.1
	51	Glyceraldehyde-3-phosphate dehydrogenase B, chloroplastic (Fragment)	NICBE_130622.1
	52	Glycerate dehydrogenase	NICBE_211859.1
	53	Glycine cleavage system H protein, mitochondrial	NICBE_071615.1
	54	Glycine dehydrogenase	NbS00022684g0008.1
	55	Glycine--tRNA ligase 2, chloroplastic/mitochondrial	NICBE_410402.1
	56	Glycogen phosphorylase 1	NICBE_349743.1
	57	Glycosyltransferase family 77 protein	NICBE_291705.1
	58	Hexokinase-1	NICBE_423666.1
	59	Hydroxymethylglutaryl CoA synthase	NbS00015135g0014.1
	60	Isocitrate dehydrogenase [NADP]	NICBE_042890.1
	61	Isocitrate dehydrogenase [NADP], chloroplastic (Fragment)	NICBE_260430.1
	62	Isoflavone 2'-hydroxylase	NICBE_376221.1
	63	L arabinokinase	NbS00034707g0017.1
	64	L ascorbate peroxidase 2 cytosolic	NbS00035212g0002.1
	65	Leucine--tRNA ligase, cytoplasmic	NICBE_291593.1
	66	Long chain acyl-CoA synthetase 1	NICBE_051866.1
	67	Malate dehydrogenase [NADP], chloroplastic	NICBE_251983.1
	68	Malate dehydrogenase 2, mitochondrial	NICBE_141490.1
	69	Malate dehydrogenase, cytoplasmic	NICBE_426492.1
	70	Mannose-1-phosphate guanyltransferase alpha-B	NICBE_216622.1
	71	Mannose-1-phosphate guanylyltransferase 1	NICBE_362172.1
	72	Monodehydroascorbate reductase	NICBE_126930.1
	73	NAD kinase 2, chloroplastic	NICBE_155464.1
	74	NADP-dependent malic enzyme	NICBE_297967.1
	75	Nucleoside diphosphate kinase	NbS00003559g0006.1
	76	O methyltransferase	NbS00003479g0020.1
	77	O-acetylserine thiol-lyase (Cysteine synthase)	NbS00011957g0108.1
	78	Omega-hydroxypalmitate O-feruloyl transferase	NICBE_382068.1
	79	Pantoate--beta-alanine ligase	NICBE_361281.1
	80	Patatin group A-3	NICBE_019485.1
	81	Patatin phospholipase	NbS00001633g0002.1
	82	Peroxisomal (S)-2-hydroxy-acid oxidase	NICBE_279847.1
	83	Phenazine biosynthesis protein PhzF family	NbS00013552g0018.1
	84	Phosphatidate phosphatase LPIN3	NICBE_410898.1
	85	Phosphoenolpyruvate carboxylase, housekeeping isozyme	NICBE_222157.1
	86	Phosphoglucan phosphatase DSP4, chloroplastic	NICBE_138726.1
	87	Phosphoglucomutase, cytoplasmic	NICBE_051438.1
	88	Phospholipase D delta	NICBE_131517.1
	89	Phosphoribulokinase/uridine kinase	NbS00007805g0017.1
	90	Polyphosphoinositide phosphatase	NICBE_149682.1
	91	Probable acetyl-CoA acetyltransferase, cytosolic 2	NICBE_132285.1
	92	Probable aldo-keto reductase 4	NICBE_127589.1
	93	Probable beta-D-xylosidase 7	NICBE_023515.1
	94	Probable glutathione S-transferase	NICBE_425198.1
	95	Probable linoleate 9S-lipoxygenase 5	NICBE_406505.1
	96	Probable methyltransferase PMT13	NICBE_155699.1
	97	Probable methyltransferase PMT26	NICBE_379409.1
	98	Probable pectin methyltransferase QUA2	NICBE_087588.1
	99	Probable pyridoxal biosynthesis protein PDX1	NICBE_280824.1
	100	Probable rhamnose biosynthetic enzyme 1	NICBE_386075.1
	101	Probable ribose-5-phosphate isomerase	NICBE_143541.1
	102	Protein VAC14	NICBE_102448.1
	103	Puromycin-sensitive aminopeptidase	NICBE_198526.1
	104	Purple acid phosphatase 15	NICBE_246161.1
	105	Pyruvate kinase cytosolic isozyme	NbS00000749g0003.1
	106	rhamnose biosynthetic enzyme 1	NbS00034043g0017.1
	107	S-adenosylmethionine synthase 2	NICBE_172027.1
	108	Sedoheptulose-1,7-bisphosphatase, chloroplastic	NICBE_289927.1
	109	Serine hydroxymethyltransferase, mitochondrial	NICBE_164182.1
	110	Serine--glyoxylate aminotransferase	NICBE_230315.2
	111	Stem-specific protein TSJT1	NICBE_290521.1
	112	Sulfotransferase	NbS00006235g0009.1
	113	Superoxide dismutase [Cu-Zn]	NICBE_427086.1
	114	Trans-cinnamate 4-monooxygenase	NICBE_313423.1
	115	Transketolase 1	NbS00008412g0009.1
	116	Triosephosphate isomerase cytosolic	NbS00011031g0007.1
	117	UDP-glucuronate 4-epimerase 6	NICBE_121490.1
	118	Uncharacterized oxidoreductase ygbJ	NICBE_367990.1
	119	Uncharacterized protein ycf39	NICBE_119443.1
	120	Xyloglucan endotransglucosylase/hydrolase	NICBE_181071.1
	121	Zeaxanthin epoxidase, chloroplastic	NICBE_322480.1
	122	Zeta-carotene desaturase, chloroplastic/chromoplastic	NICBE_034236.1
Proteolysis (Figure S3 E)	1	Cathepsin B	NICBE_220628.1
	2	Serine carboxypeptidase-like 49	NICBE_238493.1
	3	ATP-dependent Clp protease proteolytic subunit-related protein 3, chloroplastic	NICBE_357580.1
	4	Cathepsin B cysteine proteinase	NbC26208175g0003.1
	5	Signal peptide peptidase SppA type	NbS00002109g0019.1
	6	Chaperone protein ClpD chloroplastic	NbS00004238g0019.1
	7	Presequence protease 1 chloroplastic/mitochondrial	NbS00011015g0025.1
	8	ATP dependent clp protease ATP binding subunit	NbS00017400g0004.1
	9	ATP dependent protease La LON domain protein	NbS00022516g0001.1
	10	Cysteine proteinase RD21a (C14)	NICBE_044478.1
	11	Subtilisin protease	NbS00046532g0005.1
	12	Aspartic proteinase	NbS00050653g0003.1
	13	ATP-dependent Clp protease proteolytic subunit-related protein 1, chloroplastic	NICBE_014546.1
	14	Subtilisin-like protease	NICBE_142342.1
Vesicle-mediated transport (Figure S3 F)	1	Probable exocyst complex component 4	NICBE_251150.1
	2	Exocyst complex component 3	NICBE_298622.1
	3	Clathrin heavy chain 1	NICBE_323561.1
	4	Pattern formation protein EMB30	NICBE_346430.1
	5	Putative phagocytic receptor 1b	NICBE_351046.1
	6	SNAP25 homologous protein SNAP33	NICBE_352850.1
	7	Annexin D1	NICBE_369402.1
	8	Extended synaptotagmin-3	NICBE_418648.1
	9	Coatomer subunit gamma	NbS00000812g0012.1
	10	Coatomer subunit alpha-1	NICBE_286236.1
	11	Ras related protein Rab 2 A	NbS00004361g0010.1
	12	ARF guanine nucleotide exchange factor 2	NbS00006288g0001.1
	13	Coatomer subunit beta 1	NbS00008181g0005.1
	14	Vesicle fusing ATPase	NbS00011575g0012.1
	15	Vesicle associated membrane protein 7B	NbS00022342g0004.1
	16	CASP protein	NICBE_065648.1
	17	Syntaxin	NbS00027157g0003.1
	18	Sec7 guanine nucleotide exchange factor	NbS00049277g0005.1
	19	Dynamin related protein 1E	NbS00056353g0008.1
	20	ADP-ribosylation factor 2	NICBE_020747.1
	21	Exocyst complex component SEC3A	NICBE_053349.1
	22	Dynamin-2B	NICBE_074039.1
	23	Vacuolar-sorting receptor 3	NICBE_083936.1
	24	Protein transport protein Sec24-like At3g07100	NICBE_100939.1
	25	Exocyst complex component 5	NICBE_108112.1
	26	Ras-related protein RABA1f	NICBE_128666.1
	27	Transmembrane emp24 domain-containing protein A	NICBE_138070.1
	28	Ras-related protein RABE1c	NICBE_214722.1
	29	SEC1 family transport protein SLY1	NICBE_170643.1
	30	Dynamin-related protein 5A	NICBE_191552.1
	31	Coatomer subunit beta'-2	NICBE_323709.1
	32	Coatomer subunit delta	NICBE_222296.1
