# Supplementary material for: Host-interactor screens of Phytophthora infestans RXLR proteins reveal vesicle trafficking as a major effector-targeted process
Source: Plant Cell. 2021 Mar 2;33(5):1447–71. doi: 10.1093/plcell/koab069 (PMC8254500; doi:10.1093/plcell/koab069)
Supplement: koab069_Supplementary_Data [file koab069_supplementary_data.zip › tpc.00804.2020-s04.xlsx]

## Sheet: Supplemental Data Set S4
Supplemental Data. Petre et al. (2021). Plant Cell.
		Beads	Gel	Beads	Gel	Beads	Gel	Beads	Gel
Identified Proteins (1205)	Accession Number	GFP_PITG16242	GFP_PITG16242	GFP_PITG23074	GFP_PITG23074	GFP_PITG16428	GFP_PITG16428	GFP_PITG16245m	GFP_PITG16245m	Beads	Gel
Tubulin beta-1 chain len=447 E=0.0 (blastp), pfam_domain=Tubulin Tubulin/FtsZ family, GTPase domain E=9.8e-72 score=241.1	NICBE_319602.1	252	152	281	325	259	313	13	36	805	826
Glyceraldehyde-3-phosphate dehydrogenase A, chloroplastic (Fragment) len=1143 E=0.0 (blastp), pfam_domain=Gp_dh_C Glyceraldehyde 3-phosphate dehydrogenase, C-terminal domain E=8.9e-68 score=226.5	NICBE_228497.1	162	125	16	245	164	297	66	68	408	735
NbS00003611g0307.1_SGN	NbS00003611g0307.1	17	127	224	211	19	247	82	69	342	654
Ribulose bisphosphate carboxylase/oxygenase activase 2, chloroplastic len=439 E=0.0 (blastp), pfam_domain=AAA ATPase family associated with various cellular activities (AAA) E=1.6e-15 score=57.3	NICBE_389439.1	196	117	221	247	263	35	71	6	751	405
Geranylgeranyl diphosphate reductase chloroplastic	NbS00056940g0001.1	16	79	111	148	88	136	44	28	259	391
Heat shock cognate 70 kDa protein 2 len=658 E=0.0 (blastp), pfam_domain=HSP70 Hsp70 protein E=2.7e-270 score=897.3	NICBE_217133.1	164	98	5	54	127	163	57	36	353	351
Glyceraldehyde-3-phosphate dehydrogenase B, chloroplastic len=449 E=0.0 (blastp), pfam_domain=Gp_dh_C Glyceraldehyde 3-phosphate dehydrogenase, C-terminal domain E=6.6e-66 score=220.4	NICBE_117610.1	67	55	75	112	7	149	36	33	185	349
NbS00000211g0112.1_SGN	NbS00000211g0112.1	67	5	88	138	88	186	18	15	261	344
Glyceraldehyde-3-phosphate dehydrogenase, cytosolic (Fragment) len=340 E=0.0 (blastp), pfam_domain=Gp_dh_C Glyceraldehyde 3-phosphate dehydrogenase, C-terminal domain E=8.1e-74 score=246.1	NICBE_080780.1	87	64	116	124	71	137	31	18	305	343
Tubulin alpha chain len=478 E=0.0 (blastp), pfam_domain=Tubulin Tubulin/FtsZ family, GTPase domain E=1.1e-68 score=231.2	NICBE_087056.1	187	12	193	27	166	239	63	29	609	307
Elongation factor Tu chloroplastic	NbS00027807g0002.1	77	46	63	84	15	123	29	14	184	267
Ribulose bisphosphate carboxylase large chain	NbS00004956g0015.1	27	58	41	114	35	71	17	19	120	262
ATP synthase gamma chain, chloroplastic len=377 E=0.0 (blastp), pfam_domain=ATP-synt ATP synthase E=8.3e-98 score=327.1	NICBE_159540.1	54	31	6	85	65	132	17	11	142	259
Chlorophyll a-b binding protein CP26, chloroplastic len=274 E=9e-120 (blastp), pfam_domain=Chloroa_b-bind Chlorophyll A-B binding protein E=1.9e-46 score=158.0	NICBE_056958.1	66	71	57	123	47	13	13	25	183	232
Glyceraldehyde 3 phosphate dehydrogenase B	NbS00029815g0004.1	42	38	39	76	44	83	32	21	157	218
Glucose 1 phosphate adenylyltransferase large subunit 3 chloroplastic/amyloplastic (The same sequence as NICBE_398315.1 in TGAC db)	NbS00050736g0008.1	31	15	146	162	38	35	9	5	224	217
ATP synthase subunit alpha	NbS00036430g0009.1	41	42	39	77	29	66	22	25	131	210
ATP synthase subunit beta mitochondrial (The same sequence as NICBE_226947.1 in TGAC db)	NbS00019305g0027.1	56	46	7	15	74	128	15	19	152	208
Magnesium-protoporphyrin IX monomethyl ester [oxidative] cyclase, chloroplastic len=923 E=0.0 (blastp), pfam_domain=zf-DHHC DHHC palmitoyltransferase E=1.2e-41 score=141.9	NICBE_236432.2	58	3	5	63	7	137	7	4	77	207
Rhodanese related sulfurtransferase (The same sequence as NICBE_299086.1 in TGAC db)	NbS00028552g0005.1	52	58	6	17	67	122	13	9	138	206
Chlorophyll a/b binding protein	NbS00014580g0002.1	46	33	5	82	35	78	17	8	103	201
Ribulose bisphosphate carboxylase/oxygenase activase 1, chloroplastic len=442 E=0.0 (blastp), pfam_domain=AAA ATPase family associated with various cellular activities (AAA) E=1.8e-15 score=57.1	NICBE_380342.1	18	31	22	59	24	86	6	22	70	198
3-isopropylmalate dehydrogenase, chloroplastic len=364 E=0.0 (blastp), pfam_domain=Iso_dh Isocitrate/isopropylmalate dehydrogenase E=3.1e-104 score=348.5	NICBE_205929.1	47	29	41	63	39	95	2	9	129	196
Chlorophyll a b binding protein 6A chloroplastic	NbS00017935g0003.1	35	29	35	58	35	97	11	8	116	192
Cell division protein FtsZ homolog 2-2, chloroplastic len=468 E=0.0 (blastp), pfam_domain=Tubulin Tubulin/FtsZ family, GTPase domain E=3.4e-35 score=121.7	NICBE_393383.1	5	38	61	64	55	74	3	13	124	189
26S protease regulatory subunit 6A homolog len=453 E=0.0 (blastp), pfam_domain=AAA ATPase family associated with various cellular activities (AAA) E=1.4e-42 score=144.9	NICBE_103792.1	37	22	51	66	71	96	3	1	162	185
NbS00012174g0133.1_SGN	NbS00012174g0133.1	37	22	44	62	62	94	3	5	146	183
Aldehyde dehydrogenase expressed (The same sequence as NICBE_389073.1 in TGAC db)	NbS00047628g0009.1	44	32	54	69	56	75	5	7	159	183
Ubiquitin-60S ribosomal protein L40 len=160 E=2e-70 (blastp), pfam_domain=ubiquitin Ubiquitin family E=1.7e-34 score=116.8	NICBE_087115.1	68	14	32	63	37	67	27	37	164	181
Coatomer subunit alpha-1 len=1255 E=0.0 (blastp), pfam_domain=COPI_C Coatomer (COPI) alpha subunit C-terminus E=3.4e-170 score=566.0	NICBE_400694.1	139	34	11	75	9	64	37	7	196	180
Phosphate carrier protein, mitochondrial len=420 E=8e-99 (blastp), pfam_domain=Mito_carr Mitochondrial carrier protein E=1.5e-43 score=146.2	NICBE_161777.1	43	21	48	74	34	75	17	6	142	176
Glyceraldehyde-3-phosphate dehydrogenase, cytosolic len=337 E=0.0 (blastp), pfam_domain=Gp_dh_C Glyceraldehyde 3-phosphate dehydrogenase, C-terminal domain E=6.8e-76 score=252.9	NICBE_182820.1	48	26	81	62	59	73	13	11	201	172
Probable 26S proteasome non-ATPase regulatory subunit 3 len=488 E=0.0 (blastp), pfam_domain=Rpn3_C Proteasome regulatory subunit C-terminal E=8.5e-26 score=90.0	NICBE_198688.1	14	15	32	75	39	79	1		86	169
Probable fructose-bisphosphate aldolase 2, chloroplastic len=396 E=0.0 (blastp), pfam_domain=Glycolytic Fructose-bisphosphate aldolase class-I E=6.9e-167 score=554.0	NICBE_059335.1	49	48	51	96	41	14	16	11	157	169
26S protease regulatory subunit 7 homolog A len=428 E=0.0 (blastp), pfam_domain=AAA ATPase family associated with various cellular activities (AAA) E=2.2e-40 score=137.8	NICBE_154102.1	31	15	53	63	73	83	4	3	161	164
ATP synthase subunit alpha, mitochondrial len=505 E=0.0 (blastp), pfam_domain=ATP-synt_ab ATP synthase alpha/beta family, nucleotide-binding domain E=1.4e-47 score=161.8	NICBE_249353.1	27	3	44	73	42	66	14	18	127	160
Carbonic anhydrase, chloroplastic len=351 E=2e-179 (blastp), pfam_domain=Pro_CA Carbonic anhydrase E=1.2e-41 score=141.9	NICBE_196213.1	75	4	76	8	75	136	33	9	259	157
Elongation factor 1 alpha	NbS00060738g0002.1	31	28	43	55	41	52	9	21	124	156
Chlorophyll a-b binding protein 8, chloroplastic len=273 E=7e-139 (blastp), pfam_domain=Chloroa_b-bind Chlorophyll A-B binding protein E=1.8e-49 score=167.9	NICBE_134661.1	42	32	36	52	29	65	16	6	123	155
26S proteasome non-ATPase regulatory subunit 2 1A len=898 E=0.0 (blastp), pfam_domain=PC_rep Proteasome/cyclosome repeat E=2.3e-26 score=90.4	NICBE_166405.1	38	12	58	44	73	92	4		173	148
Phosphoglycerate kinase, chloroplastic len=486 E=0.0 (blastp), pfam_domain=PGK Phosphoglycerate kinase E=1.8e-160 score=533.6	NICBE_091738.1	55	15	57	52	44	76	19	3	175	146
Actin-7 len=641 E=0.0 (blastp), pfam_domain=Actin Actin E=4.9e-159 score=528.8	NICBE_128693.1	66	25	78	8	66	95	17	18	227	146
Cell division protease ftsH 3	NbS00033465g0001.1	32	28	41	59	54	53	1	5	128	145
Uncharacterized protein ycf39 len=397 E=1e-93 (blastp), pfam_domain=NmrA NmrA-like family E=9.1e-25 score=87.1	NICBE_224276.1	26	21	34	65	24	57	13	1	97	144
Serine glyoxylate aminotransferase (The same sequence as NICBE_230315.1 in TGAC db)	NbS00019758g0008.1	32	16	45	67	29	56	11	3	117	142
Ribulose bisphosphate carboxylase small chain 8B chloroplastic (The same sequence as NICBE_373188.1 in TGAC db)	NbC25292626g0004.1	59	24	61	54	39	57	26	7	185	142
Plasma membrane ATPase 1 len=956 E=0.0 (blastp), pfam_domain=E1-E2_ATPase E1-E2 ATPase E=6.8e-59 score=198.5	NICBE_094961.1	78	37	117	99	96	1	11	2	302	139
Proteasome activator subunit 4	NbS00037122g0006.1	116	26	111	67	94	44	15	2	336	139
Tubulin beta-5 chain len=438 E=0.0 (blastp), pfam_domain=Tubulin Tubulin/FtsZ family, GTPase domain E=7.3e-72 score=241.5	NICBE_087279.1	24	34	29	48	29	46	12	8	94	136
Glutamate-1-semialdehyde 2,1-aminomutase, chloroplastic len=477 E=0.0 (blastp), pfam_domain=Aminotran_3 Aminotransferase class-III E=5.4e-65 score=219.3	NICBE_415385.1	51	23	58	47	58	52	14	8	181	130
Putative mitochondrial 2-oxoglutarate/malate carrier protein len=273 E=6e-58 (blastp), pfam_domain=Mito_carr Mitochondrial carrier protein E=3.2e-52 score=174.0	NICBE_412941.1	16	15	44	53	35	49	4	9	99	126
Photosystem II 22 kDa protein, chloroplastic len=277 E=1e-120 (blastp), pfam_domain=Chloroa_b-bind Chlorophyll A-B binding protein E=2e-11 score=44.2	NICBE_240560.1	24	24	35	5	4	87	8	8	71	124
Uncharacterized oxidoreductase chloroplastic	NbS00015140g0025.1	15	1	25	43	27	77			67	121
plastid lipid associated protein 6 chloroplastic (The same sequence as NICBE_307610.1 in TGAC db)	NbS00029743g0007.1	19	14	22	49	29	51	6	4	76	118
ADP,ATP carrier protein, mitochondrial len=539 E=0.0 (blastp), pfam_domain=Mito_carr Mitochondrial carrier protein E=6.8e-66 score=217.9	NICBE_233565.1	45	24	55	5	48	85	15	4	163	118
Transketolase 1	NbS00008412g0009.1	44	26	5	43	51	42	1	6	101	117
Rhodanese related sulfurtransferase (The same sequence as NICBE_282736.1 in TGAC db)	NbS00026116g0017.1	21	17	21	49	31	46	6	4	79	116
GDP D mannose pyrophosphorylase 1	NbS00003774g0005.1	34	16	4	44	34	48	11	6	83	114
V-type proton ATPase subunit B 2 len=479 E=0.0 (blastp), pfam_domain=ATP-synt_ab ATP synthase alpha/beta family, nucleotide-binding domain E=2.8e-61 score=206.6	NICBE_088201.1	32	25	34	39	29	45	7	5	102	114
(The same sequence as NICBE_062837.1 in TGAC db)	NbS00004447g0101.1	15	13	55	8	58	83	19	9	147	113
Translational activator gcn1	NbS00008510g0008.1	57	5	125	69	95	36		1	277	111
Chloroplast stem-loop binding protein of 41 kDa b, chloroplastic len=374 E=0.0 (blastp), pfam_domain=Epimerase NAD dependent epimerase/dehydratase family E=1.6e-14 score=53.7	NICBE_347493.1	4	7	45	52	38	46	7	1	94	106
Mitochondrial carnitine/acylcarnitine carrier-like protein len=344 E=3e-133 (blastp), pfam_domain=Mito_carr Mitochondrial carrier protein E=2.5e-64 score=212.9	NICBE_362358.1	37	12	4	41	28	49	14	2	83	104
ATP-dependent zinc metalloprotease FTSH, chloroplastic len=754 E=0.0 (blastp), pfam_domain=Peptidase_M41 Peptidase family M41 E=2.6e-82 score=275.3	NICBE_282794.1	46	17	65	36	56	48	1	3	168	104
Uncharacterized aarF domain containing protein kinase chloroplastic (The same sequence as NICBE_235177.1 in TGAC db)	NbS00020204g0014.1	9	16	17	36	18	51			44	103
26S protease regulatory subunit 10B homolog A len=398 E=0.0 (blastp), pfam_domain=AAA ATPase family associated with various cellular activities (AAA) E=5.6e-43 score=146.1	NICBE_392305.1	26	6	38	33	48	63	2	1	114	103
Ribulose bisphosphate carboxylase large chain len=140 E=4e-62 (blastp), pfam_domain=RuBisCO_large Ribulose bisphosphate carboxylase large chain, catalytic domain E=6.4e-36 score=123.6	NICBE_421267.1	63	21	55	41	5	34	24	7	147	103
Photosystem I reaction center subunit III, chloroplastic len=228 E=9e-91 (blastp), pfam_domain=PSI_PsaF Photosystem I reaction centre subunit III E=1.1e-84 score=282.2	NICBE_342607.1	23	16	28	41	22	34	9	11	82	102
Malate dehydrogenase	NbS00008675g0002.1	24	9	34	33	32	58	7	2	97	102
Pyrophosphate-energized vacuolar membrane proton pump len=879 E=0.0 (blastp), pfam_domain=H_PPase Inorganic H+ pyrophosphatase E=1.4e-270 score=899.2	NICBE_313313.1	24	17	3	37	3	42	3	5	33	101
5 epi aristolochene synthase 2	NbS00055581g0001.1	6	11	27	42	16	39	9	9	58	101
Chaperone protein DnaJ len=525 E=1e-106 (blastp), pfam_domain=DnaJ_C DnaJ C terminal domain E=9.3e-29 score=99.0	NICBE_159486.1	28	8	48	4	58	88	3		137	100
Plasma membrane ATPase 4 len=952 E=0.0 (blastp), pfam_domain=E1-E2_ATPase E1-E2 ATPase E=2.1e-58 score=196.9	NICBE_026307.1	31	19	74	48	56	33	7		168	100
V-type proton ATPase subunit H len=453 E=0.0 (blastp), pfam_domain=V-ATPase_H_N V-ATPase subunit H E=1.2e-85 score=287.3	NICBE_297117.1	31	18	24	34	26	46	3	1	84	99
NbS00010366g0317.1_SGN	NbS00010366g0317.1	92	11	76	51	78	36		1	246	99
Cysteine desulfurase 1, mitochondrial len=484 E=0.0 (blastp), pfam_domain=Aminotran_5 Aminotransferase class-V E=2.6e-94 score=315.8	NICBE_088486.1	31	22	38	38	36	32	3	6	108	98
5 methyltetrahydropteroyltriglutamate homocysteine methyltransferase	NbS00012577g0009.1	37	11	41	38	31	49	2		111	98
NHL repeat containing 2	NbS00024232g0006.1	35	16	67	36	68	43	2	3	172	98
ATP dependent clp protease ATP binding subunit	NbS00017400g0004.1	38	7	51	27	91	63	2	1	182	98
Auxin-binding protein ABP19a len=242 E=6e-76 (blastp), pfam_domain=Cupin_1 Cupin E=1.2e-22 score=79.7	NICBE_136581.1	29	18	3	33	17	38	5	7	54	96
Tic110 family transporter chloroplast inner envelope protein Tic110	NbS00009678g0004.1	2	7	44	22	9	66			55	95
T-complex protein 1 subunit theta len=541 E=6e-167 (blastp), pfam_domain=Cpn60_TCP1 TCP-1/cpn60 chaperonin family E=1.4e-133 score=446.0	NICBE_388580.1	1	19	17	29	42	47	1		61	95
ATP-dependent Clp protease proteolytic subunit-related protein 1, chloroplastic len=385 E=8e-151 (blastp), pfam_domain=CLP_protease Clp protease E=1.2e-35 score=122.7	NICBE_014546.1	19	16	29	37	14	38		4	62	95
60S ribosomal protein L4/L1 (The same sequence as NICBE_387030.1 in TGAC db)	NbS00047015g0005.1	44	19	3	33	35	37	25	6	107	95
No hits found in SwissProt (blastp), pfam_domain=GST_N_3 Glutathione S-transferase, N-terminal domain E=6.7e-22 score=77.4	NICBE_328705.1	33	22	39	5	35	61	3	6	110	94
Flotillin-like protein 1 len=479 E=0.0 (blastp), pfam_domain=Band_7 SPFH domain / Band 7 family E=2.9e-14 score=53.2	NICBE_035591.1	31	23	31	43	12	16	9	11	83	93
Protein ASPARTIC PROTEASE IN GUARD CELL 1 len=546 E=1e-104 (blastp), pfam_domain=Asp Eukaryotic aspartyl protease E=5.4e-25 score=88.2	NICBE_083502.1	26	9	24	36	31	47	8	1	89	93
Chaperone protein DnaJ len=491 E=7e-109 (blastp), pfam_domain=DnaJ_C DnaJ C terminal domain E=7.2e-28 score=96.2	NICBE_265694.1	24	13	37	38	35	41	1	1	97	93
No hits found in SwissProt (blastp), pfam_domain=Rieske_2 Rieske-like [2Fe-2S] domain E=1.1e-20 score=73.1	NICBE_080531.1	34	1	34	47	24	39	6	5	98	92
Myosin-J heavy chain len=1529 E=0.0 (blastp), pfam_domain=Myosin_head Myosin head (motor domain) E=4.3e-241 score=801.6	NICBE_063800.1	43	14	52	37	56	41	7		158	92
Tubulin beta 1 chain	NbS00056603g0002.1	17	23	13	33	16	21	11	14	57	91
Peroxisomal (S)-2-hydroxy-acid oxidase len=371 E=0.0 (blastp), pfam_domain=FMN_dh FMN-dependent dehydrogenase E=1.3e-138 score=461.6	NICBE_070578.1	22	13	31	34	21	38	1	6	75	91
Mannose-1-phosphate guanyltransferase alpha-B len=415 E=6e-101 (blastp), pfam_domain=NTP_transferase Nucleotidyl transferase E=9.9e-28 score=96.9	NICBE_216622.1	26	21	22	33	31	32	7	4	86	90
Histidine--tRNA ligase len=857 E=0.0 (blastp), pfam_domain=tRNA-synt_His Histidyl-tRNA synthetase E=1.6e-48 score=165.2	NICBE_397186.1	49	12	61	36	49	41	14	1	173	90
26S proteasome non ATPase regulatory subunit 7 (The same sequence as NICBE_383193.1 in TGAC db)	NbS00041405g0012.1	16	4	28	24	35	59	2	2	81	89
Mitochondrial processing peptidase beta subunit	NbS00026099g0012.1	17	7	27	33	44	49	1		89	89
26S proteasome non-ATPase regulatory subunit 1 len=996 E=0.0 (blastp), pfam_domain=PC_rep Proteasome/cyclosome repeat E=6.1e-38 score=126.9	NICBE_305973.1	4	8	55	32	72	48	6	1	137	89
Protein TIC 62, chloroplastic len=509 E=4e-12 (blastp), pfam_domain=NAD_binding_10 NADH(P)-binding E=2.9e-09 score=37.0	NICBE_373424.1	51	44	75	15	65	16	19	14	210	89
Pentatricopeptide repeat-containing protein At5g46580, chloroplastic len=706 E=0.0 (blastp), pfam_domain=PPR_2 PPR repeat family E=1.8e-52 score=174.9	NICBE_161543.1	16	11	2	15	48	61			66	87
Chlorophyll a-b binding protein 37, chloroplastic len=436 E=8e-150 (blastp), pfam_domain=Chloroa_b-bind Chlorophyll A-B binding protein E=5.4e-51 score=172.8	NICBE_228123.1	21	17	33	24	32	37	3	8	89	86
Elongation factor EF 2 (The same sequence as NICBE_312802.1 in TGAC db)	NbS00030487g0018.1	56	12	72	34	53	39	4	1	185	86
Protein TOC75-3, chloroplastic len=810 E=0.0 (blastp), pfam_domain=Bac_surface_Ag Surface antigen E=6.7e-30 score=104.5	NICBE_392596.1	21	8	46	32	49	43	2	2	118	85
Rhodanese-like domain-containing protein 4, chloroplastic len=481 E=6e-120 (blastp), pfam_domain=DUF4308 Domain of unknown function (DUF4308) E=0.09 score=12.3	NICBE_069966.1	32	8	45	69	41	6	2	1	120	84
Tubulin beta-1 chain len=447 E=0.0 (blastp), pfam_domain=Tubulin Tubulin/FtsZ family, GTPase domain E=1.8e-71 score=240.3	NICBE_313142.1	53	22	48	49	47	4	16	9	164	84
Tubulin beta-4 chain len=382 E=0.0 (blastp), pfam_domain=Tubulin Tubulin/FtsZ family, GTPase domain E=8e-53 score=179.3	NICBE_261402.1	36	18	29	33	16	27	4	5	85	83
DnaJ protein homolog len=420 E=0.0 (blastp), pfam_domain=DnaJ DnaJ domain E=3.2e-25 score=87.5	NICBE_201478.1	14	9	49	34	57	39	2	1	122	83
ATP synthase subunit gamma, mitochondrial len=431 E=1e-167 (blastp), pfam_domain=ATP-synt ATP synthase E=4.7e-73 score=245.9	NICBE_218015.1	19	11	13	29	11	35	3	6	46	81
Heat shock cognate 70 kDa protein 2 len=626 E=0.0 (blastp), pfam_domain=HSP70 Hsp70 protein E=4.4e-252 score=837.2	NICBE_276570.1	81	36	26	21	57	5	4	19	168	81
Adenosylhomocysteinase len=485 E=0.0 (blastp), pfam_domain=AdoHcyase S-adenosyl-L-homocysteine hydrolase E=1.1e-144 score=480.2	NICBE_406153.1	39	19	37	37	22	22	7	2	105	80
Protochlorophyllide reductase protein (The same sequence as NICBE_163808.1 in TGAC db)	NbS00012878g0025.1	26	7	37	27	44	43	4	3	111	80
Aminomethyltransferase mitochondrial	NbS00013023g0001.1	42	16	48	34	29	25	4	5	123	80
Uncharacterized aarF domain-containing protein kinase At4g31390, chloroplastic len=658 E=0.0 (blastp), pfam_domain=ABC1 ABC1 family E=2.6e-33 score=114.4	NICBE_041430.1	2	9	22	21	36	49			60	79
Porin/voltage dependent anion selective channel protein (The same sequence as NICBE_292469.1 in TGAC db)	NbS00027615g0006.1	21	9	25	23	27	46	7	1	80	79
Protein transport protein Sec31A len=1127 E=2e-137 (blastp), pfam_domain=WD40 WD domain, G-beta repeat E=9.5e-19 score=66.4	NICBE_129545.1	17	9	28	21	5	46		1	50	77
Hydroxycinnamoyl-Coenzyme A shikimate/quinate hydroxycinnamoyltransferase len=488 E=7e-13 (blastp), pfam_domain=Transferase Transferase family E=2e-33 score=115.3	NICBE_186668.1	16	18	27	4	19	55	8		70	77
Probable 26S proteasome non-ATPase regulatory subunit 6 len=386 E=0.0 (blastp), pfam_domain=RPN7 26S proteasome subunit RPN7 E=2.9e-55 score=186.2	NICBE_167161.1	1	4	14	24	32	47	2		49	75
No hits found in SwissProt (blastp), pfam_domain=GST_N_3 Glutathione S-transferase, N-terminal domain E=6.6e-21 score=74.2	NICBE_327109.1	15	11	1	24	1	34	1	5	18	74
Glutathione S transferase zeta class	NbS00059006g0010.1	14	5	19	26	16	42		1	49	74
RuBisCO large subunit-binding protein subunit alpha, chloroplastic len=657 E=0.0 (blastp), pfam_domain=Cpn60_TCP1 TCP-1/cpn60 chaperonin family E=5e-114 score=381.4	NICBE_329880.1	11		19	22	32	49		2	62	73
cytochrome P450	NbS00006716g0007.1	1	2	36	38	28	33			65	73
Ribulose-phosphate 3-epimerase, chloroplastic (Fragment) len=281 E=5e-152 (blastp), pfam_domain=Ribul_P_3_epim Ribulose-phosphate 3 epimerase family E=5.7e-91 score=302.9	NICBE_217387.1	3	9	32	26	28	34	6	4	69	73
3-oxoacyl-[acyl-carrier-protein] synthase I, chloroplastic len=469 E=0.0 (blastp), pfam_domain=ketoacyl-synt Beta-ketoacyl synthase, N-terminal domain E=3.4e-58 score=197.0	NICBE_351164.1	41	16	49	4	58	49	1	4	149	73
Extracellular calcium sensing receptor (The same sequence as NICBE_281604.1 in TGAC db)	NbS00026008g0003.1	12	2	17	2	39	67	1		69	71
vacuolar ATP synthase subunit D VATD/V ATPase D subunit/vacuolar proton pump D subunit VATPD	NbS00048826g0001.1	22	11	28	34	18	26	4		72	71
Aquaporin 1	NbS00006841g0003.1	18	1	35	31	19	35	2	4	74	71
Clathrin heavy chain 1 len=1705 E=0.0 (blastp), pfam_domain=Clathrin Region in Clathrin and VPS E=1.4e-202 score=663.2	NICBE_392085.1	32	1	51	24	85	42	8	4	176	71
Cyclin delta 3	NbS00028772g0004.1	11	6	16	26	2	38			29	70
3 beta hydroxysteroid dehydrogenase/isomerase	NbS00013637g0008.1	1	11	15	25	15	31	2	3	33	70
No hits found in SwissProt (blastp), pfam_domain=DUF3411 Domain of unknown function (DUF3411) E=1.2e-61 score=207.4	NICBE_077139.1	12	5	15	53	18	7	1	5	46	70
Aldehyde dehydrogenase family 3 member F1 len=485 E=8e-161 (blastp), pfam_domain=Aldedh Aldehyde dehydrogenase family E=1.5e-83 score=280.5	NICBE_247137.1	13	8	27	38	22	23	3	1	65	70
Translocase of chloroplast 159, chloroplastic len=1509 E=0.0 (blastp), pfam_domain=DUF3406 Domain of unknown function (DUF3406) E=5.2e-123 score=409.1	NICBE_268511.1	16	8	24	23	29	39	2		71	70
S adenosylmethionine synthase	NbS00014416g0001.1	34	11	34	15	53	43	14	1	135	70
2 oxoglutarate/malate translocator protein (The same sequence as NICBE_175568.1 in TGAC db)	NbS00014068g0001.1	4	6	6	29	1	34	2		13	69
Aldehyde dehydrogenase family 2 member B4, mitochondrial len=535 E=0.0 (blastp), pfam_domain=Aldedh Aldehyde dehydrogenase family E=8.3e-182 score=604.5	NICBE_186818.1	9	15	17	27	18	24		3	44	69
Phosphoenolpyruvate carboxylase, housekeeping isozyme len=987 E=0.0 (blastp), pfam_domain=PEPcase Phosphoenolpyruvate carboxylase E=6.4e-311 score=1032.9	NICBE_222157.1	37	17	5	27	48	25	3		93	69
26S proteasome non-ATPase regulatory subunit 12 len=442 E=5e-105 (blastp), pfam_domain=PCI PCI domain E=1.9e-18 score=66.5	NICBE_244180.1	2	5	13	25	19	38			34	68
Cysteine desulfurase 2, chloroplastic len=476 E=0.0 (blastp), pfam_domain=Aminotran_5 Aminotransferase class-V E=1.5e-144 score=481.1	NICBE_154839.1	24	9	27	23	27	36	3		81	68
40S ribosomal protein S3 3 (The same sequence as NICBE_006406.1 in TGAC db)	NbS00000485g0008.1	26	7	3	32	16	22	1	6	46	67
No hits found in SwissProt (blastp), pfam_domain=Rubredoxin Rubredoxin E=0.00029 score=20.5	NICBE_418527.1	19	2	24	35	24	28	7	2	74	67
Sec7 guanine nucleotide exchange factor	NbS00008405g0008.1	53	8	73	37	63	22			189	67
3 ketoacyl acyl carrier protein synthase I	NbS00001369g0001.1	1	7	9	23	14	36	4		28	66
26S protease regulatory subunit 8 A	NbS00018783g0006.1	26	4	66	23	73	39	4		169	66
Uncharacterized aarF domain-containing protein kinase At1g79600, chloroplastic len=701 E=0.0 (blastp), pfam_domain=ABC1 ABC1 family E=1.7e-30 score=105.2	NICBE_009945.1	4	9	6	14	21	42			31	65
26S proteasome non ATPase regulatory subunit 11	NbS00016436g0001.1	1	3	2	24	27	35	2	2	32	64
Phosphate carrier protein, mitochondrial len=550 E=2e-99 (blastp), pfam_domain=Mito_carr Mitochondrial carrier protein E=6.5e-43 score=144.2	NICBE_219137.1	14	7	13	26	12	26	4	5	43	64
Oxalate oxidase germin 171 (The same sequence as NICBE_207915.1 in TGAC db)	NbS00017066g0003.1	1	6	12	26	9	31			22	63
LRR receptor serine/threonine protein kinase RLP (The same sequence as NICBE_028866.1 in TGAC db)	NbS00002113g0001.1	7	12	16	29	1	22	3		27	63
Protein ASPARTIC PROTEASE IN GUARD CELL 2 len=451 E=2e-47 (blastp), pfam_domain=Asp Eukaryotic aspartyl protease E=4.9e-19 score=68.6	NICBE_289334.1	23	1	18	22	13	25	2	15	56	63
Cathepsin B cysteine proteinase	NbC26208175g0003.1	15	9	12	22	11	24	9	7	47	62
secretion associated RAS super family 2	NbS00031102g0006.1	18	11	24	17	26	34	5		73	62
Diacylglycerol kinase 7 (The same sequence as NICBE_115113.1 in TGAC db)	NbS00008692g0009.1	31	6	39	37	3	19	1		74	62
V-type proton ATPase catalytic subunit A len=623 E=0.0 (blastp), pfam_domain=ATP-synt_ab ATP synthase alpha/beta family, nucleotide-binding domain E=1.2e-110 score=367.9	NICBE_332932.1	4	1	47	15	62	43	6	3	119	62
3 oxoacyl (The same sequence as NICBE_025728.1 in TGAC db)	NbS00001834g0011.1	26	12	25	23	21	22	7	4	79	61
Probable importin-7 homolog len=1086 E=2e-134 (blastp), pfam_domain=IBN_N Importin-beta N-terminal domain E=1.2e-23 score=82.7	NICBE_030741.1	18	1	54	22	77	37			149	60
Fructose bisphosphate aldolase (The same sequence as NICBE_296038.1 in TGAC db)	NbS00028064g0012.1	7	1	3	24	4	28		6	14	59
Aquaporin PIP2 1 (The same sequence as NICBE_216637.1 in TGAC db)	NbS00018173g0010.1	6	14	6	22	6	21	2	2	20	59
Serine/threonine protein kinase STN7 chloroplastic	NbS00001139g0012.1	18	14	22	26	15	19	1		56	59
Magnesium-protoporphyrin O-methyltransferase len=325 E=6e-71 (blastp), pfam_domain=Mg-por_mtran_C Magnesium-protoporphyrin IX methyltransferase C-terminus E=3.5e-37 score=126.2	NICBE_121990.1	13	4	27	26	22	29	1		63	59
chloroplast heat shock protein 70 1 (The same sequence as NICBE_308631.1 in TGAC db)	NbS00029684g0026.1	77	5	32	19	3	34	16	1	128	59
Isoflavone 2'-hydroxylase len=511 E=5e-131 (blastp), pfam_domain=p450 Cytochrome P450 E=3.5e-94 score=315.8	NICBE_376221.1	13	1	4	4	6	53	2		25	58
Eukaryotic initiation factor 4A-14 len=442 E=0.0 (blastp), pfam_domain=DEAD DEAD/DEAH box helicase E=1e-40 score=138.9	NICBE_106484.1	18	1	13	31	17	25	3	1	51	58
S-adenosylmethionine synthase 2 len=460 E=0.0 (blastp), pfam_domain=S-AdoMet_synt_C S-adenosylmethionine synthetase, C-terminal domain E=1.7e-67 score=225.2	NICBE_172027.1	21		25	11	3	47	6		55	58
No hits found in SwissProt (blastp), pfam_domain=RNA_pol_Rpb4 RNA polymerase Rpb4 E=0.12 score=12.2	NICBE_002839.1	26	3	24	22	28	33			78	58
Formate tetrahydrofolate ligase (The same sequence as NICBE_077923.1 in TGAC db)	NbS00005741g0013.1	26	8	25	14	24	34	8	2	83	58
ATP synthase 24 kDa subunit mitochondrial	NbS00003717g0028.1	19		36	18	35	38	6	2	96	58
Heat shock cognate protein 80 len=772 E=0.0 (blastp), pfam_domain=HSP90 Hsp90 protein E=1.2e-263 score=875.2	NICBE_184285.1	22	5	43	18	52	32	4	3	121	58
Outer envelope pore protein 37, chloroplastic len=337 E=3e-124 (blastp), pfam_domain=RNA_pol_Rpo13 RNA polymerase Rpo13 subunit HTH domain E=0.22 score=11.1	NICBE_119083.1	1		25	24	26	33	1		53	57
ARF guanine nucleotide exchange factor 2	NbS00006288g0001.1	43	9	61	27	36	21			140	57
30S ribosomal protein S19 chloroplastic	NbS00013560g0008.1	7	7	1	21	8	27	3	1	19	56
Ras-related protein RABE1a len=216 E=3e-111 (blastp), pfam_domain=Ras Ras family E=1.5e-66 score=222.6	NICBE_150830.1	6	4	2	13	13	39			21	56
Glutamyl-tRNA(Gln) amidotransferase subunit A, chloroplastic/mitochondrial len=534 E=0.0 (blastp), pfam_domain=Amidase Amidase E=1.3e-140 score=468.9	NICBE_169742.1	12	7	8	25	11	24			31	56
2-oxoglutarate/malate translocator, chloroplastic len=688 E=6e-134 (blastp), pfam_domain=Na_sulph_symp Sodium:sulfate symporter transmembrane region E=4.2e-137 score=457.7	NICBE_240943.1	7	6	11	22	15	26	2	2	35	56
26S protease regulatory subunit 6B (The same sequence as NICBE_281195.1 in TGAC db)	NbS00025914g0008.1	29	8	41	41	44	6		1	114	56
ATP citrate lyase a subunit	NbS00022234g0020.1	38	13	53	3	56	34	12	6	159	56
Calcium sensing receptor, chloroplastic len=530 E=1e-16 (blastp), pfam_domain=Rhodanese Rhodanese-like domain E=2.1e-06 score=27.9	NICBE_300775.1			9	8	29	47			38	55
Guanine nucleotide-binding protein subunit beta-like protein len=402 E=0.0 (blastp), pfam_domain=WD40 WD domain, G-beta repeat E=2.6e-57 score=188.6	NICBE_342535.1	23	3	21	19	34	29	6	4	84	55
Pleiotropic drug resistance protein 1 len=1436 E=0.0 (blastp), pfam_domain=ABC2_membrane ABC-2 type transporter E=1.9e-98 score=327.6	NICBE_357824.1	58	26	123	16	14	8	17	5	212	55
Photosystem I reaction center subunit X psaK (The same sequence as NICBE_136064.1 in TGAC db)	NbS00010505g0002.1	9	3	15	21	1	24	8	6	33	54
Transmembrane protein 214-A len=586 E=7e-11 (blastp), pfam_domain=DUF2359 Uncharacterised conserved protein (DUF2359) E=1.2e-15 score=56.8	NICBE_213163.1	4	1	15	26	22	27			41	54
Ribulose bisphosphate carboxylase small chain 8B, chloroplastic len=159 E=7e-91 (blastp), pfam_domain=RuBisCO_small Ribulose bisphosphate carboxylase, small chain E=1.3e-41 score=140.2	NICBE_352940.1	34	5	4	22	34	27	7		79	54
Chlorophyll a-b binding protein 6A, chloroplastic len=201 E=2e-109 (blastp), pfam_domain=Chloroa_b-bind Chlorophyll A-B binding protein E=1.6e-47 score=161.5	NICBE_326587.1	24	17	35	4	23	33	7		89	54
Dolichyl-diphosphooligosaccharide--protein glycosyltransferase 48 kDa subunit len=438 E=1e-106 (blastp), pfam_domain=DDOST_48kD Oligosaccharyltransferase 48 kDa subunit beta E=6.4e-129 score=430.0	NICBE_413284.1	4		4	22	9	31			17	53
Isocitrate dehydrogenase [NADP] len=415 E=0.0 (blastp), pfam_domain=Iso_dh Isocitrate/isopropylmalate dehydrogenase E=4.1e-90 score=302.1	NICBE_042890.1	19	7	23	29	16	15	3	2	61	53
Photosystem I reaction center subunit XI, chloroplastic len=237 E=1e-79 (blastp), pfam_domain=PsaL Photosystem I reaction centre subunit XI E=6.1e-62 score=207.5	NICBE_302082.1	24	9	23	18	19	25	12	1	78	53
Translational activator gcn1	NbS00008510g0009.1	26	3	51	25	4	25	2		83	53
ATP synthase delta subunit	NbS00005430g0008.1	2	2	11	14	23	36			36	52
Serine/threonine protein kinase B raf	NbS00006130g0034.1	18		21	24	21	28	1		61	52
Arginine--tRNA ligase len=590 E=1e-155 (blastp), pfam_domain=tRNA-synt_1d tRNA synthetases class I (R) E=1.3e-99 score=333.2	NICBE_408146.1	15	8	15	17	29	27	2		61	52
V type proton ATPase subunit d2 (The same sequence as NICBE_421401.1 in TGAC db)	NbS00060047g0005.1	19	1	29	23	31	27		1	79	52
Pyruvate kinase, cytosolic isozyme len=528 E=0.0 (blastp), pfam_domain=PK Pyruvate kinase, barrel domain E=9.8e-157 score=520.8	NICBE_002849.1	1	5	21	27	9	17		2	31	51
Serine/threonine protein kinase STN8 chloroplastic (The same sequence as NICBE_259517.1 in TGAC db)	NbS00023213g0005.1	2	3	18	23	26	24	6	1	52	51
37 kDa inner envelope membrane protein, chloroplastic len=335 E=6e-140 (blastp), pfam_domain=Methyltransf_11 Methyltransferase domain E=1.4e-19 score=70.2	NICBE_000425.1	18	7	17	23	17	21	4		56	51
Mitochondrial processing peptidase alpha subunit	NbS00020749g0011.1	16	11	24	36	23	4	1		64	51
Cell division protein FtsZ homolog 1, chloroplastic len=416 E=2e-165 (blastp), pfam_domain=Tubulin Tubulin/FtsZ family, GTPase domain E=7.3e-39 score=133.7	NICBE_402217.1	16	5	28	21	22	25			66	51
ATP synthase subunit b', chloroplastic len=218 E=5e-68 (blastp), pfam_domain=ATP-synt_B ATP synthase B/B' CF(0) E=2.4e-30 score=104.8	NICBE_134155.1	2	6	3	9	32	31	5	4	42	50
Calnexin homolog 1 len=539 E=0.0 (blastp), pfam_domain=Calreticulin Calreticulin family E=8.1e-140 score=465.5	NICBE_004710.1	13	3	14	14	26	33	4		57	50
Protein TIC 55 chloroplastic	NbS00029739g0004.1	5	2	24	17	39	31			68	50
26S proteasome non-ATPase regulatory subunit 2 1A len=900 E=0.0 (blastp), pfam_domain=PC_rep Proteasome/cyclosome repeat E=5.6e-25 score=86.0	NICBE_172900.1	13	6	19	16	37	27	1	1	70	50
Coatomer subunit beta 1	NbS00008181g0005.1	19	7	33	18	53	25	4		109	50
3-ketoacyl-CoA synthase 3 len=467 E=0.0 (blastp), pfam_domain=FAE1_CUT1_RppA FAE1/Type III polyketide synthase-like protein E=9.3e-111 score=369.4	NICBE_115435.1	8	4	14	17	2	28			24	49
Chaperone protein ClpD chloroplastic (The same sequence as NICBE_058890.1 in TGAC db)	NbS00004238g0019.1	1	6	43	25	3	18	2		49	49
Transportin-1 len=892 E=0.0 (blastp), pfam_domain=HEAT HEAT repeat E=3.3e-26 score=88.8	NICBE_045128.1	5	2	11	5	44	42			60	49
Tetratricopeptide repeat protein 38 len=467 E=6e-24 (blastp), pfam_domain=TPR_14 Tetratricopeptide repeat E=3.5e-08 score=33.2	NICBE_208822.1	2	3	1	17	17	28			20	48
Hydrolase alpha/beta fold	NbS00039716g0007.1	1	2	6	16	8	27	2	2	17	47
Coatomer protein epsilon subunit (The same sequence as NICBE_376102.1 in TGAC db)	NbS00043545g0007.1	14	1	11	23	11	19	4	4	40	47
chaperonin	NbS00019145g0009.1	2		4	2	24	44			30	46
40S ribosomal protein S3a	NbS00004044g0002.1	31	1	3	23	3	21	3	1	40	46
Oxygen-evolving enhancer protein 1, chloroplastic len=436 E=0.0 (blastp), pfam_domain=MSP Manganese-stabilising protein / photosystem II polypeptide E=1.9e-111 score=370.8	NICBE_135727.1	2	3	17	16	26	25	3	2	48	46
26S proteasome non-ATPase regulatory subunit 14 len=407 E=2e-174 (blastp), pfam_domain=JAB JAB1/Mov34/MPN/PAD-1 ubiquitin protease E=8.7e-35 score=118.7	NICBE_364948.1	14		16	12	29	32	4	2	63	46
Serine hydroxymethyltransferase	NbS00027670g0006.1	21	1	32	23	18	22	2		73	46
Triose phosphate/phosphate translocator, chloroplastic len=401 E=0.0 (blastp), pfam_domain=TPT Triose-phosphate Transporter family E=1.9e-34 score=118.3	NICBE_359076.1	3	8	2	15	4	19	2	3	11	45
No hits found in SwissProt (blastp), pfam_domain=DUF4336 Domain of unknown function (DUF4336) E=2.8e-119 score=397.4	NICBE_419409.1	14	1	1	13	24	31			39	45
ADP,ATP carrier protein, mitochondrial len=480 E=0.0 (blastp), pfam_domain=Mito_carr Mitochondrial carrier protein E=3.2e-70 score=231.7	NICBE_374228.1	14	8	15	3	8	32	4	2	41	45
No hits found in SwissProt (blastp), pfam_domain=Chloroa_b-bind Chlorophyll A-B binding protein E=2.1e-07 score=31.1	NICBE_081561.1	5		17	19	22	24	3	2	47	45
Ribosomal protein L10 (The same sequence as NICBE_087042.1 in TGAC db)	NbS00006443g0009.1	18	12	14	15	11	13	12	5	55	45
Alpha/beta hydrolase fold protein (The same sequence as NICBE_371670.1 in TGAC db)	NbS00042462g0004.1	3	4	26	2	28	37	1	2	58	45
ATP dependent Zn protease cell division protein FtsH	NbC25032573g0001.1	3	8	12	14	2	21		1	17	44
L-ascorbate peroxidase 3, peroxisomal len=336 E=5e-136 (blastp), pfam_domain=peroxidase Peroxidase E=5.1e-51 score=173.2	NICBE_425187.1	8	2	1	11	17	31			26	44
S adenosyl L methionine dependent methyltransferases (The same sequence as NICBE_414371.1 in TGAC db)	NbS00057125g0003.1	16	6	27	11	47	27			90	44
O methyltransferase (The same sequence as NICBE_049372.1 in TGAC db)	NbS00003479g0020.1	21	3	35	24	33	14	7	3	96	44
Ribulose bisphosphate carboxylase small chain 8B chloroplastic	NbS00022486g0001.1	11	8	2	17	1	18	7		21	43
Holliday junction ATP dependent DNA helicase ruvB	NbS00028472g0001.1		2	7	18	17	23			24	43
Photosystem I reaction center subunit IV B chloroplastic (The same sequence as NICBE_225054.1 in TGAC db)	NbS00019085g0006.1	1	2	16	15	19	26	6		42	43
Exocyst complex component 2	NbS00021995g0008.1	19	6	3	23	28	13		1	50	43
Long chain acyl-CoA synthetase 9, chloroplastic len=668 E=0.0 (blastp), pfam_domain=AMP-binding AMP-binding enzyme E=2.5e-88 score=296.1	NICBE_289931.1	16	3	21	17	25	22	6	1	68	43
Cc nbs lrr resistance protein (The same sequence as NICBE_310381.1 in TGAC db)	NbS00030243g0001.1	29	7	32	21	31	15	1		93	43
Coatomer subunit gamma	NbS00000812g0012.1	19	4	39	32	65	7	3		126	43
Phospholipase D delta len=868 E=0.0 (blastp), pfam_domain=PLD_C Phospholipase D C terminal E=2.8e-31 score=106.7	NICBE_131517.1	143	43	1						144	43
Trans-cinnamate 4-monooxygenase len=506 E=0.0 (blastp), pfam_domain=p450 Cytochrome P450 E=1.1e-115 score=386.6	NICBE_313423.1	6	1	24	14	3	27			33	42
Acetolactate synthase small subunit len=499 E=1e-46 (blastp), pfam_domain=ALS_ss_C Small subunit of acetolactate synthase E=6.7e-58 score=192.2	NICBE_032430.1	12	6	15	19	12	17			39	42
Aquaporin PIP2-7 len=359 E=1e-138 (blastp), pfam_domain=MIP Major intrinsic protein E=2.5e-85 score=285.4	NICBE_275968.1	17	6	14	27	8	9	2		41	42
(The same sequence as NICBE_310484.1 in TGAC db)	NbS00029968g0114.1	13	4	15	22	14	16			42	42
Rhodanese protein Fragment	NbS00019830g0005.1	17	4	22	21	8	15	2	2	49	42
(The same sequence as NICBE_060391.1 in TGAC db)	NbS00004321g0109.1	14	1	16	22	12	14	8	5	50	42
(The same sequence as NICBE_066265.1 in TGAC db)	NbS00004717g0103.1	18	5	21	16	19	21	8		66	42
Cysteine proteinase RD21a len=473 E=1e-165 (blastp), pfam_domain=Peptidase_C1 Papain family cysteine protease E=8.9e-85 score=283.9	NICBE_044478.1	27	7	3	3	26	31	22	1	78	42
Luminal-binding protein 5 len=717 E=0.0 (blastp), pfam_domain=HSP70 Hsp70 protein E=9.8e-270 score=895.5	NICBE_365796.1	44	12	6	25	43	3	4	2	97	42
Photosystem I reaction center subunit IV A chloroplastic (The same sequence as NICBE_355414.1 in TGAC db)	NbS00038432g0004.1	1	6	16	9	14	24	7	2	38	41
No hits found in SwissProt (blastp), pfam_domain=PPR_2 PPR repeat family E=0.0027 score=17.5	NICBE_276387.1	13	6	15	16	14	19			42	41
Protoporphyrinogen oxidase, chloroplastic len=794 E=0.0 (blastp), pfam_domain=Amino_oxidase Flavin containing amine oxidoreductase E=2.9e-60 score=204.5	NICBE_276279.1	15	1	16	4	16	36			47	41
NbS00005233g0108.1_SGN	NbS00005233g0108.1	12	5	22	13	12	21	2	2	48	41
NADH dehydrogenase	NbS00029742g0008.1	9	2	19	18	25	21			53	41
Coatomer subunit beta'-2 len=1043 E=0.0 (blastp), pfam_domain=Coatomer_WDAD Coatomer WD associated region E=4.9e-166 score=552.7	NICBE_204349.1	17	7	29	14	37	16	12	4	95	41
Proteasome associated protein ECM29	NbS00044170g0008.1	28	1	53	38	34	1		1	115	41
Aquaporin protein	NbS00020631g0001.1	11	5	1	19	6	16			18	40
Chlorophyll a b binding protein 13 chloroplastic (The same sequence as NICBE_235040.1 in TGAC db)	NbS00020253g0009.1	9	1	6	14	6	21	2	4	23	40
Uncharacterized protein sll0005 len=788 E=1e-122 (blastp), pfam_domain=ABC1 ABC1 family E=7.5e-28 score=96.7	NICBE_068306.1	8	8	4	13	14	19			26	40
Protein TIC 62, chloroplastic len=509 E=2e-12 (blastp), pfam_domain=NAD_binding_10 NADH(P)-binding E=8.9e-09 score=35.4	NICBE_372855.1	1	5	12	16	14	17	4	2	31	40
Chlorophyll a/b binding protein (The same sequence as NICBE_303270.1 in TGAC db)	NbS00028970g0004.1	12	9	1	15	7	12	4	3	24	39
3 deoxy 7 phosphoheptulonate synthase Phospho 2 dehydro 3 deoxyheptonate aldolase DAHP synthetase class II	NbS00004422g0022.1	9	2	11	14	17	23	7		44	39
Ras related protein Rab 2 A (The same sequence as NICBE_242042.1 in TGAC db)	NbS00021088g0008.1	5	1	19	15	27	23			51	39
Uncharacterized protein At3g49720 len=498 E=1e-103 (blastp), pfam_domain=Methyltransf_11 Methyltransferase domain E=0.046 score=14.0	NICBE_367805.1			11	13	17	25			28	38
Probable exocyst complex component 4 len=1014 E=0.0 (blastp), pfam_domain=RVT_1 Reverse transcriptase (RNA-dependent DNA polymerase) E=3.1e-10 score=39.6	NICBE_251150.1	8	3	21	18	26	17			55	38
No hits found in SwissProt (blastp), pfam_domain=MORN MORN repeat E=7.1e-09 score=34.7	NICBE_379768.1	19	5	24	15	29	18			72	38
Pattern formation protein EMB30 (The same sequence as NICBE_035754.1 in TGAC db)	NbS00002505g0016.1	74	19	3	18	14	1	1		92	38
3 oxoacyl Acyl carrier protein synthase II (The same sequence as NICBE_232365.1 in TGAC db)	NbS00019983g0006.1	25	1	31	18	29	19	8		93	38
Fructose bisphosphate aldolase (The same sequence as NICBE_370504.1 in TGAC db)	NbS00042047g0015.1	4	6	1	13	6	17	1	1	12	37
No hits found in SwissProt (blastp), pfam_domain=DUF3411 Domain of unknown function (DUF3411) E=6.1e-57 score=192.1	NICBE_193610.1	4	1	4	13	13	23			21	37
Photosystem I P700 chlorophyll a apoprotein A2 len=170 E=1e-51 (blastp), pfam_domain=PsaA_PsaB Photosystem I psaA/psaB protein E=8.2e-36 score=123.2	NICBE_280117.1	9	6	7	12	11	13	2	6	29	37
Thylakoid membrane protein slr0575 len=282 E=5e-25 (blastp), pfam_domain=DUF2854 Protein of unknown function (DUF2854) E=2.8e-52 score=176.0	NICBE_349813.1	7	3	8	11	17	23			32	37
No hits found in SwissProt (blastp), pfam_domain=DUF3769 Protein of unknown function (DUF3769) E=4e-05 score=22.5	NICBE_130589.1	11	2	2	13	22	21		1	35	37
Signal recognition particle receptor subunit beta len=225 E=8e-24 (blastp), pfam_domain=SRPRB Signal recognition particle receptor beta subunit E=2.5e-37 score=127.7	NICBE_132947.1	6		19	18	14	19			39	37
chaperonin 60 beta subunit	NbS00005183g0002.1	4	4	12	9	23	22		2	39	37
Cullin-associated NEDD8-dissociated protein 1 len=1218 E=0.0 (blastp), pfam_domain=TIP120 TATA-binding protein interacting (TIP20) E=1.2e-54 score=184.3	NICBE_114677.1	5		29	15	37	22			71	37
Tryptophan--tRNA ligase len=440 E=3e-117 (blastp), pfam_domain=tRNA-synt_1b tRNA synthetases class I (W and Y) E=6.1e-85 score=284.7	NICBE_143681.1	6	1	11	12	11	23	1		29	36
Translocase of chloroplast 34 len=373 E=1e-125 (blastp), pfam_domain=AIG1 AIG1 family E=5.3e-37 score=126.8	NICBE_330180.1	8		13	13	14	21		2	35	36
Prohibitin 1 protein	NbS00005023g0005.1	8	5	16	2	16	26	6	3	46	36
rhamnose biosynthetic enzyme 1	NbS00034043g0017.1	36	14	32	18	3	3	1	1	72	36
3-ketoacyl-CoA synthase 10 len=536 E=0.0 (blastp), pfam_domain=FAE1_CUT1_RppA FAE1/Type III polyketide synthase-like protein E=1.2e-134 score=447.8	NICBE_220304.1	3	1	6	16	8	18			17	35
Importin subunit beta	NbS00023799g0013.1	4	2	2	4	19	29			25	35
Biotin carboxylase 1, chloroplastic len=802 E=0.0 (blastp), pfam_domain=CPSase_L_D2 Carbamoyl-phosphate synthase L chain, ATP binding domain E=8.8e-82 score=273.3	NICBE_147919.1	12	3	6	18	14	13		1	32	35
Serine/threonine-protein phosphatase 2A 65 kDa regulatory subunit A beta isoform len=587 E=0.0 (blastp), pfam_domain=HEAT HEAT repeat E=5e-50 score=163.0	NICBE_090925.1	1		1		39	35			41	35
FeS assembly protein SufD (The same sequence as NICBE_138181.1 in TGAC db)	NbS00010579g0015.1	7	5	6	15	3	12	5	2	21	34
Protein transport protein SEC61 alpha subunit	NbS00017199g0003.1	4		14	15	9	19			27	34
Phosphate carrier protein, mitochondrial len=335 E=2e-95 (blastp), pfam_domain=Mito_carr Mitochondrial carrier protein E=1.9e-40 score=136.3	NICBE_381408.1	11	2	9	26	6	6	4		30	34
Argininosuccinate synthase, chloroplastic len=379 E=2e-162 (blastp), pfam_domain=Arginosuc_synth Arginosuccinate synthase E=4.7e-117 score=391.2	NICBE_104366.1	12	2	12	7	16	25	4		44	34
40S ribosomal protein S2-2 len=286 E=2e-115 (blastp), pfam_domain=Ribosomal_S5 Ribosomal protein S5, N-terminal domain E=1e-29 score=101.9	NICBE_203780.1	29		26	8	17	26	1		73	34
TREMBL:Q7RTT2 Tax_Id=9606 Gene_Symbol=KRT78 Keratin-78	Q7RTT2		12		9			1	12	1	33
Cytochrome P450	NbS00004491g0008.1		1	5	13	12	19			17	33
Dynamin-related protein 3A len=831 E=0.0 (blastp), pfam_domain=Dynamin_M Dynamin central region E=8.3e-103 score=343.1	NICBE_143249.1	8	4	18	13	2	16			28	33
Glutathione S transferase protein (The same sequence as NICBE_403937.1 in TGAC db)	NbS00052917g0003.1	3		13	16	15	16		1	31	33
PGR5-like protein 1A, chloroplastic len=318 E=6e-129 (blastp), pfam_domain=Lar_restr_allev Restriction alleviation protein Lar E=0.001 score=19.2	NICBE_068453.1	9	1	12	15	11	17			32	33
Chlorophyll a b binding protein chloroplastic (The same sequence as NICBE_371288.1 in TGAC db)	NbS00042109g0018.1	3	1	23	23	17	2	1	7	44	33
Uncharacterized aarF domain containing protein kinase 1	NbS00026810g0010.1	2	1	21	24	28	7		1	51	33
ATP synthase epsilon chain, chloroplastic len=115 E=1e-51 (blastp), pfam_domain=ATP-synt_DE ATP synthase, Delta/Epsilon chain, long alpha-helix domain E=1.3e-14 score=53.6	NICBE_215834.1	19		24	8	27	25	3		73	33
Puromycin-sensitive aminopeptidase len=876 E=0.0 (blastp), pfam_domain=Peptidase_M1 Peptidase family M1 E=4.1e-136 score=454.0	NICBE_069299.1	8	1	26	15	2	16			36	32
Conserved oligomeric Golgi complex subunit 1	NbS00007319g0012.1	6	7	15	12	16	13			37	32
Annexin	NbS00041744g0009.1	11	2	9	15	16	14	4	1	40	32
Auxin transport protein BIG	NbS00009154g0017.1	225	5	123	26	59	1			407	32
uncharacterized protein LOC100243866 (The same sequence as NICBE_170133.1 in TGAC db)	NbS00013376g0002.1	1	8	6	7	1	16			8	31
No hits found in SwissProt (blastp), pfam_domain=DUF3411 Domain of unknown function (DUF3411) E=4.6e-63 score=212.0	NICBE_055210.1	1	2	5	14	4	15			10	31
60S acidic ribosomal protein P0	NbS00018504g0008.1	4	2	1	14	8	15	2		15	31
Uroporphyrinogen decarboxylase, chloroplastic len=395 E=0.0 (blastp), pfam_domain=URO-D Uroporphyrinogen decarboxylase (URO-D) E=1.8e-113 score=378.8	NICBE_390784.1	8	2	8	14	1	15			17	31
Rhodanese related sulfurtransferase (The same sequence as NICBE_382946.1 in TGAC db)	NbS00045636g0007.1	1	4	16	15	14	12			31	31
Guanine nucleotide-binding protein subunit beta-like protein len=371 E=5e-175 (blastp), pfam_domain=WD40 WD domain, G-beta repeat E=3.4e-58 score=191.4	NICBE_378748.1	18	6	13	12	11	11	3	2	45	31
Long chain acyl-CoA synthetase 4 len=657 E=0.0 (blastp), pfam_domain=AMP-binding AMP-binding enzyme E=4e-101 score=338.2	NICBE_337781.1	6		28	17	18	14	1		53	31
Photosystem I reaction center subunit II, chloroplastic len=160 E=4e-82 (blastp), pfam_domain=PsaD PsaD E=1.7e-73 score=244.2	NICBE_221379.1	22	18	3	2	35	5	8	6	68	31
Cell division protease ftsH 3 (The same sequence as NICBE_208091.1 in TGAC db)	NbS00017275g0013.1	5	1	4	14	13	15			22	30
5 methyltetrahydropteroyltriglutamate homocysteine methyltransferase	NbS00022063g0009.1	3	3	8	15	14	12			25	30
Protein mrp homolog len=618 E=4e-59 (blastp), pfam_domain=ParA ParA/MinD ATPase like E=4.3e-28 score=96.9	NICBE_277410.1	8	2	11	13	15	15	1		35	30
Elongation factor 1-gamma 2 len=417 E=0.0 (blastp), pfam_domain=EF1G Elongation factor 1 gamma, conserved domain E=3e-42 score=142.5	NICBE_194103.1	6	3	15	14	17	13	2		40	30
Vacuolar proton translocating ATPase 100 kDa subunit len=819 E=0.0 (blastp), pfam_domain=V_ATPase_I V-type ATPase 116kDa subunit family E=5.2e-247 score=821.3	NICBE_172662.1	1	7	22	15	18	8	2		43	30
Porin/voltage dependent anion selective channel protein	NbS00016824g0007.1	7	2	16	9	18	18	6	1	47	30
E3 ubiquitin protein ligase KEG	NbS00023657g0017.1	16	8	15	16	26	6			57	30
Ubiquitin protein ligase 1	NbS00013179g0011.1	33	1	46	12	56	17	1		136	30
UDP glucuronate 4 epimerase 6 (The same sequence as NICBE_044420.1 in TGAC db)	NbS00003172g0001.1	4	1	1	14	1	14			6	29
pectin methylesterase 3	NbS00011496g0007.1	2		1	15	11	14			14	29
Translation initiation factor eIF-2B subunit alpha len=394 E=1e-70 (blastp), pfam_domain=IF-2B Initiation factor 2 subunit family E=1.5e-66 score=224.1	NICBE_258337.1	7	3	13	11	11	15			31	29
Mitochondrial porin Voltage dependent anion channel outer membrane protein (The same sequence as NICBE_365035.1 in TGAC db)	NbS00040664g0008.1	2		14	6	17	23			33	29
E3 ubiquitin-protein ligase listerin len=2140 E=0.0 (blastp), pfam_domain=zf-RING_2 Ring finger domain E=4.9e-08 score=32.4	NICBE_142473.2	25	8	25	18	15	3			65	29
Coatomer subunit alpha-1 len=1219 E=0.0 (blastp), pfam_domain=COPI_C Coatomer (COPI) alpha subunit C-terminus E=3e-173 score=576.1	NICBE_286236.1	27	6	37	12	28	8	12	3	104	29
chaperonin (The same sequence as NICBE_141050.1 in TGAC db)	NbS00010973g0003.1				1	13	27			13	28
Uncharacterized oxidoreductase At1g06690, chloroplastic len=363 E=1e-167 (blastp), pfam_domain=Aldo_ket_red Aldo/keto reductase family E=3e-62 score=209.8	NICBE_304550.1	4	3	5	1	4	24	1		14	28
Fas associated factor 1 protein (The same sequence as NICBE_111312.1 in TGAC db)	NbS00008326g0016.1	6	5	1	15	9	8			16	28
Putative mitochondrial 2-oxoglutarate/malate carrier protein len=363 E=5e-62 (blastp), pfam_domain=Mito_carr Mitochondrial carrier protein E=5e-56 score=186.2	NICBE_063236.1	7		12	11	9	17			28	28
Ran binding protein 9 (The same sequence as NICBE_010491.1 in TGAC db)	NbS00000787g0009.1	35	28							35	28
Probable methyltransferase PMT14 len=635 E=0.0 (blastp), pfam_domain=Methyltransf_29 Putative S-adenosyl-L-methionine-dependent methyltransferase E=1e-223 score=743.2	NICBE_306123.1	2	3	1	7	32	18			35	28
26S proteasome regulatory subunit (The same sequence as NICBE_137223.1 in TGAC db)	NbS00010528g0010.1	2		13	7	26	21			41	28
PsbP domain containing protein 6 chloroplastic (The same sequence as NICBE_288943.1 in TGAC db)	NbS00027024g0003.1	12	6	16	7	13	15	8		49	28
Cytosolic enolase 3 len=473 E=0.0 (blastp), pfam_domain=Enolase_C Enolase, C-terminal TIM barrel domain E=1.6e-124 score=414.5	NICBE_257762.1	3	22			4	5			7	27
Protein VAC14 homolog len=724 E=5e-145 (blastp), pfam_domain=Vac14_Fig4_bd Vacuolar protein 14 C-terminal Fig4p binding E=1.1e-72 score=242.9	NICBE_102448.1	2	4	4	5	8	18			14	27
Actin	NbS00041237g0007.1	5	2	8	13	1	12	1		15	27
No hits found in SwissProt (blastp), pfam_domain=Tim17 Tim17/Tim22/Tim23/Pmp24 family E=2e-15 score=56.8	NICBE_197013.1	4		7	8	11	19			22	27
Reticulon	NbS00003909g0012.1	2		8	5	14	22			24	27
No hits found in SwissProt (blastp), pfam_domain=DUF1517 Protein of unknown function (DUF1517) E=1.2e-96 score=323.0	NICBE_035129.1	12	2	9	12	6	13			27	27
Mitochondrial processing peptidase alpha subunit	NbS00027821g0012.1	5	3	12	12	15	11		1	32	27
Monodehydroascorbate reductase NADH protein	NbS00023324g0005.1	5		12	5	25	22			42	27
Exocyst complex component 3 len=749 E=8e-62 (blastp), pfam_domain=Sec6 Exocyst complex component Sec6 E=7.5e-127 score=423.6	NICBE_298622.1	3	2	18	11	21	14	1		43	27
Exocyst complex component SEC3A len=888 E=0.0 (blastp), pfam_domain=Sec3 Exocyst complex component Sec3 E=2.2e-141 score=472.2	NICBE_053349.1	14		33	13	31	14			78	27
GLN phosphoribosyl pyrophosphate amidotransferase 2 (The same sequence as NICBE_041867.1 in TGAC db)	NbS00002898g0003.1	1	4	2	13	4	9			7	26
Squalene monooxygenase (The same sequence as NICBE_413470.1 in TGAC db)	NbS00056786g0001.1		1	5	12	8	13			13	26
9 divinyl ether synthase (The same sequence as NICBE_054548.1 in TGAC db)	NbS00003964g0003.1	2		1	12	19	14			22	26
RNA binding protein (The same sequence as NICBE_215685.1 in TGAC db)	NbS00018105g0009.1	4	4	14	11	13	11			31	26
(The same sequence as NICBE_048582.1 in TGAC db)	NbS00003380g0113.1	8	1	1	1	23	24			32	26
26S proteasome non-ATPase regulatory subunit RPN12A len=312 E=7e-121 (blastp), pfam_domain=SAC3_GANP SAC3/GANP/Nin1/mts3/eIF-3 p25 family E=4.4e-32 score=111.1	NICBE_166148.1	5	1	11	1	21	24			37	26
ABC transporter F family member 1	NbS00027404g0011.1	9	6	14	8	12	12	4		39	26
Probable importin subunit beta-4 len=1049 E=2e-101 (blastp), pfam_domain=HEAT HEAT repeat E=8.6e-27 score=90.6	NICBE_234782.1	2	2	8	8	31	16			41	26
ATP synthase subunit O, mitochondrial len=231 E=9e-97 (blastp), pfam_domain=OSCP ATP synthase delta (OSCP) subunit E=2.2e-45 score=154.4	NICBE_234884.1	15	3	16	6	17	16		1	48	26
Actin-7 len=360 E=0.0 (blastp), pfam_domain=Actin Actin E=3.9e-153 score=509.4	NICBE_074793.1	7	4	26	1	25	21	4		62	26
Senescence associated protein (The same sequence as NICBE_118021.1 in TGAC db)	NbS00009019g0003.1	2			9	2	16			4	25
Signal peptide peptidase SppA type (The same sequence as NICBE_029938.1 in TGAC db)	NbS00002109g0019.1	2	8	8	4	1	12		1	11	25
Preprotein translocase subunit SCY1, chloroplastic len=550 E=0.0 (blastp), pfam_domain=SecY SecY translocase E=2.7e-88 score=296.0	NICBE_026817.1	3		5	6	4	19			12	25
4 alpha glucanotransferase chloroplastic/amyloplastic	NbS00009957g0004.1	1	7	6	7	8	11			15	25
Pentatricopeptide repeat containing protein chloroplastic (The same sequence as NICBE_155275.1 in TGAC db)	NbS00012196g0002.1	6	3	4	5	8	17			18	25
Mitochondrial carrier protein	NbS00040758g0005.1	4	2	7	13	5	8	2	2	18	25
Protein NLRC3 len=614 E=2e-51 (blastp), pfam_domain=LRR_6 Leucine Rich repeat E=2.6e-48 score=156.5	NICBE_229238.1	2	2	6	1	15	22			23	25
Conserved oligomeric Golgi complex subunit 5 (The same sequence as NICBE_342969.1 in TGAC db)	NbS00035912g0012.1	1	4	13	12	14	9			28	25
Tubulin beta-1 chain len=445 E=0.0 (blastp), pfam_domain=Tubulin Tubulin/FtsZ family, GTPase domain E=1.3e-71 score=240.7	NICBE_011735.1	13	5	11	9	9	7	2	4	35	25
Cell division protein FtsZ homolog 2-1, chloroplastic len=478 E=0.0 (blastp), pfam_domain=Tubulin Tubulin/FtsZ family, GTPase domain E=3e-34 score=118.6	NICBE_170179.1	4		18	12	13	13			35	25
14 3 3 protein A (The same sequence as NICBE_035553.1 in TGAC db)	NbS00002522g0001.1	5	1	13	11	15	13	4		37	25
No hits found in SwissProt (blastp), pfam_domain=DUF1118 Protein of unknown function (DUF1118) E=4.2e-47 score=158.9	NICBE_054133.1	17	6	13	14	8	5	1		39	25
ATP synthase subunit alpha, mitochondrial len=606 E=1e-147 (blastp), pfam_domain=YMF19 Plant ATP synthase F0 E=1.1e-19 score=70.6	NICBE_101983.1	16	6	16	1	14	12		6	46	25
Eukaryotic translation initiation factor 3 subunit 2 (The same sequence as NICBE_188768.1 in TGAC db)	NbS00015289g0012.1	32	4	6	9	9	12			47	25
Protein TRIGALACTOSYLDIACYLGLYCEROL 2, chloroplastic len=389 E=3e-152 (blastp), pfam_domain=MCE mce related protein E=6.3e-14 score=51.6	NICBE_253910.2	15	1	19	2	27	22			61	25
Alpha-glucan phosphorylase, H isozyme len=842 E=0.0 (blastp), pfam_domain=Phosphorylase Carbohydrate phosphorylase E=0 score=1132.5	NICBE_252898.1	29	1	27	8	37	16	1		94	25
ATP-dependent Clp protease proteolytic subunit-related protein 3, chloroplastic len=324 E=3e-141 (blastp), pfam_domain=CLP_protease Clp protease E=9.7e-43 score=145.8	NICBE_357580.1	22	14	39	4	38	4	1	3	100	25
(The same sequence as NICBE_007015.1 in TGAC db)	NbS00000479g0101.1			1	12	6	12			7	24
40S ribosomal protein SA (The same sequence as NICBE_053380.1 in TGAC db)	NbS00003907g0013.1	4	1	1	15	7	8			12	24
Actin-97 len=384 E=0.0 (blastp), pfam_domain=Actin Actin E=3.5e-157 score=522.7	NICBE_067593.1	1	6	7	1	1	16	4	1	13	24
Probable alpha,alpha-trehalose-phosphate synthase [UDP-forming] 7 len=843 E=0.0 (blastp), pfam_domain=Glyco_transf_20 Glycosyltransferase family 20 E=1.3e-179 score=597.5	NICBE_352549.1	6	4	2	12	12	7	1	1	21	24
3 deoxy d arabino heptulosonate 7 phosphate synthase (The same sequence as NICBE_064555.1 in TGAC db)	NbS00004697g0002.1	5	1	12	9	4	14	2		23	24
Porin/voltage dependent anion selective channel protein (The same sequence as NICBE_138124.1 in TGAC db)	NbS00010720g0006.1	5		8	9	13	15			26	24
Sec7 guanine nucleotide exchange factor	NbS00016714g0003.1	7	2	13	16	7	6			27	24
NbS00014976g0108.1_SGN	NbS00014976g0108.1	4		8	11	19	13			31	24
Protein TPLATE len=1186 E=0.0 (blastp), pfam_domain=Coatamer_beta_C Coatamer beta C-terminal region E=0.0019 score=16.9	NICBE_145907.1	3		6	6	28	18			37	24
Mitochondrial carrier protein	NbS00006201g0015.1	15	4	22	18	15	2	2		54	24
Glucan endo-1,3-beta-glucosidase, acidic isoform GI9 len=324 E=9e-169 (blastp), pfam_domain=Glyco_hydro_17 Glycosyl hydrolases family 17 E=2.1e-133 score=444.0	NICBE_131325.1		1	7	11	3	11			10	23
Transmembrane 9 member 4 (The same sequence as NICBE_383644.1 in TGAC db)	NbS00045982g0007.1	2		1	8	11	15			14	23
NADH dehydrogenase [ubiquinone] 1 alpha subcomplex subunit 9, mitochondrial len=399 E=1e-151 (blastp), pfam_domain=NAD_binding_10 NADH(P)-binding E=5.5e-18 score=65.5	NICBE_307550.1			5	9	9	14			14	23
Probable acyl-activating enzyme 16, chloroplastic len=724 E=0.0 (blastp), pfam_domain=AMP-binding AMP-binding enzyme E=2.3e-98 score=329.1	NICBE_254133.1	2		2	7	11	16			15	23
Aspartic proteinase nepenthesin-1 len=550 E=9e-43 (blastp), pfam_domain=Asp Eukaryotic aspartyl protease E=1.6e-20 score=73.4	NICBE_078241.1	5	3	12	15	4	5	1		22	23
Carotenoid cleavage dioxygenase 4B (The same sequence as NICBE_411642.1 in TGAC db)	NbS00055510g0007.1	2	4	3	1	17	18			22	23
Pyruvate dehydrogenase E1 component subunit beta, mitochondrial len=359 E=7e-179 (blastp), pfam_domain=Transket_pyr Transketolase, pyrimidine binding domain E=8.9e-48 score=162.0	NICBE_422912.1	7	3	9	11	11	8		1	27	23
Heat shock cognate 70 kDa protein 2 len=648 E=0.0 (blastp), pfam_domain=HSP70 Hsp70 protein E=7.7e-271 score=899.1	NICBE_361081.1	13	9		4	11	6	5	4	29	23
Coatomer subunit delta (The same sequence as NICBE_308620.1 in TGAC db)	NbS00029684g0021.1	6	3	11	7	12	13	1		30	23
26S protease regulatory subunit 6A homolog len=470 E=0.0 (blastp), pfam_domain=AAA ATPase family associated with various cellular activities (AAA) E=1.1e-41 score=142.0	NICBE_248120.1	6	4	14	7	16	12			36	23
conserved oligomeric Golgi complex component related/COG complex component related	NbS00035168g0005.1	1	6	14	15	23	2			38	23
Heat shock protein DnaJ domain protein (The same sequence as NICBE_421650.1 in TGAC db)	NbS00060097g0001.1	11	7	14	7	13	9	1		39	23
Presequence protease 1 chloroplastic/mitochondrial	NbS00011015g0025.1	14	3	1	9	25	11			40	23
CAAX prenyl protease 1 homolog len=423 E=0.0 (blastp), pfam_domain=Peptidase_M48 Peptidase family M48 E=2.6e-60 score=203.6	NICBE_363328.1			4	9	9	13			13	22
Protein translocase subunit SECA2, chloroplastic len=1003 E=0.0 (blastp), pfam_domain=SecA_DEAD SecA DEAD-like domain E=2e-110 score=368.1	NICBE_363030.1	2	2	5	4	8	16			15	22
Dolichyl-diphosphooligosaccharide--protein glycosyltransferase subunit 1 len=475 E=2e-77 (blastp), pfam_domain=Ribophorin_I Ribophorin I E=2.9e-136 score=454.3	NICBE_015086.1			6	8	11	14			17	22
Sec7 guanine nucleotide exchange factor	NbS00049277g0005.1	5	2	7	14	6	6			18	22
Cysteine synthase, chloroplastic/chromoplastic len=408 E=2e-111 (blastp), pfam_domain=PALP Pyridoxal-phosphate dependent enzyme E=1.1e-57 score=195.4	NICBE_285289.1	13	2	12	13	12	7			37	22
Succinate-semialdehyde dehydrogenase (acetylating) len=234 E=3e-34 (blastp), pfam_domain=ADH_zinc_N Zinc-binding dehydrogenase E=2e-34 score=117.8	NICBE_336229.1			25	13	15	9			40	22
WPP domain interacting tail anchored protein 2 (The same sequence as NICBE_153718.1 in TGAC db)	NbS00012103g0005.1	31	17	7	4	4	1	2		44	22
Histone H2B (The same sequence as NICBE_008980.1 in TGAC db)	NbS00000678g0002.1	16	2	15	8	13	12	3		47	22
L-galactono-1,4-lactone dehydrogenase, mitochondrial len=591 E=0.0 (blastp), pfam_domain=FAD_binding_4 FAD binding domain E=4.1e-29 score=100.7	NICBE_261794.1	14	2	33	11	1	9			48	22
40S ribosomal protein S4 len=264 E=9e-148 (blastp), pfam_domain=Ribosomal_S4e Ribosomal family S4e E=2.2e-31 score=107.2	NICBE_300668.1	37	1	12	9	13	12	4		66	22
photosystem I reaction center subunit PSI N chloroplast%2C/PSI N%2C PSAN (The same sequence as NICBE_215840.1 in TGAC db)	NbS00018180g0004.1	38	8	37	1	32	8	34	5	141	22
6 phosphogluconate dehydrogenase decarboxylating (The same sequence as NICBE_326321.1 in TGAC db)	NbS00032878g0001.1		4	1	11	3	6			4	21
Dolichyl diphosphooligosaccharide protein glycosyltransferase 48 kDa subunit (The same sequence as NICBE_192860.1 in TGAC db)	NbS00015826g0003.1		2	2	7	8	12			10	21
Serine/threonine-protein phosphatase 6 regulatory subunit 3 len=843 E=9e-67 (blastp), pfam_domain=SAPS SIT4 phosphatase-associated protein E=1.7e-63 score=214.8	NICBE_205147.1	1	9	7	5	8	7	2		18	21
Zeaxanthin epoxidase, chloroplastic len=452 E=2e-23 (blastp), pfam_domain=FAD_binding_3 FAD binding domain E=1.5e-24 score=86.6	NICBE_322480.1	5		13	17	7	4	2		27	21
Uncharacterized protein in xynA 3'region (Fragment) len=927 E=3e-21 (blastp), pfam_domain=Dynamin_N Dynamin family E=7.4e-21 score=74.5	NICBE_190945.1	8	3	7	4	14	14			29	21
Aspartic proteinase nepenthesin 1	NbS00003128g0012.1	2	6	17	11	11	1	2	3	32	21
L-ascorbate peroxidase T, chloroplastic len=371 E=3e-151 (blastp), pfam_domain=peroxidase Peroxidase E=2.3e-47 score=161.2	NICBE_398530.1	2		14	3	21	18			37	21
Clathrin heavy chain 1 len=1705 E=0.0 (blastp), pfam_domain=Clathrin Region in Clathrin and VPS E=3.5e-200 score=655.5	NICBE_225852.1	5	2	12	5	23	14			40	21
ATP dependent zinc metalloprotease FtsH 3	NbS00021959g0006.1	4	4	18	9	18	8			40	21
K(+) efflux antiporter 2, chloroplastic len=1210 E=0.0 (blastp), pfam_domain=Na_H_Exchanger Sodium/hydrogen exchanger family E=8.1e-59 score=198.9	NICBE_240277.1	11	2	13	8	18	11			42	21
DNA repair protein recA homolog 1, chloroplastic len=419 E=0.0 (blastp), pfam_domain=RecA recA bacterial DNA recombination protein E=8.9e-142 score=471.7	NICBE_309294.1	8	3	23	3	11	15			42	21
Delta-1-pyrroline-5-carboxylate synthase len=717 E=0.0 (blastp), pfam_domain=AA_kinase Amino acid kinase family E=5.5e-35 score=120.9	NICBE_256585.1	7	6	17	4	17	11	1		42	21
Zeaxanthin epoxidase, chloroplastic len=664 E=0.0 (blastp), pfam_domain=FAD_binding_3 FAD binding domain E=2e-16 score=59.8	NICBE_254650.1	9	2	19	6	27	13			55	21
Alpha-1,4 glucan phosphorylase L-2 isozyme, chloroplastic/amyloplastic len=967 E=0.0 (blastp), pfam_domain=Phosphorylase Carbohydrate phosphorylase E=3.1e-308 score=1023.5	NICBE_232534.1	26	14	19	1	24	3	2	3	71	21
Alpha alpha trehalose phosphate synthase (The same sequence as NICBE_354905.1 in TGAC db)	NbS00037870g0006.1	22	4	32	11	33	6	2		89	21
Serine C palmitoyltransferase protein	NbS00004314g0004.1			3	9		11			3	20
Nuclear envelope protein that mediates the nuclear export of importin alpha Srp1p	NbS00020259g0004.1			4	8	1	12			5	20
Plastidic glucose transporter 4 len=632 E=0.0 (blastp), pfam_domain=Sugar_tr Sugar (and other) transporter E=1.2e-103 score=347.0	NICBE_249600.1	3	2	3	9	5	9	2		13	20
26S proteasome non-ATPase regulatory subunit RPN12A len=382 E=1e-117 (blastp), pfam_domain=SAC3_GANP SAC3/GANP/Nin1/mts3/eIF-3 p25 family E=1e-30 score=106.6	NICBE_084236.1			4	5	9	15			13	20
T-complex protein 1 subunit zeta len=535 E=0.0 (blastp), pfam_domain=Cpn60_TCP1 TCP-1/cpn60 chaperonin family E=3e-151 score=504.2	NICBE_056244.1		4	6	1	12	15			18	20
Zeta-carotene desaturase, chloroplastic/chromoplastic len=588 E=0.0 (blastp), pfam_domain=Amino_oxidase Flavin containing amine oxidoreductase E=2.1e-73 score=247.8	NICBE_349343.1		2	7	6	13	12			20	20
Prostaglandin E synthase 2	NbS00022147g0012.1	14	2	16	5	1	13			31	20
UPF0603 protein At1g54780 chloroplastic (The same sequence as NICBE_122440.1 in TGAC db)	NbS00009383g0013.1	12	3	2	6	23	11	1		38	20
Calcium-transporting ATPase 4, endoplasmic reticulum-type len=1118 E=0.0 (blastp), pfam_domain=E1-E2_ATPase E1-E2 ATPase E=3.1e-66 score=222.5	NICBE_415641.1			15	7	25	13			40	20
beta ketoacyl reductase 1 (The same sequence as NICBE_260193.1 in TGAC db)	NbS00023298g0013.1			17	3	24	17			41	20
Adenine phosphoribosyltransferase protein	NbS00025375g0010.1	15	1	18	13	14	6			47	20
Ferredoxin dependent glutamate synthase 1 chloroplastic (The same sequence as NICBE_234363.1 in TGAC db)	NbS00020069g0017.1	24	5	33	2	37	13	2		96	20
Probable NADH dehydrogenase len=492 E=4e-75 (blastp), pfam_domain=Pyr_redox_2 Pyridine nucleotide-disulphide oxidoreductase E=2.8e-28 score=99.0	NICBE_190637.1				8		11			0	19
NADP binding Rossmann fold (The same sequence as NICBE_263508.1 in TGAC db)	NbS00023665g0001.1	1		2	1	6	18			9	19
Aspartokinase 3, chloroplastic len=552 E=0.0 (blastp), pfam_domain=AA_kinase Amino acid kinase family E=1.2e-48 score=165.7	NICBE_180024.1	2	5	1	7	8	7			11	19
ATP synthase protein MI25 len=164 E=1e-86 (blastp), pfam_domain=Mt_ATP-synt_B Mitochondrial ATP synthase B chain precursor (ATP-synt_B) E=2.3e-49 score=166.8	NICBE_127664.1	1	2	1	8	8	9	3		13	19
Nicalin	NbS00021769g0023.1	1		6	1	6	18			13	19
Carotenoid cleavage dioxygenase 1B	NbS00006476g0007.1	6	3	2	9	7	7			15	19
DnaJ protein homolog len=419 E=0.0 (blastp), pfam_domain=DnaJ DnaJ domain E=2.5e-25 score=87.8	NICBE_097373.1	6		1	11	8	8			15	19
Cell division protein FtsZ homolog 1, chloroplastic len=414 E=7e-157 (blastp), pfam_domain=Tubulin Tubulin/FtsZ family, GTPase domain E=1.9e-39 score=135.6	NICBE_295989.1	2		7	12	6	7			15	19
Probable 1-deoxy-D-xylulose-5-phosphate synthase, chloroplastic len=745 E=0.0 (blastp), pfam_domain=DXP_synthase_N 1-deoxy-D-xylulose-5-phosphate synthase E=2.3e-109 score=364.3	NICBE_148322.1	9	3	3	4	6	12			18	19
ADP/ATP translocase 1 len=305 E=3e-13 (blastp), pfam_domain=Mito_carr Mitochondrial carrier protein E=7.1e-28 score=96.0	NICBE_419649.1	4		8	6	8	13			20	19
Catalase isozyme 1 (Fragment) len=553 E=0.0 (blastp), pfam_domain=Catalase Catalase E=8.5e-181 score=600.6	NICBE_083774.1	1	1	8	6	15	9	4	3	28	19
Mitochondrial uncoupling protein 3 len=304 E=5e-75 (blastp), pfam_domain=Mito_carr Mitochondrial carrier protein E=1.9e-67 score=222.9	NICBE_044411.1	8		13	11	9	8			30	19
ATPase family AAA domain-containing protein 3-A len=681 E=2e-99 (blastp), pfam_domain=DUF3523 Domain of unknown function (DUF3523) E=2.6e-119 score=397.0	NICBE_106346.1	7	9	16	1	8	9			31	19
40S ribosomal protein S18 (The same sequence as NICBE_412426.1 in TGAC db)	NbS00056355g0003.1	14	4	13	5	1	8	4	2	32	19
Mannose-1-phosphate guanylyltransferase 1 len=361 E=0.0 (blastp), pfam_domain=NTP_transferase Nucleotidyl transferase E=1.2e-49 score=168.8	NICBE_362172.1	11	2	2	12	16	2	4	3	33	19
Importin beta 3	NbS00036342g0006.1		1	7	4	27	14			34	19
Exocyst complex component 8 (The same sequence as NICBE_273963.1 in TGAC db)	NbS00024919g0014.1	5	1	16	9	14	9			35	19
Carbonic anhydrase, chloroplastic len=271 E=1e-106 (blastp), pfam_domain=Pro_CA Carbonic anhydrase E=5.6e-42 score=143.1	NICBE_305213.1	13		2	1	24	18			39	19
(The same sequence as NICBE_038293.1 in TGAC db)	NbS00002662g0109.1	2	1	16	5	16	13	8		42	19
Dolichyl diphosphooligosaccharide protein glycosyltransferase subunit 2	NbS00005851g0011.1	2	1	18	14	32	4			52	19
Eukaryotic translation initiation factor 3 subunit B len=717 E=0.0 (blastp), pfam_domain=eIF2A Eukaryotic translation initiation factor eIF2A E=2.2e-76 score=255.8	NICBE_266107.1	34	13	8	1	15	5			57	19
Long chain acyl-CoA synthetase 1 len=678 E=0.0 (blastp), pfam_domain=AMP-binding AMP-binding enzyme E=1.7e-103 score=346.0	NICBE_051866.1	13	1	31	4	29	14			73	19
Coatomer subunit gamma-2 len=841 E=0.0 (blastp), pfam_domain=Adaptin_N Adaptin N terminal region E=2.9e-124 score=415.1	NICBE_248612.1		4	1	4	5	9		1	6	18
Probable envelope ADP,ATP carrier protein, chloroplastic len=378 E=2e-143 (blastp), pfam_domain=Mito_carr Mitochondrial carrier protein E=3.8e-74 score=244.3	NICBE_367479.1			4	6	2	12			6	18
Conserved oligomeric Golgi complex subunit 4	NbS00016303g0007.1	2	7	4	5	3	6			9	18
PTI1-like tyrosine-protein kinase 3 len=584 E=8e-177 (blastp), pfam_domain=Pkinase_Tyr Protein tyrosine kinase E=4.4e-46 score=156.9	NICBE_253622.1	4	2	1	13	6	3			11	18
Auxin-induced in root cultures protein 12 len=373 E=1e-18 (blastp), pfam_domain=DUF568 Protein of unknown function (DUF568) E=3.5e-34 score=117.0	NICBE_057857.1	5	1	1	9	6	8			12	18
Actin len=360 E=0.0 (blastp), pfam_domain=Actin Actin E=1e-152 score=508.0	NICBE_317793.1	3	2	4	1	4	11	2	4	13	18
Tubulin alpha-1 chain len=449 E=0.0 (blastp), pfam_domain=Tubulin Tubulin/FtsZ family, GTPase domain E=2.1e-70 score=236.8	NICBE_051810.1	7	4	1	8	7	6			15	18
Uncharacterized methyltransferase At2g41040, chloroplastic len=220 E=1e-85 (blastp), pfam_domain=Methyltransf_11 Methyltransferase domain E=2.1e-19 score=69.6	NICBE_344756.1	3	2	6	8	6	8			15	18
Monodehydroascorbate reductase len=434 E=0.0 (blastp), pfam_domain=Pyr_redox_2 Pyridine nucleotide-disulphide oxidoreductase E=2.4e-28 score=99.2	NICBE_126930.1	2		8	13	5	5			15	18
Serine hydroxymethyltransferase, mitochondrial len=539 E=1e-166 (blastp), pfam_domain=SHMT Serine hydroxymethyltransferase E=1.9e-190 score=632.2	NICBE_164182.1	1	4	8	6	8	8			17	18
Glucose-1-phosphate adenylyltransferase large subunit 3, chloroplastic/amyloplastic len=520 E=0.0 (blastp), pfam_domain=NTP_transferase Nucleotidyl transferase E=4.5e-77 score=258.5	NICBE_399345.1	1	1	14	16	3	1			18	18
Cell division protease ftsH	NbS00014876g0014.1			4	3	16	15			20	18
40S ribosomal protein S13 len=151 E=5e-80 (blastp), pfam_domain=Ribosomal_S13_N Ribosomal S13/S15 N-terminal domain E=1.7e-31 score=107.7	NICBE_395875.1	2	12	8	2	8	4	4		22	18
Beta-adaptin-like protein C len=889 E=0.0 (blastp), pfam_domain=Adaptin_N Adaptin N terminal region E=1.8e-168 score=561.0	NICBE_246433.1	5		7	2	12	16			24	18
Chlorophyllide a oxygenase	NbS00051811g0004.1	9	8	6	2	13	8			28	18
Fatty acid oxidation complex subunit alpha	NbS00038262g0007.1	4	3	13	1	12	14			29	18
Photosystem II stability/assembly factor HCF136, chloroplastic len=400 E=5e-171 (blastp), pfam_domain=BNR BNR/Asp-box repeat E=1.9e-05 score=23.7	NICBE_379623.1	13	2	12	8	6	8			31	18
Uncharacterized protein sll1770 len=760 E=8e-142 (blastp), pfam_domain=ABC1 ABC1 family E=1.6e-38 score=131.2	NICBE_178124.1	2		5	3	24	15			31	18
Threonine--tRNA ligase len=677 E=0.0 (blastp), pfam_domain=tRNA-synt_2b tRNA synthetase class II core domain (G, H, P, S and T) E=9.5e-46 score=155.4	NICBE_038171.1	7	4	1	5	23	8	1	1	32	18
2-Cys peroxiredoxin BAS1, chloroplastic len=322 E=4e-109 (blastp), pfam_domain=AhpC-TSA AhpC/TSA family E=9.8e-42 score=141.4	NICBE_285976.1	14	2	11	7	8	9	1		34	18
Pleiotropic drug resistance protein 1	NbS00010523g0001.1	1		21	14	15	4			37	18
NADP-dependent malic enzyme len=636 E=0.0 (blastp), pfam_domain=Malic_M Malic enzyme, NAD binding domain E=3.4e-90 score=301.9	NICBE_297967.1	4	4	18	7	18	7			40	18
Glycine dehydrogenase (The same sequence as NICBE_256942.1 in TGAC db)	NbS00022684g0008.1	8	2	16	6	21	8		2	45	18
40S ribosomal protein S16 len=212 E=1e-72 (blastp), pfam_domain=Ribosomal_S9 Ribosomal protein S9/S16 E=2.1e-37 score=127.9	NICBE_261335.1	14		16	5	16	13	4		50	18
Outer envelope pore protein 24A, chloroplastic len=213 E=4e-83 (blastp), pfam_domain=Inositol_P Inositol monophosphatase family E=0.16 score=11.1	NICBE_398498.1	8	1	16	1	26	16			50	18
Cytochrome P450 NADPH reductase	NbS00005034g0022.1		1	3	4	1	12			4	17
Adipocyte plasma membrane-associated protein len=393 E=2e-43 (blastp), pfam_domain=Str_synth Strictosidine synthase E=2.6e-29 score=100.9	NICBE_329848.1	2	3	2	8	2	6			6	17
Putative phagocytic receptor 1b len=608 E=9e-157 (blastp), pfam_domain=EMP70 Endomembrane protein 70 E=5.8e-188 score=625.4	NICBE_351046.1	1		4	9	1	8			6	17
Cytochrome P450	NbS00000477g0007.1			7	6	1	11			8	17
Probable methyltransferase PMT2 len=633 E=0.0 (blastp), pfam_domain=Methyltransf_29 Putative S-adenosyl-L-methionine-dependent methyltransferase E=2.6e-231 score=768.2	NICBE_181005.1		1	7	4	2	12			9	17
Dolichyl-diphosphooligosaccharide--protein glycosyltransferase subunit 1 len=396 E=5e-65 (blastp), pfam_domain=Ribophorin_I Ribophorin I E=2.3e-115 score=385.4	NICBE_011370.1				6	9	11			9	17
(The same sequence as NICBE_319605.1 in TGAC db)	NbS00031393g0112.1	2		2	2	6	15			10	17
Oxidoreductase FAD/NADP binding domain protein (The same sequence as NICBE_226946.1 in TGAC db)	NbS00019305g0029.1	3	3	4	1	9	13			16	17
Exportin-7 len=795 E=3e-150 (blastp), pfam_domain=DUF3645 Protein of unknown function (DUF3645) E=0.41 score=9.6	NICBE_254649.1	9	4	7	8	4	5			20	17
Photosystem II 10 kDa polypeptide, chloroplastic len=136 E=8e-71 (blastp), pfam_domain=PsbR Photosystem II 10 kDa polypeptide PsbR E=2.5e-53 score=178.0	NICBE_280451.1	7	7	9	1	4	8	2	1	22	17
Probable pyridoxal biosynthesis protein PDX1 len=402 E=2e-166 (blastp), pfam_domain=SOR_SNZ SOR/SNZ family E=7.1e-115 score=381.7	NICBE_280824.1	7	2	12	7	4	7	2	1	25	17
Protein CbbY len=300 E=6e-16 (blastp), pfam_domain=HAD_2 Haloacid dehalogenase-like hydrolase E=4.3e-27 score=95.3	NICBE_267863.1	4	2	11	8	11	7			26	17
Heat shock 70 kDa protein mitochondrial	NbS00012368g0006.1	14	6	4	8	9	1		2	27	17
Pentatricopeptide repeat-containing protein At4g16390, chloroplastic len=688 E=0.0 (blastp), pfam_domain=PPR_2 PPR repeat family E=1.4e-70 score=232.9	NICBE_272184.1	12	2	2	1	14	14			28	17
Exocyst complex component 5 len=910 E=0.0 (blastp), pfam_domain=Sec10 Exocyst complex component Sec10 E=4.4e-133 score=444.8	NICBE_268736.1	15		12	9	12	8			39	17
Mitochondrial import inner membrane translocase subunit Tim13 (The same sequence as NICBE_308646.1 in TGAC db)	NbS00029944g0008.1	8				34	17			42	17
Importin 9	NbS00008233g0010.1	22	8	9	4	12	5			43	17
One helix protein 2 (The same sequence as NICBE_173113.1 in TGAC db)	NbS00013757g0014.1	11	1	19	4	11	12	2		43	17
Cytochrome P450 97B2, chloroplastic len=580 E=0.0 (blastp), pfam_domain=p450 Cytochrome P450 E=1.4e-82 score=277.5	NICBE_173062.2		2		6	1	8			1	16
Membrane steroid-binding protein 2 len=227 E=4e-74 (blastp), pfam_domain=Cyt-b5 Cytochrome b5-like Heme/Steroid binding domain E=1.1e-18 score=66.6	NICBE_405038.1		4	2	2	2	9		1	4	16
Glutamate decarboxylase len=495 E=0.0 (blastp), pfam_domain=Pyridoxal_deC Pyridoxal-dependent decarboxylase conserved domain E=9.5e-109 score=363.1	NICBE_266679.1	2	4	5	6	2	6			9	16
Protease HtpX homolog 2 len=329 E=1e-10 (blastp), pfam_domain=Peptidase_M48 Peptidase family M48 E=6.2e-20 score=71.6	NICBE_074124.1			1	2	8	14			9	16
ATP dependent peptidases nucleotide binding serine type endopeptidases DNA helicases ATP binding damaged DNA binding nucleoside triphosphatases (The same sequence as NICBE_064146.1 in TGAC db)	NbS00004572g0012.1	2	3	6	7	2	6			10	16
Septum site determining protein MinD (The same sequence as NICBE_001849.1 in TGAC db)	NbS00000173g0005.1	6	1	3	6	1	9	1		11	16
Acetylglutamate kinase chloroplastic	NbS00039809g0001.1	6		4	7		9	1		11	16
NADH dehydrogenase subunit 7	NbS00024184g0018.1	4	2	4	6	2	8	1		11	16
GTP-binding nuclear protein Ran-A1 len=221 E=2e-130 (blastp), pfam_domain=Ras Ras family E=3.4e-50 score=169.4	NICBE_051563.1	4		1	8	8	8	1		14	16
Protein of unknown function DUF1118	NbS00010885g0017.1	8	1	3	11	4	4			15	16
Betaine aldehyde dehydrogenase 1, chloroplastic len=504 E=0.0 (blastp), pfam_domain=Aldedh Aldehyde dehydrogenase family E=4.3e-177 score=588.9	NICBE_022169.1	2	5	6	6	8	5			16	16
Phytochrome-associated serine/threonine-protein phosphatase 3 len=303 E=5e-179 (blastp), pfam_domain=Metallophos Calcineurin-like phosphoesterase E=2.5e-44 score=151.0	NICBE_124630.1	7		4	8	6	8			17	16
Translocon-associated protein subunit beta len=190 E=8e-08 (blastp), pfam_domain=TRAP_beta Translocon-associated protein beta (TRAPB) E=2.5e-56 score=189.5	NICBE_061264.1	1		7	4	9	12			17	16
Mitochondrial Rho GTPase 1	NbS00036282g0010.1			1	2	17	14			18	16
ATP-dependent zinc metalloprotease FtsH len=1289 E=9e-88 (blastp), pfam_domain=AAA ATPase family associated with various cellular activities (AAA) E=1.3e-39 score=135.2	NICBE_141731.1	4	2	12	7	3	7			19	16
Conserved oligomeric Golgi complex subunit 2 (The same sequence as NICBE_187865.1 in TGAC db)	NbS00015293g0010.1	4	3	5	1	12	12			21	16
Retrovirus-related Pol polyprotein from transposon TNT 1-94 len=841 E=2e-27 (blastp), pfam_domain=RVT_2 Reverse transcriptase (RNA-dependent DNA polymerase) E=1.1e-77 score=260.2	NICBE_357686.1	7	4	14	12	1				22	16
NADH quinone oxidoreductase F subunit	NbS00053840g0005.1	1	1	8	8	13	7			22	16
Holliday junction ATP dependent DNA helicase ruvB	NbS00025982g0019.1	3		8	1	18	15			29	16
Rhodanese protein Fragment (The same sequence as NICBE_425571.1 in TGAC db)	NbS00062231g0006.1	9		13	5	8	11			30	16
No hits found in SwissProt (blastp), pfam_domain=Tetraspannin Tetraspanin family E=1.9e-06 score=27.2	NICBE_130760.1	2		2	8	4	7			8	15
Exocyst complex component 7 len=652 E=2e-48 (blastp), pfam_domain=Exo70 Exo70 exocyst complex subunit E=1.9e-113 score=378.9	NICBE_208653.1			3	3	7	12			10	15
6-phosphofructokinase 4, chloroplastic len=542 E=0.0 (blastp), pfam_domain=PFK Phosphofructokinase E=2e-35 score=121.9	NICBE_392865.1	1	1	5	12	6	2			12	15
mRNA binding protein Pumilio 2	NbS00039988g0007.1	8	3	1	6	4	6			13	15
NADH dehydrogenase [ubiquinone] iron-sulfur protein 8, mitochondrial len=228 E=5e-125 (blastp), pfam_domain=Fer4 4Fe-4S binding domain E=2.7e-14 score=51.9	NICBE_028041.1	7		1	2	1	13	4		13	15
No hits found in SwissProt (blastp), pfam_domain=DUF4079 Protein of unknown function (DUF4079) E=2.9e-59 score=199.8	NICBE_123960.1	3		5	6	6	9			14	15
Trans cinnamate 4 monooxygenase	NbS00058554g0003.1	2	1	5	6	8	8			15	15
No hits found in SwissProt (blastp), pfam_domain=DUF3353 Protein of unknown function (DUF3353) E=4.8e-09 score=35.8	NICBE_009023.1	2		5	3	8	12			15	15
GDP mannose 3 5 epimerase 1	NbS00039092g0002.1	1	1	6	9	8	5			15	15
Purple acid phosphatase	NbS00013631g0006.1	5	3	6	5	4	6	3	1	18	15
Eukaryotic translation initiation factor 3 subunit 4 (The same sequence as NICBE_353638.1 in TGAC db)	NbS00038062g0006.1	14	6	3	5	3	4			20	15
Glyceraldehyde-3-phosphate dehydrogenase, cytosolic len=337 E=0.0 (blastp), pfam_domain=Gp_dh_C Glyceraldehyde 3-phosphate dehydrogenase, C-terminal domain E=1.5e-74 score=248.5	NICBE_167948.1	1	3	11	1	8	9	1	2	21	15
Vacuolar protein sorting-associated protein 41 homolog len=957 E=0.0 (blastp), pfam_domain=Clathrin Region in Clathrin and VPS E=3.5e-21 score=75.1	NICBE_016730.1	2	9	6	4	14	2			22	15
Probable signal peptidase complex subunit 2 len=191 E=1e-81 (blastp), pfam_domain=SPC25 Microsomal signal peptidase 25 kDa subunit (SPC25) E=7.5e-46 score=155.5	NICBE_340884.1	5	1	6	2	11	12	1		23	15
Probable glutathione S-transferase len=547 E=2e-88 (blastp), pfam_domain=GST_N_3 Glutathione S-transferase, N-terminal domain E=2.4e-19 score=69.2	NICBE_425198.1	5		9	8	13	7	1		28	15
Mediator of RNA polymerase II transcription subunit 36a len=314 E=3e-132 (blastp), pfam_domain=Fibrillarin Fibrillarin E=6.6e-114 score=378.4	NICBE_038627.1	7		16	11	13	4			36	15
Probable importin-7 homolog len=1082 E=3e-07 (blastp), pfam_domain=IBN_N Importin-beta N-terminal domain E=1.8e-05 score=24.4	NICBE_236236.1	25	5	3	4	9	6			37	15
ATP-dependent zinc metalloprotease FTSH 12, chloroplastic len=828 E=0.0 (blastp), pfam_domain=AAA ATPase family associated with various cellular activities (AAA) E=1.4e-32 score=112.5	NICBE_308149.1	5	4	14	6	19	5			38	15
Plastid lipid associated protein PAP/fibrillin (The same sequence as NICBE_026041.1 in TGAC db)	NbS00001880g0007.1	8	8	17	3	14	4	1		40	15
Uncharacterized protein At5g03900, chloroplastic len=512 E=0.0 (blastp), pfam_domain=DUF4274 Domain of unknown function (DUF4274) E=0.42 score=10.3	NICBE_113267.1	9	1	14	12	18	2			41	15
Glutamine synthetase, chloroplastic len=404 E=0.0 (blastp), pfam_domain=Gln-synt_C Glutamine synthetase, catalytic domain E=9.9e-62 score=208.2	NICBE_060321.1	26	3	23	8	15	4	6		70	15
Ras related protein Rab 25	NbS00005133g0002.1				6		8			0	14
serine/threonine protein kinase (The same sequence as NICBE_135035.1 in TGAC db)	NbS00010386g0020.1				7	2	7			2	14
NbS00002403g0104.1_SGN	NbS00002403g0104.1			2	7	2	7			4	14
U-box domain-containing protein 12 len=837 E=2e-09 (blastp), pfam_domain=Arm Armadillo/beta-catenin-like repeat E=8.4e-37 score=123.6	NICBE_195419.1		7	2	2	5	5			7	14
Probable monogalactosyldiacylglycerol synthase, chloroplastic len=535 E=0.0 (blastp), pfam_domain=MGDG_synth Monogalactosyldiacylglycerol (MGDG) synthase E=3e-61 score=206.0	NICBE_170030.1	2		1	6	7	8			10	14
Coatomer protein epsilon subunit (The same sequence as NICBE_346122.1 in TGAC db)	NbS00036341g0012.1	3	5	5	4	3	5	1		12	14
No hits found in SwissProt (blastp), pfam_domain=DUF3411 Domain of unknown function (DUF3411) E=3.6e-69 score=231.9	NICBE_003853.1			3	8	9	6			12	14
DENN domain-containing protein 4B len=1198 E=9e-34 (blastp), pfam_domain=DENN DENN (AEX-3) domain E=1e-46 score=158.9	NICBE_065651.1	4	3	1	2	9	9			14	14
Photosystem II CP43 chlorophyll apoprotein len=158 E=1e-66 (blastp), pfam_domain=PSII Photosystem II protein E=1.9e-52 score=178.2	NICBE_123771.1	4		4	3	6	11	1		15	14
Endoglucanase 6 len=624 E=0.0 (blastp), pfam_domain=Glyco_hydro_9 Glycosyl hydrolase family 9 E=1e-168 score=561.7	NICBE_248074.1	9	9	6	4	1	1			16	14
Tocopherol cyclase, chloroplastic len=527 E=0.0 (blastp), pfam_domain=Tocopherol_cycl Tocopherol cyclase E=2.4e-151 score=503.0	NICBE_267921.1	3		7	6	6	8			16	14
Fructokinase protein 1 (The same sequence as NICBE_347314.1 in TGAC db)	NbS00036753g0005.1		5	9	6	8	3			17	14
Transmembrane 9 superfamily member 4 len=722 E=1e-129 (blastp), pfam_domain=EMP70 Endomembrane protein 70 E=1.2e-183 score=611.2	NICBE_312102.1		1	6	4	13	9			19	14
RNA-binding protein Musashi homolog 2 len=476 E=2e-49 (blastp), pfam_domain=RRM_1 RNA recognition motif. (a.k.a. RRM, RBD, or RNP domain) E=2.2e-37 score=126.3	NICBE_381052.1	8	4	8	5	6	5			22	14
Membrane protein (The same sequence as NICBE_038182.1 in TGAC db)	NbS00002670g0023.1	4		8	9	8	5	2		22	14
Alcohol dehydrogenase-like 4 len=389 E=6e-159 (blastp), pfam_domain=ADH_N Alcohol dehydrogenase GroES-like domain E=1e-26 score=92.7	NICBE_083582.1	6		12	5	5	9	4		27	14
Fatty acyl-CoA reductase 2 len=584 E=0.0 (blastp), pfam_domain=NAD_binding_4 Male sterility protein E=5.2e-70 score=235.1	NICBE_367976.1	8	1	11	11	14	2			33	14
Glutamate 1 semialdehyde 2 1 aminomutase (The same sequence as NICBE_422801.1 in TGAC db)	NbS00060621g0001.1	12		16	2	15	12	1		44	14
Threonine endopeptidase (The same sequence as NICBE_296688.1 in TGAC db)	NbS00028158g0015.1	9		14	3	21	11			44	14
Myosin protein	NbS00008970g0007.1	24	1	23	5	19	8	1		67	14
plastid movement impaired1 (The same sequence as NICBE_296100.1 in TGAC db)	NbS00027850g0005.1				4	2	9			2	13
Sterol 14-demethylase len=458 E=0.0 (blastp), pfam_domain=p450 Cytochrome P450 E=3.7e-63 score=213.5	NICBE_148707.1			2	5		8			2	13
UDP glucosyltransferase HvUGT5876 (The same sequence as NICBE_389821.1 in TGAC db)	NbS00047884g0001.1	1	4		2	2	7			3	13
GDP-mannose-dependent alpha-mannosyltransferase len=506 E=4e-38 (blastp), pfam_domain=Glycos_transf_1 Glycosyl transferases group 1 E=4.7e-27 score=94.3	NICBE_110242.1			2	5	1	8			3	13
LON peptidase N-terminal domain and RING finger protein 1 len=685 E=1e-40 (blastp), pfam_domain=LON ATP-dependent protease La (LON) domain E=4.7e-24 score=85.0	NICBE_354442.1		1	2	6	2	6			4	13
2-isopropylmalate synthase B len=606 E=0.0 (blastp), pfam_domain=HMGL-like HMGL-like E=4e-78 score=262.2	NICBE_144224.1	3	2	1	4	1	7			5	13
Tryptophan synthase beta chain 1 (The same sequence as NICBE_286083.1 in TGAC db)	NbS00026632g0004.1		3		5	5	5			5	13
Cell division cycle protein 48	NbS00046481g0008.1	8	5	1	4	3	4			12	13
Retrovirus-related Pol polyprotein from transposon TNT 1-94 len=798 E=1e-30 (blastp), pfam_domain=RVT_2 Reverse transcriptase (RNA-dependent DNA polymerase) E=9.5e-50 score=168.7	NICBE_182588.1	4	2	3	4	6	7			13	13
V-type proton ATPase subunit E len=229 E=2e-105 (blastp), pfam_domain=vATP-synt_E ATP synthase (E/31 kDa) subunit E=2.3e-77 score=258.6	NICBE_183104.1	4		2	6	7	7			13	13
Probable mitochondrial-processing peptidase subunit beta len=529 E=0.0 (blastp), pfam_domain=Peptidase_M16 Insulinase (Peptidase family M16) E=5.4e-56 score=188.3	NICBE_311576.1	3	3	6	1	4	9			13	13
Cathepsin B cysteine proteinase 5	NbS00025385g0005.1	3		6	2	4	11			13	13
Vacuolar protein sorting associated protein 4B (The same sequence as NICBE_082222.1 in TGAC db)	NbS00006021g0010.1			9	8	7	5			16	13
ATP dependent protease La LON domain protein (The same sequence as NICBE_253517.1 in TGAC db)	NbS00022516g0001.1	9	2	4	4	4	7			17	13
Hexokinase-1 len=497 E=0.0 (blastp), pfam_domain=Hexokinase_2 Hexokinase E=1.2e-69 score=234.1	NICBE_423666.1	9	2	5	2	4	9			18	13
Malate dehydrogenase, mitochondrial len=346 E=7e-162 (blastp), pfam_domain=Ldh_1_N lactate/malate dehydrogenase, NAD binding domain E=4e-49 score=165.8	NICBE_254791.1	4		7	9	7	4			18	13
50S ribosomal protein L2 chloroplastic	NbS00032038g0001.1	1	2	5	4	4	6	8	1	18	13
60S ribosomal protein L4-1 len=405 E=0.0 (blastp), pfam_domain=Ribosomal_L4 Ribosomal protein L4/L1 family E=1.4e-45 score=154.9	NICBE_036269.1	7	3	6	4	3	6	4		20	13
Probable exocyst complex component 4 len=583 E=0.0 (blastp), pfam_domain=Sec8_exocyst Sec8 exocyst complex component specific domain E=2.9e-36 score=124.0	NICBE_024348.1	6	2	7	5	7	6			20	13
Delta24 sterol reductase (The same sequence as NICBE_370630.1 in TGAC db)	NbS00042036g0008.1		4	1	2	19	7			20	13
Heat shock protein DnaJ domain protein	NbS00042047g0014.1	8	2	6	3	8	8			22	13
Translocase of chloroplast 120, chloroplastic len=1543 E=0.0 (blastp), pfam_domain=DUF3406 Domain of unknown function (DUF3406) E=2.2e-122 score=407.1	NICBE_137568.1			9	7	13	6			22	13
Conserved oligomeric Golgi complex subunit 8 len=574 E=4e-90 (blastp), pfam_domain=Dor1 Dor1-like family E=2.5e-149 score=496.2	NICBE_085073.1	5		9	5	9	8			23	13
Luminal-binding protein 4 len=666 E=0.0 (blastp), pfam_domain=HSP70 Hsp70 protein E=1.1e-269 score=895.3	NICBE_362411.1	11		12	6	12	7			35	13
Cell division protease ftsH	NbS00022130g0003.1	4	1	15	5	19	7			38	13
Photosystem I reaction center subunit VI 1 chloroplastic	NbS00018155g0021.1	14	3	17	5	17	5	1		49	13
Acetyl-CoA carboxylase 1 len=2261 E=0.0 (blastp), pfam_domain=ACC_central Acetyl-CoA carboxylase, central region E=1.4e-199 score=664.6	NICBE_386732.1	14		16	12	23	1			53	13
Probable exocyst complex component 6 len=800 E=0.0 (blastp), pfam_domain=Sec15 Exocyst complex subunit Sec15-like E=3.3e-78 score=263.0	NICBE_239296.1	16		15	7	24	6			55	13
Late embryogenesis abundant protein Lea14-A len=319 E=3e-16 (blastp), pfam_domain=LEA_2 Late embryogenesis abundant protein E=7.3e-34 score=116.0	NICBE_088401.1	2			3	3	9			5	12
Probable aminotransferase ACS10 len=546 E=0.0 (blastp), pfam_domain=Aminotran_1_2 Aminotransferase class I and II E=7.3e-81 score=271.8	NICBE_130911.1		1	1	4	5	7			6	12
Syntaxin (The same sequence as NICBE_289281.1 in TGAC db)	NbS00027158g0003.1			5	8	2	4			7	12
Uncharacterized protein PYUK71.03c len=628 E=5e-33 (blastp), pfam_domain=C2 C2 domain E=5e-36 score=122.2	NICBE_422497.1			5	6	2	6			7	12
Chaperone protein dnaJ 1, mitochondrial len=442 E=9e-79 (blastp), pfam_domain=DnaJ_C DnaJ C terminal domain E=2.3e-33 score=113.7	NICBE_359141.1			2		6	12			8	12
Stomatin-like protein 2 len=421 E=5e-90 (blastp), pfam_domain=Band_7 SPFH domain / Band 7 family E=6.3e-30 score=104.2	NICBE_303626.1			4	6	4	6			8	12
GDSL esterase/lipase APG len=354 E=1e-146 (blastp), pfam_domain=Lipase_GDSL GDSL-like Lipase/Acylhydrolase E=6.8e-35 score=120.8	NICBE_171659.1	5			3	5	9			10	12
24-methylenesterol C-methyltransferase 2 len=395 E=0.0 (blastp), pfam_domain=Methyltransf_11 Methyltransferase domain E=4.9e-22 score=78.1	NICBE_349642.1	1		3	6	8	6			12	12
Ras-related protein RABA1f len=217 E=1e-115 (blastp), pfam_domain=Ras Ras family E=1.6e-62 score=209.5	NICBE_393891.1		1	5	4	9	7			14	12
No hits found in SwissProt (blastp), pfam_domain=IncA IncA protein E=5.8e-06 score=25.9	NICBE_225906.1	9		1	7	5	5			15	12
Probable 26S proteasome non-ATPase regulatory subunit 3 len=482 E=0.0 (blastp), pfam_domain=Rpn3_C Proteasome regulatory subunit C-terminal E=8.9e-26 score=89.9	NICBE_252037.1	4		4	6	7	6			15	12
Malate dehydrogenase, cytoplasmic len=294 E=2e-154 (blastp), pfam_domain=Ldh_1_C lactate/malate dehydrogenase, alpha/beta C-terminal domain E=2.9e-35 score=121.4	NICBE_426492.1	7	3	7	6	2	3			16	12
No hits found in SwissProt (blastp), pfam_domain=DUF3082 Protein of unknown function (DUF3082) E=1.9e-05 score=24.4	NICBE_019349.1	5		4	3	7	9			16	12
GDSL esterase/lipase At5g33370 (The same sequence as NICBE_371783.1 in TGAC db)	NbS00042363g0004.1	4	2	4	4	8	6			16	12
ATP dependent zinc metalloprotease FtsH	NbS00024131g0006.1	8	4	4	5	4	3	1		17	12
Zeaxanthin epoxidase, chloroplastic len=454 E=2e-24 (blastp), pfam_domain=FAD_binding_3 FAD binding domain E=6.9e-24 score=84.4	NICBE_023505.1	4	2	5	1	8	9			17	12
Glucose-6-phosphate isomerase, cytosolic len=639 E=0.0 (blastp), pfam_domain=PGI Phosphoglucose isomerase E=4.4e-220 score=731.0	NICBE_187851.1	5	4	12	7	1	1			18	12
Oxygen-evolving enhancer protein 1, chloroplastic len=680 E=0.0 (blastp), pfam_domain=MSP Manganese-stabilising protein / photosystem II polypeptide E=1.9e-111 score=370.8	NICBE_324488.1	4		4	3	9	9	2		19	12
Delta-1-pyrroline-5-carboxylate synthase len=719 E=0.0 (blastp), pfam_domain=AA_kinase Amino acid kinase family E=3.2e-37 score=128.2	NICBE_418029.1		3	7	8	13	1			20	12
Sodium/calcium exchanger	NbS00014998g0013.1	7		1	4	13	8			21	12
Prohibitin-1, mitochondrial len=278 E=3e-89 (blastp), pfam_domain=Band_7 SPFH domain / Band 7 family E=8.6e-25 score=87.5	NICBE_064174.1	4		9	9	8	2		1	21	12
40S ribosomal protein S10-1 len=181 E=6e-66 (blastp), pfam_domain=S10_plectin Plectin/S10 domain E=8e-42 score=140.9	NICBE_332823.1	6	1	8	2	8	8		1	22	12
Non-specific lipid-transfer protein 1 len=148 E=8e-51 (blastp), pfam_domain=Tryp_alpha_amyl Protease inhibitor/seed storage/LTP family E=9e-10 score=38.5	NICBE_082549.1	6	2	5	4	7	6	8		26	12
Protochlorophyllide reductase (The same sequence as NICBE_188465.1 in TGAC db)	NbS00015306g0005.1	6	2	5	3	16	7			27	12
Ferredoxin-dependent glutamate synthase, chloroplastic len=503 E=0.0 (blastp), pfam_domain=GXGXG GXGXG motif E=4.2e-65 score=218.4	NICBE_017437.1	7	2	13	8	4	2	4		28	12
Acyl CoA oxidase (The same sequence as NICBE_135112.1 in TGAC db)	NbS00010458g0007.1	7		11	7	11	5			29	12
Phosphoglycerate kinase cytosolic (The same sequence as NICBE_003321.1 in TGAC db)	NbS00000285g0016.1	3	1	16	8	12	3			31	12
60S ribosomal protein L13	NbS00041012g0008.1	13	2	14	5	1	5	8		36	12
Alpha-1,4-glucan-protein synthase [UDP-forming] 2 len=359 E=0.0 (blastp), pfam_domain=RGP Reversibly glycosylated polypeptide E=2e-175 score=582.5	NICBE_033204.1	8	1	16	7	14	4			38	12
Glycine--tRNA ligase 2, chloroplastic/mitochondrial len=972 E=0.0 (blastp), pfam_domain=tRNA_synt_2f Glycyl-tRNA synthetase beta subunit E=2.4e-185 score=617.1	NICBE_287223.1	16	5	1		22	7			39	12
Phosphoribulokinase, chloroplastic len=407 E=0.0 (blastp), pfam_domain=PRK Phosphoribulokinase / Uridine kinase family E=7.2e-81 score=270.2	NICBE_317910.1	15		16	11	16	1			47	12
30S ribosomal protein S11 (The same sequence as NICBE_318281.1 in TGAC db)	NbS00028999g0008.1	15	2	21	5	11	3	5	2	52	12
Glycosyltransferase family 77 protein	NbS00027349g0023.1		1		9	1	1			1	11
(The same sequence as NICBE_144008.1 in TGAC db)	NbS00011086g0101.1				4	4	7			4	11
Syt1 synaptotagmin Ca2+ dependent lipid binding protein putati IC	NbS00005170g0006.1			5	7	2	4			7	11
Oligosaccharyl transferase STT3 subunit (The same sequence as NICBE_313853.1 in TGAC db)	NbS00030615g0019.1	2		2	5	4	6			8	11
Decarboxylase	NbS00051690g0003.1	8	3	1	5		3			9	11
Carbonic anhydrase, chloroplastic len=321 E=6e-180 (blastp), pfam_domain=Pro_CA Carbonic anhydrase E=8.2e-42 score=142.5	NICBE_048578.1	6	3	1	2	1	6	2		10	11
14-3-3-like protein C len=247 E=7e-143 (blastp), pfam_domain=14-3-3 14-3-3 protein E=1.4e-113 score=377.7	NICBE_238161.1	3		3	6	4	5			10	11
No hits found in SwissProt (blastp), pfam_domain=UPF0121 Uncharacterised protein family (UPF0121) E=1.8e-07 score=30.4	NICBE_055585.1			3	2	7	9			10	11
Gamma carbonic anhydrase-like 2, mitochondrial len=385 E=2e-109 (blastp), pfam_domain=Hexapep Bacterial transferase hexapeptide (six repeats) E=1.5e-08 score=33.6	NICBE_222855.1	3		7	4	1	7			11	11
AP-1 complex subunit mu-1 len=426 E=1e-159 (blastp), pfam_domain=Adap_comp_sub Adaptor complexes medium subunit family E=3.1e-91 score=305.0	NICBE_348995.1			1	4	11	7			12	11
Respiratory burst oxidase protein	NbS00006294g0017.1	3	3	1	6	9	2			13	11
Mitochondrial processing peptidase alpha subunit	NbS00020748g0007.1	2	3	6	7	6	1			14	11
26S proteasome non ATPase regulatory subunit 2 1A (The same sequence as NICBE_386050.1 in TGAC db)	NbS00046710g0016.1	1	2	7	4	6	5			14	11
Calcium binding protein Calnexin	NbS00004679g0009.1	4		1	2	8	9	2		15	11
Protein TIC 40, chloroplastic len=448 E=1e-125 (blastp), pfam_domain=UCH37_bd Ubiquitin C-terminal hydrolase 37 receptor binding site E=3.9e-20 score=71.8	NICBE_330697.1	3	1	7	7	5	3			15	11
Pentatricopeptide repeat containing protein chloroplastic (The same sequence as NICBE_339659.1 in TGAC db)	NbS00035152g0005.1	5	4	6	6	9	1			20	11
Uncharacterised conserved protein UCP022280 (The same sequence as NICBE_261932.1 in TGAC db)	NbS00023520g0008.1	4		8	6	8	5			20	11
ATP dependent zinc metalloprotease FTSH chloroplastic (The same sequence as NICBE_223733.1 in TGAC db)	NbS00018991g0009.1	6	3	8	4	7	4			21	11
No hits found in SwissProt (blastp), pfam_domain=Coatomer_WDAD Coatomer WD associated region E=6.8e-10 score=38.2	NICBE_078597.1		2	8	3	14	6			22	11
C2 domain containing protein	NbS00047459g0007.1	9		6	6	8	5			23	11
40S ribosomal protein S5-2 len=245 E=7e-99 (blastp), pfam_domain=Ribosomal_S7 Ribosomal protein S7p/S5e E=5.6e-42 score=142.7	NICBE_342441.1	7	2	7	3	11	6			25	11
Nodal modulator 2 len=1203 E=2e-141 (blastp), pfam_domain=CarboxypepD_reg Carboxypeptidase regulatory-like domain E=1e-47 score=159.9	NICBE_102277.1	2		8	4	21	7			31	11
E3 ubiquitin-protein ligase listerin len=749 E=0.0 (blastp), pfam_domain=ParcG Parkin co-regulated protein E=9.7e-05 score=22.2	NICBE_010854.1	18	1	15	9	8	1			41	11
TPR repeat containing protein (The same sequence as NICBE_389960.1 in TGAC db)	NbS00047746g0009.1	21	3	26	7	9	1			56	11
Sacsin	NbS00002710g0002.1	39		41	11	11				91	11
Alternative oxidase	NbS00008548g0006.1				5		5			0	10
Enoyl-[acyl-carrier-protein] reductase [NADH], chloroplastic len=448 E=4e-158 (blastp), pfam_domain=adh_short_C2 Enoyl-(Acyl carrier protein) reductase E=1.7e-100 score=335.6	NICBE_283774.1				6		4			0	10
No hits found in SwissProt (blastp), pfam_domain=DUF3411 Domain of unknown function (DUF3411) E=1.7e-54 score=184.1	NICBE_093170.1				5		5			0	10
Protein ROOT HAIR DEFECTIVE 3 len=817 E=0.0 (blastp), pfam_domain=RHD3 Root hair defective 3 GTP-binding protein (RHD3) E=6.7e-301 score=999.5	NICBE_156502.1			2	3	1	7			3	10
Phosphoglucomutase, cytoplasmic len=692 E=0.0 (blastp), pfam_domain=PGM_PMM_I Phosphoglucomutase/phosphomannomutase, alpha/beta/alpha domain I E=1.7e-28 score=98.6	NICBE_051438.1	2			7	2	3			4	10
UPF0308 protein chloroplastic (The same sequence as NICBE_050742.1 in TGAC db)	NbS00003688g0006.1		2	2	2	2	6			4	10
DNA-directed RNA polymerase II subunit RPB3-A len=320 E=1e-153 (blastp), pfam_domain=RNA_pol_A_bac RNA polymerase Rpb3/RpoA insert domain E=1.8e-34 score=118.1	NICBE_194449.1			2	3	2	7			4	10
Conserved oligomeric Golgi complex subunit 1 len=695 E=6e-21 (blastp), pfam_domain=AAA_13 AAA domain E=0.018 score=13.3	NICBE_071740.1		2		4	5	4			5	10
Endoplasmic reticulum-Golgi intermediate compartment protein 3 len=386 E=3e-105 (blastp), pfam_domain=COPIIcoated_ERV Endoplasmic reticulum vesicle transporter E=2.3e-74 score=249.6	NICBE_015368.1				2	5	8			5	10
Major facilitator superfamily domain containing protein 5 (The same sequence as NICBE_291383.1 in TGAC db)	NbS00027440g0011.1			2	9	4	1			6	10
Probable methyltransferase PMT26 len=798 E=0.0 (blastp), pfam_domain=Methyltransf_29 Putative S-adenosyl-L-methionine-dependent methyltransferase E=2.1e-222 score=738.8	NICBE_379409.1			2	3	4	7			6	10
SEC12-like protein 2 len=391 E=2e-90 (blastp), pfam_domain=WD40 WD domain, G-beta repeat E=3.4e-17 score=61.4	NICBE_150451.1			2	2	5	8			7	10
Uncharacterized aarF domain-containing protein kinase 1 len=473 E=4e-39 (blastp), pfam_domain=ABC1 ABC1 family E=1.4e-33 score=115.3	NICBE_131036.1			1	1	6	9			7	10
Vacuolar sorting receptor	NbS00008705g0012.1	2		5	5	1	5			8	10
S adenosyl L methionine dependent methyltransferases	NbS00003790g0008.1		1	2	8	8	1			10	10
UDP-glucose 6-dehydrogenase len=464 E=0.0 (blastp), pfam_domain=UDPG_MGDP_dh_N UDP-glucose/GDP-mannose dehydrogenase family, NAD binding domain E=1.2e-53 score=181.0	NICBE_354303.1		2	4	6	6	2			10	10
Domain of unknown function DUF1995	NbS00009008g0007.1	6		4	7	2	3			12	10
Carotenoid isomerase chloroplastic (The same sequence as NICBE_336509.1 in TGAC db)	NbS00034641g0019.1			3	3	9	7			12	10
Outer envelope pore protein 16-3, chloroplastic/mitochondrial len=197 E=7e-62 (blastp), pfam_domain=Tim17 Tim17/Tim22/Tim23/Pmp24 family E=4.7e-19 score=68.5	NICBE_289550.1	9	2	1	4	4	4			14	10
NbS00000418g0117.1_SGN	NbS00000418g0117.1	1	1	5	4	8	5			14	10
Protein MITOFERRINLIKE 1, chloroplastic len=652 E=5e-145 (blastp), pfam_domain=Mito_carr Mitochondrial carrier protein E=9e-57 score=188.6	NICBE_041715.1	6		6	6	7	4			19	10
Ras related protein Rab 25 (The same sequence as NICBE_157240.1 in TGAC db)	NbS00012429g0010.1	3		8	2	8	8			19	10
KIAA0090 (The same sequence as NICBE_383942.1 in TGAC db)	NbS00045788g0007.1	2		3	9	14	1			19	10
Conserved oligomeric Golgi complex subunit 3 len=779 E=5e-125 (blastp), pfam_domain=Sec34 Sec34-like family E=1.7e-36 score=125.1	NICBE_362116.1	8	1	1	3	11	6			20	10
Pattern formation protein EMB30 len=1416 E=0.0 (blastp), pfam_domain=Sec7 Sec7 domain E=3.2e-65 score=219.2	NICBE_250147.1	12	5	4	4	6	1			22	10
60S ribosomal protein L11 len=316 E=2e-98 (blastp), pfam_domain=Ribosomal_L5_C ribosomal L5P family C-terminus E=5.4e-22 score=77.2	NICBE_087570.1 (+6)	4	4	9	4	5	2	4		22	10
Vacuolar protein sorting-associated protein 16 homolog len=994 E=1e-161 (blastp), pfam_domain=Vps16_N Vps16, N-terminal region E=2.9e-77 score=259.8	NICBE_236764.1	16	2	2	4	5	4			23	10
60S ribosomal protein L24 (The same sequence as NICBE_213857.1 in TGAC db)	NbS00017881g0010.1	8	1	2	2	7	7	6		23	10
Uncharacterized oxidoreductase ygbJ len=1382 E=3e-53 (blastp), pfam_domain=F_bP_aldolase Fructose-bisphosphate aldolase class-II E=1.2e-87 score=293.5	NICBE_367990.1	4	2	15	8	6				25	10
Catalase isozyme 1 len=534 E=0.0 (blastp), pfam_domain=Catalase Catalase E=6.6e-174 score=577.9	NICBE_172990.1	12		6	7	2	3	6		26	10
Chloroplast channel forming outer membrane protein (The same sequence as NICBE_104382.1 in TGAC db)	NbS00007781g0026.1	3	1	13	4	12	5			28	10
CCR4-NOT transcription complex subunit 1 len=2569 E=2e-174 (blastp), pfam_domain=Not1 CCR4-Not complex component, Not1 E=1.9e-146 score=487.6	NICBE_231276.1	7		5	4	17	6			29	10
Gamma carbonic anhydrase 1, mitochondrial len=246 E=5e-112 (blastp), pfam_domain=Hexapep Bacterial transferase hexapeptide (six repeats) E=4.4e-16 score=57.4	NICBE_260295.1	4		9	1	16	9			29	10
Trafficking protein particle complex subunit 9 len=1185 E=7e-37 (blastp), pfam_domain=TRAPPC9-Trs120 Transport protein Trs120 or TRAPPC9, TRAPP II complex subunit E=3e-269 score=895.8	NICBE_150199.1	8	4	13	3	9	3			30	10
Nucleolar protein 56 len=572 E=5e-149 (blastp), pfam_domain=Nop Putative snoRNA binding domain E=5.2e-60 score=200.9	NICBE_082659.1	2	1	5	7	22	2	1		30	10
Exportin 1	NbS00026709g0014.1	6		6	4	19	6			31	10
Coatomer subunit beta 1	NbS00027880g0001.1	6		14	5	15	5			35	10
Phosphatidylinositol phosphate PtdInsP phosphatase involved in hydrolysis of PtdIns	NbS00009283g0020.1	13	1	19	8	16	1			48	10
Endoplasmin homolog len=812 E=3e-169 (blastp), pfam_domain=HSP90 Hsp90 protein E=8.7e-177 score=588.6	NICBE_008861.1	13	4	15	5	24	1			52	10
Eukaryotic translation initiation factor 3 subunit A len=958 E=0.0 (blastp), pfam_domain=PCI PCI domain E=6.2e-19 score=68.1	NICBE_079717.1				3		6			0	9
Mitochondrial substrate carrier Q (The same sequence as NICBE_358183.1 in TGAC db)	NbS00039071g0001.1				1		8			0	9
PsbP-like protein 1, chloroplastic len=283 E=2e-10 (blastp), pfam_domain=PsbP PsbP E=4.1e-27 score=94.6	NICBE_365052.1			1	4		5			1	9
Secologanin synthase len=711 E=3e-170 (blastp), pfam_domain=p450 Cytochrome P450 E=3.2e-87 score=292.8	NICBE_201532.1				1	1	8			1	9
Sperm associated SUN domain protein	NbS00060216g0002.1				3	1	6			1	9
Fasciclin-like arabinogalactan protein 1 len=663 E=2e-116 (blastp), pfam_domain=Fasciclin Fasciclin domain E=6.8e-22 score=77.7	NICBE_317557.1				2	3	7			3	9
Mitochondrial carrier protein (The same sequence as NICBE_317038.1 in TGAC db)	NbS00031288g0011.1			4	7		2			4	9
F-box protein SKIP16 len=442 E=8e-156 (blastp), pfam_domain=DUF525 Protein of unknown function (DUF525) E=1.9e-21 score=75.7	NICBE_200753.1	3		1				1	9	5	9
Cell division control protein 2 A	NbS00022019g0006.1	1			3	4	6			5	9
Eukaryotic translation initiation factor 3 subunit F len=287 E=5e-113 (blastp), pfam_domain=JAB JAB1/Mov34/MPN/PAD-1 ubiquitin protease E=1e-19 score=70.2	NICBE_317949.2	3			3	3	6			6	9
Peroxisomal membrane protein 11C (The same sequence as NICBE_207744.1 in TGAC db)	NbS00017253g0002.1	2		3	1	2	8			7	9
Vacuolar protein sorting associated protein 52	NbS00004333g0002.1			2	5	5	4			7	9
Xyloglucan endotransglucosylase/hydrolase 5 (The same sequence as NICBE_412088.1 in TGAC db)	NbS00056252g0003.1	1	1	6	6	2	2			9	9
Probable tRNA threonylcarbamoyladenosine biosynthesis protein osgep len=227 E=6e-98 (blastp), pfam_domain=Peptidase_M22 Glycoprotease family E=5.1e-56 score=190.0	NICBE_073383.1	2		6	3	2	6			10	9
DNA gyrase subunit A chloroplastic/mitochondrial	NbS00000806g0010.1		2	2	4	8	3			10	9
(The same sequence as NICBE_197735.1 in TGAC db)	NbS00016048g0113.1			4	3	6	6			10	9
Omega-6 fatty acid desaturase, chloroplastic len=443 E=0.0 (blastp), pfam_domain=FA_desaturase Fatty acid desaturase E=1.4e-26 score=93.3	NICBE_160610.1			4	2	7	7			11	9
Isocitrate dehydrogenase [NADP], chloroplastic (Fragment) len=482 E=0.0 (blastp), pfam_domain=Iso_dh Isocitrate/isopropylmalate dehydrogenase E=1.6e-81 score=273.8	NICBE_260430.1	3	2		2	9	5			12	9
Transmembrane protein 120 homolog len=362 E=1e-25 (blastp), pfam_domain=TMPIT TMPIT-like protein E=1.2e-99 score=333.3	NICBE_289344.1	2		4	6	6	3			12	9
26S proteasome non-ATPase regulatory subunit 13 len=386 E=2e-78 (blastp), pfam_domain=PCI PCI domain E=4.2e-11 score=42.9	NICBE_293810.1	1	1	3	1	8	7			12	9
Probable methylenetetrahydrofolate reductase len=594 E=0.0 (blastp), pfam_domain=MTHFR Methylenetetrahydrofolate reductase E=3e-124 score=413.6	NICBE_254550.1	6	2	5	5	2	2			13	9
y to unknown gene	NbS00006152g0010.1	2	1	3	2	8	6			13	9
3-isopropylmalate dehydrogenase 2, chloroplastic len=462 E=0.0 (blastp), pfam_domain=Iso_dh Isocitrate/isopropylmalate dehydrogenase E=4.9e-137 score=456.4	NICBE_273368.1	2		6	1	5	8			13	9
Os08g0387500 protein Fragment (The same sequence as NICBE_361093.1 in TGAC db)	NbS00039734g0006.1	2		5		6	9			13	9
Subtilisin protease (The same sequence as NICBE_385290.1 in TGAC db)	NbS00046532g0005.1	15	9							15	9
26S proteasome regulatory subunit	NbS00007460g0008.1	2		7		6	9			15	9
cation transporting ATPase	NbS00027521g0006.1			1	2	14	7			15	9
Myosin XI 2	NbS00030359g0003.1	8	3	2	4	6	2			16	9
Putative vesicle-associated membrane protein 726 len=328 E=9e-98 (blastp), pfam_domain=Synaptobrevin Synaptobrevin E=4.5e-33 score=112.5	NICBE_252689.1	5		1	1	11	8			17	9
transducin/WD 40 repeat (The same sequence as NICBE_097474.1 in TGAC db)	NbS00007132g0016.1	18	9							18	9
Importin beta 3	NbS00021039g0022.1			2		17	9			19	9
Probable importin-7 homolog len=1035 E=2e-135 (blastp), pfam_domain=IBN_N Importin-beta N-terminal domain E=6.3e-23 score=80.3	NICBE_052311.1	2		7	2	11	7			20	9
Serine/threonine protein kinase TOR	NbS00000298g0014.1	4		18	9	1				23	9
T-complex protein 1 subunit alpha len=544 E=0.0 (blastp), pfam_domain=Cpn60_TCP1 TCP-1/cpn60 chaperonin family E=1.7e-135 score=452.3	NICBE_391554.1	8		8	4	8	5			24	9
30S ribosomal protein S10 chloroplastic (The same sequence as NICBE_331050.1 in TGAC db)	NbS00033670g0012.1	6		8	5	8	4	3		25	9
Cellulose synthase A catalytic subunit 3 [UDP-forming] len=1098 E=0.0 (blastp), pfam_domain=Cellulose_synt Cellulose synthase E=0 score=1395.3	NICBE_074367.1	5		6	5	15	4			26	9
3-ketoacyl-CoA thiolase 2, peroxisomal len=528 E=0.0 (blastp), pfam_domain=Thiolase_N Thiolase, N-terminal domain E=3.1e-79 score=265.5	NICBE_083849.1	4		12	1	9	8	1		26	9
Protein transport protein sec31 (The same sequence as NICBE_157546.1 in TGAC db)	NbS00012356g0019.1		2	7	2	19	5			26	9
COBW domain-containing protein 2 len=451 E=2e-61 (blastp), pfam_domain=cobW CobW/HypB/UreG, nucleotide-binding domain E=2.5e-54 score=183.2	NICBE_126990.1	6		8	4	15	5			29	9
Protein MON2 homolog len=640 E=3e-28 (blastp), pfam_domain=ParcG Parkin co-regulated protein E=0.0066 score=16.2	NICBE_337576.1	6		18	8	5	1			29	9
Myosin-J heavy chain len=1574 E=0.0 (blastp), pfam_domain=Myosin_head Myosin head (motor domain) E=3.9e-234 score=778.6	NICBE_364610.1	22	6	7	1	1	2			30	9
Chlorophyll a-b binding protein 4, chloroplastic len=311 E=1e-120 (blastp), pfam_domain=Chloroa_b-bind Chlorophyll A-B binding protein E=2.7e-46 score=157.5	NICBE_377135.1	14	2	11	1	4	5	4	1	33	9
HEAT repeat containing 5B	NbS00015415g0009.1	1		19	9	14				34	9
Mitochondrial import inner membrane translocase subunit Tim8 (The same sequence as NICBE_329074.1 in TGAC db)	NbS00033346g0006.1	3				43	9			46	9
40S ribosomal protein S9-2 len=197 E=1e-97 (blastp), pfam_domain=Ribosomal_S4 Ribosomal protein S4/S9 N-terminal domain E=2e-27 score=95.2	NICBE_243948.1	15	1	13	4	2	4	17		47	9
Coatomer alpha subunit protein (The same sequence as NICBE_050150.1 in TGAC db)	NbS00003584g0003.1	9		18	1	19	8	7		53	9
NbS00002134g0112.1_SGN	NbS00002134g0112.1	22		23	4	22	5			67	9
Pleiotropic drug resistance protein 1 (The same sequence as NICBE_231679.1 in TGAC db)	NbS00019903g0005.1	26	5	41	2	33	2	2		102	9
2-oxoisovalerate dehydrogenase subunit beta, mitochondrial len=363 E=3e-134 (blastp), pfam_domain=Transket_pyr Transketolase, pyrimidine binding domain E=1.7e-45 score=154.5	NICBE_351238.1				5		3			0	8
glycosyltransferase 3 (The same sequence as NICBE_057055.1 in TGAC db)	NbS00004110g0003.1				3		5			0	8
Probable voltage-gated potassium channel subunit beta len=330 E=3e-174 (blastp), pfam_domain=Aldo_ket_red Aldo/keto reductase family E=4.3e-71 score=238.9	NICBE_375219.1				6		2			0	8
Protein LUTEIN DEFICIENT 5, chloroplastic len=618 E=0.0 (blastp), pfam_domain=p450 Cytochrome P450 E=3.3e-89 score=299.4	NICBE_403798.1				1		7			0	8
ABC transporter D family member 2, chloroplastic len=769 E=0.0 (blastp), pfam_domain=ABC_membrane_2 ABC transporter transmembrane region 2 E=9e-63 score=211.9	NICBE_379820.1				3	1	5			1	8
Cytochrome P450 89A2 len=584 E=3e-134 (blastp), pfam_domain=p450 Cytochrome P450 E=1.7e-94 score=316.8	NICBE_368518.1				4	2	4			2	8
NADH dehydrogenase C1, chloroplastic/mitochondrial len=603 E=0.0 (blastp), pfam_domain=Pyr_redox_2 Pyridine nucleotide-disulphide oxidoreductase E=1.1e-18 score=67.7	NICBE_322575.1				4	2	4			2	8
Premnaspirodiene oxygenase len=423 E=0.0 (blastp), pfam_domain=p450 Cytochrome P450 E=4e-88 score=295.8	NICBE_011384.2				1	2	7			2	8
NbS00005964g0101.1_SGN	NbS00005964g0101.1			1	3	2	5			3	8
NAD(P)H-quinone oxidoreductase subunit M, chloroplastic len=235 E=2e-80 (blastp), pfam_domain=NdhM Cyanobacterial and plastid NDH-1 subunit M E=1.9e-46 score=156.2	NICBE_161191.1		2	2	1	2	5			4	8
Cytochrome P450 82A4 len=559 E=7e-120 (blastp), pfam_domain=p450 Cytochrome P450 E=1.9e-92 score=310.1	NICBE_137192.1			4	6		2			4	8
Leucine rich repeat receptor serine/threonine/tyrosine protein kinase SOBIR1	NbS00037616g0014.1			3	3	3	5			6	8
Cytochrome P450	NbC25673618g0001.1	1		6	8					7	8
3-ketoacyl-CoA synthase 6 len=496 E=0.0 (blastp), pfam_domain=FAE1_CUT1_RppA FAE1/Type III polyketide synthase-like protein E=1e-137 score=457.9	NICBE_279478.1			2	4	5	4			7	8
Flavonoid 3'-monooxygenase len=509 E=6e-117 (blastp), pfam_domain=p450 Cytochrome P450 E=8.1e-100 score=334.3	NICBE_273762.1				1	7	7			7	8
Ras related protein Rab 25 (The same sequence as NICBE_001003.1 in TGAC db)	NbS00000131g0001.1			1	4	6	4			7	8
Membrane protein HPP family (The same sequence as NICBE_423237.1 in TGAC db)	NbS00060911g0004.1	4		2	2	2	6			8	8
Dynamin-2B len=916 E=0.0 (blastp), pfam_domain=Dynamin_N Dynamin family E=2.9e-28 score=98.6	NICBE_074039.1	2		2	2	4	6			8	8
NHL repeat containing 2	NbS00015774g0004.1	2	1	2	2	5	4		1	9	8
SH3 domain containing protein	NbS00025144g0007.1	2	2	1	1	6	5			9	8
Vacuolar protein sorting-associated protein 41 homolog len=960 E=0.0 (blastp), pfam_domain=Clathrin Region in Clathrin and VPS E=6.8e-20 score=71.0	NICBE_280764.1	2		4	4	3	4			9	8
Xyloglucan galactosyltransferase KATAMARI1 (The same sequence as NICBE_212684.1 in TGAC db)	NbS00017775g0001.1	2		5	4	2	4			9	8
(The same sequence as NICBE_152776.1 in TGAC db)	NbS00011957g0108.1	5			3	5	5			10	8
Ras related protein Rab 5C (The same sequence as NICBE_083033.1 in TGAC db)	NbS00006049g0022.1	2	1	5	3	3	4			10	8
Phosphoinositide phospholipase C 2 (The same sequence as NICBE_276399.1 in TGAC db)	NbS00025273g0005.1	2		5	6	3	2			10	8
ABC transporter G family member 7 len=722 E=0.0 (blastp), pfam_domain=ABC2_membrane ABC-2 type transporter E=1.6e-39 score=135.1	NICBE_181013.1			4	4	6	4			10	8
Copper-transporting ATPase PAA1, chloroplastic len=626 E=0.0 (blastp), pfam_domain=E1-E2_ATPase E1-E2 ATPase E=3e-48 score=163.7	NICBE_234011.1			6	4	4	4			10	8
Glucan endo-1,3-beta-glucosidase, basic vacuolar isoform GLB len=540 E=0.0 (blastp), pfam_domain=Glyco_hydro_17 Glycosyl hydrolases family 17 E=4.4e-140 score=465.9	NICBE_051963.1	4		7	5		3			11	8
Pheophorbide a oxygenase Fragment (The same sequence as NICBE_234995.1 in TGAC db)	NbS00020161g0011.1	2	3	3	4	6	1			11	8
Farnesyl pyrophosphate synthase 1 len=342 E=2e-168 (blastp), pfam_domain=polyprenyl_synt Polyprenyl synthetase E=6.7e-83 score=277.4	NICBE_184303.1	2		5	4	4	4			11	8
Mitochondrial porin Voltage dependent anion channel outer membrane protein (The same sequence as NICBE_022972.1 in TGAC db)	NbS00001664g0021.1	2		4		5	8			11	8
No hits found in SwissProt (blastp), pfam_domain=DUF642 Protein of unknown function, DUF642 E=2.4e-162 score=538.9	NICBE_120003.1	4	1	7	1	1	6			12	8
60S ribosomal protein L18-2 len=312 E=2e-88 (blastp), pfam_domain=Ribosomal_L18e Ribosomal protein L18e/L15 E=9.2e-25 score=87.3	NICBE_279568.1	2	2	6	4	2	2	2		12	8
Outer envelope pore protein 16, chloroplastic len=146 E=5e-55 (blastp), pfam_domain=Tim17 Tim17/Tim22/Tim23/Pmp24 family E=6.4e-17 score=61.6	NICBE_383516.1	2	2	8	2	2	2		2	12	8
NADH dehydrogenase	NbS00057753g0004.1	2		4	2	6	6			12	8
Exportin t	NbS00003866g0004.1	4		6	4	3	4			13	8
Trans-2,3-enoyl-CoA reductase len=630 E=4e-25 (blastp), pfam_domain=zf-RVT zinc-binding in reverse transcriptase E=3.9e-11 score=42.9	NICBE_309837.1	3		3	3	6	5	1		13	8
Uncharacterized protein At3g49720 len=609 E=2e-98 (blastp), pfam_domain=DUF3419 Protein of unknown function (DUF3419) E=0.08 score=11.5	NICBE_125610.1			4	2	9	6			13	8
Rhodanese protein Fragment	NbS00007177g0002.1	1	2	6	2	7	4			14	8
Photosystem I reaction center subunit V (The same sequence as NICBE_396905.1 in TGAC db)	NbS00050159g0001.1	1	2	8	3	1	3	5		15	8
Glutamate--glyoxylate aminotransferase 2 len=481 E=0.0 (blastp), pfam_domain=Aminotran_1_2 Aminotransferase class I and II E=2.8e-36 score=125.1	NICBE_140115.1	2	1	7	3	7	4			16	8
No hits found in SwissProt (blastp), pfam_domain=UPF0184 Uncharacterised protein family (UPF0184) E=0.15 score=12.1	NICBE_055121.1	4		11	4	2	4			17	8
1 acyl sn glycerol 3 phosphate acyltransferase (The same sequence as NICBE_401231.1 in TGAC db)	NbS00051418g0008.1			7	3	11	5			18	8
40S ribosomal protein S15 (The same sequence as NICBE_200898.1 in TGAC db)	NbS00046450g0014.1	7	3	6	2	6	3			19	8
Exportin-4 len=307 E=9e-15 (blastp), pfam_domain=Nol1_Nop2_Fmu_2 pre-rRNA processing and ribosome biogenesis E=0.57 score=10.1	NICBE_182585.1	9	3	4	3	7	2			20	8
Serine/threonine-protein phosphatase 6 regulatory subunit 3 len=841 E=2e-64 (blastp), pfam_domain=SAPS SIT4 phosphatase-associated protein E=6e-60 score=203.1	NICBE_158552.1	7	1	2	2	11	5			20	8
Extended synaptotagmin-3 len=727 E=7e-32 (blastp), pfam_domain=C2 C2 domain E=5.9e-38 score=128.4	NICBE_418648.1			8	1	12	7			20	8
Long chain acyl-CoA synthetase 2 len=659 E=0.0 (blastp), pfam_domain=AMP-binding AMP-binding enzyme E=1.2e-96 score=323.5	NICBE_180866.1	2	2	11	4	8	2			21	8
Serine carboxypeptidase II-2 (Fragment) len=470 E=1e-180 (blastp), pfam_domain=Peptidase_S10 Serine carboxypeptidase E=1.6e-145 score=485.2	NICBE_190857.1	8	2	12	4		2	2		22	8
Myosin-J heavy chain len=1521 E=0.0 (blastp), pfam_domain=Myosin_head Myosin head (motor domain) E=1.7e-238 score=793.0	NICBE_119752.1	6	2	4	1	11	5	1		22	8
1-phosphatidylinositol phosphodiesterase len=318 E=2e-11 (blastp), pfam_domain=PI-PLC-X Phosphatidylinositol-specific phospholipase C, X domain E=1.2e-09 score=37.6	NICBE_067083.1	19	3	2	2	3	3			24	8
Triosephosphate isomerase cytosolic	NbS00001671g0002.1	6		11	6	8	2			25	8
Pyruvate kinase, cytosolic isozyme len=527 E=4e-109 (blastp), pfam_domain=PK Pyruvate kinase, barrel domain E=1.8e-92 score=309.5	NICBE_065191.1	4	2	13	1	8	5			25	8
Uncharacterized protein sll0005 len=549 E=2e-54 (blastp), pfam_domain=ABC1 ABC1 family E=2.4e-31 score=108.0	NICBE_312512.1	7		11	2	8	6			26	8
Protein FLUORESCENT IN BLUE LIGHT, chloroplastic len=320 E=2e-95 (blastp), pfam_domain=TPR_11 TPR repeat E=2e-14 score=52.8	NICBE_024164.1	6	3	13	2	8	3			27	8
Pattern formation protein EMB30 len=1457 E=0.0 (blastp), pfam_domain=Sec7 Sec7 domain E=3.3e-65 score=219.2	NICBE_192829.1	23	3	5	4		1			28	8
Uncharacterized protein At2g34460, chloroplastic len=295 E=4e-99 (blastp), pfam_domain=NAD_binding_10 NADH(P)-binding E=3.8e-33 score=114.8	NICBE_188651.1	9	1	13	6	6	1			28	8
unknown protein	NbS00017936g0004.1	29	8							29	8
plastid transcriptionally active 15 (The same sequence as NICBE_378815.1 in TGAC db)	NbS00044470g0009.1	5		13	7	14	1			32	8
Cytochrome b-c1 complex subunit Rieske-3, mitochondrial len=303 E=1e-154 (blastp), pfam_domain=Rieske Rieske [2Fe-2S] domain E=8.9e-17 score=60.3	NICBE_406249.1	14	1	13	3	8	4	2		37	8
60S ribosomal protein L13a protein (The same sequence as NICBE_204521.1 in TGAC db)	NbS00016948g0018.1	14	2	18		22	6	5		59	8
Expressed protein Fragment	NbS00044297g0009.1	38	7	25	1	15				78	8
Cytochrome P450 98A2 len=513 E=0.0 (blastp), pfam_domain=p450 Cytochrome P450 E=8.3e-99 score=331.0	NICBE_055482.1						7			0	7
No hits found in SwissProt (blastp), pfam_domain=FG-GAP FG-GAP repeat E=2.1e-09 score=36.6	NICBE_300010.1				2		5			0	7
Uridylate kinase len=328 E=2e-87 (blastp), pfam_domain=AA_kinase Amino acid kinase family E=2.2e-29 score=102.6	NICBE_037516.1				5		2			0	7
DEAD box ATP dependent RNA helicase 3 chloroplastic	NbS00021398g0012.1	1	1		1		5			1	7
Eukaryotic translation initiation factor 3 subunit L (The same sequence as NICBE_159949.1 in TGAC db)	NbS00012665g0003.1	2			6		1			2	7
Genomic DNA chromosome 5 TAC clone K21L19	NbS00055863g0007.1				1	2	6			2	7
Lycopene epsilon cyclase, chloroplastic len=524 E=0.0 (blastp), pfam_domain=Lycopene_cycl Lycopene cyclase protein E=6.4e-144 score=479.3	NICBE_421754.1					3	7			3	7
Uncharacterized protein ZK686.3 len=383 E=5e-07 (blastp), pfam_domain=OST3_OST6 OST3 / OST6 family E=5e-37 score=126.8	NICBE_155421.1	1		2		1	7			4	7
Aldehyde dehydrogenase 22A1 len=592 E=0.0 (blastp), pfam_domain=Aldedh Aldehyde dehydrogenase family E=3.8e-122 score=407.8	NICBE_046550.1			2	1	2	6			4	7
Leucine aminopeptidase 2 chloroplastic (The same sequence as NICBE_294728.1 in TGAC db)	NbS00027882g0011.1			3	5	2	2			5	7
Omega-6 fatty acid desaturase, endoplasmic reticulum isozyme 2 len=377 E=3e-175 (blastp), pfam_domain=FA_desaturase Fatty acid desaturase E=6e-32 score=110.9	NICBE_081024.1			2		3	7			5	7
Ras related protein Rab 25 (The same sequence as NICBE_168973.1 in TGAC db)	NbS00013423g0009.1			2	2	3	5			5	7
Probable serine/threonine-protein kinase At5g41260 len=487 E=0.0 (blastp), pfam_domain=Pkinase_Tyr Protein tyrosine kinase E=1.9e-26 score=92.6	NICBE_394182.1	2	2	3	2	1	3			6	7
pheophorbide a oxygenase chloroplastic	NbS00000060g0017.1	1			2	5	5			6	7
Calcium-transporting ATPase 8, plasma membrane-type len=1085 E=0.0 (blastp), pfam_domain=E1-E2_ATPase E1-E2 ATPase E=1.3e-61 score=207.4	NICBE_145213.1	2	1	1	6	4				7	7
Protein transport SEC13 protein	NbS00005187g0006.1					7	7			7	7
Superoxide dismutase [Fe], chloroplastic (Fragment) len=303 E=4e-99 (blastp), pfam_domain=Sod_Fe_C Iron/manganese superoxide dismutases, C-terminal domain E=1e-37 score=128.0	NICBE_204234.1			2	1	5	6			7	7
Ribosome biogenesis GTPase A len=427 E=5e-45 (blastp), pfam_domain=MMR_HSR1 50S ribosome-binding GTPase E=3.1e-15 score=56.0	NICBE_252799.1	4		4	4		3			8	7
AP 1 complex subunit gamma 1	NbS00021390g0016.1	2	1			6	6			8	7
3-dehydroquinate synthase len=442 E=6e-130 (blastp), pfam_domain=DHQ_synthase 3-dehydroquinate synthase E=6.2e-104 score=346.4	NICBE_022715.1	2		2	6	4	1			8	7
Kinase (The same sequence as NICBE_044707.1 in TGAC db)	NbS00003176g0019.1			1	7	7				8	7
translocon at the outer membrane of chloroplasts 64 III	NbS00009334g0021.1				3	8	4			8	7
(The same sequence as NICBE_109097.1 in TGAC db)	NbS00007993g0305.1			4	1	5	6			9	7
Probable glutathione S-transferase len=221 E=3e-83 (blastp), pfam_domain=GST_N_3 Glutathione S-transferase, N-terminal domain E=4.7e-19 score=68.2	NICBE_304121.1			6	6	1	1	2		9	7
Protein notum homolog len=545 E=2e-25 (blastp), pfam_domain=PAE Pectinacetylesterase E=1.1e-150 score=501.2	NICBE_154292.1	5	2	1	3	4	2			10	7
NbS00002409g0109.1_SGN	NbS00002409g0109.1	2	3	4	4	4				10	7
(The same sequence as NICBE_234128.1 in TGAC db)	NbS00019909g0209.1	2		6	3	2	4			10	7
Alpha alpha trehalose phosphate synthase UDP forming (The same sequence as NICBE_282179.1 in TGAC db)	NbS00026027g0004.1	2	2	5	3	4	2			11	7
Reticulon (The same sequence as NICBE_069575.1 in TGAC db)	NbS00005114g0007.1	2		3	1	6	6			11	7
Putative proline--tRNA ligase C19C7.06 len=518 E=2e-168 (blastp), pfam_domain=ProRS-C_1 Prolyl-tRNA synthetase, C-terminal E=5e-24 score=83.8	NICBE_100565.1	2	2	3	3	7	2			12	7
Premnaspirodiene oxygenase len=558 E=3e-180 (blastp), pfam_domain=p450 Cytochrome P450 E=1.1e-103 score=347.1	NICBE_323870.1			7	3	5	4			12	7
Elongation factor Tu, mitochondrial len=446 E=0.0 (blastp), pfam_domain=GTP_EFTU Elongation factor Tu GTP binding domain E=1.1e-60 score=204.2	NICBE_315456.1	4		3	3	6	4			13	7
60S ribosomal protein L21-2 len=408 E=3e-79 (blastp), pfam_domain=Ribosomal_L21e Ribosomal protein L21e E=7.7e-40 score=134.6	NICBE_015596.1	8	3	2	3	2	1	4		16	7
Galacturonosyltransferase 8 len=569 E=0.0 (blastp), pfam_domain=Glyco_transf_8 Glycosyl transferase family 8 E=8.1e-71 score=238.1	NICBE_413012.1			7	2	9	5			16	7
Tubulin alpha chain len=500 E=0.0 (blastp), pfam_domain=Tubulin_C Tubulin C-terminal domain E=2e-71 score=237.8	NICBE_375426.1	4		7	2	6	5			17	7
5-oxoprolinase len=1302 E=0.0 (blastp), pfam_domain=Hydantoinase_B Hydantoinase B/oxoprolinase E=8.3e-202 score=670.9	NICBE_088114.1	3	2	8	3	6			2	17	7
NADH dehydrogenase [ubiquinone] iron-sulfur protein 7, mitochondrial len=274 E=7e-107 (blastp), pfam_domain=Oxidored_q6 NADH ubiquinone oxidoreductase, 20 Kd subunit E=1.3e-21 score=76.4	NICBE_261026.1	5		5	2	8	4		1	18	7
NB ARC domain containing disease resistance protein	NbS00001576g0027.1	6	1	8	3	5	3			19	7
Mitogen-activated protein kinase kinase 4 len=373 E=2e-138 (blastp), pfam_domain=Pkinase Protein kinase domain E=1.6e-62 score=210.9	NICBE_089249.1	4		8	3	6	4	1		19	7
Cc nbs lrr%2C resistance protein with an R1 specific domain (The same sequence as NICBE_017200.1 in TGAC db)	NbS00001223g0007.1	9	1	11	6	6				26	7
Calnexin homolog 1 len=492 E=0.0 (blastp), pfam_domain=Calreticulin Calreticulin family E=4.7e-116 score=387.3	NICBE_276058.1	4		12	1	13	6	1		30	7
ADP-ribosylation factor 2 len=198 E=3e-103 (blastp), pfam_domain=Arf ADP-ribosylation factor family E=3.3e-80 score=267.3	NICBE_020747.1 (+8)	18	2	3	3	2	2	9		32	7
ATP-dependent Clp protease proteolytic subunit 5, chloroplastic len=297 E=4e-139 (blastp), pfam_domain=CLP_protease Clp protease E=1.3e-77 score=259.4	NICBE_082678.1	11		13	2	8	5	1		33	7
Protein WAX2 len=626 E=3e-113 (blastp), pfam_domain=Wax2_C WAX2 C-terminal domain E=1.7e-73 score=245.6	NICBE_238598.1	4		18	1	11	6			33	7
Phototropic responsive NPH3 (The same sequence as NICBE_123251.1 in TGAC db)	NbS00009404g0009.1	18	1	18	2	12	4			48	7
ATP synthase subunit d, mitochondrial len=265 E=3e-81 (blastp), pfam_domain=Mt_ATP-synt_D ATP synthase D chain, mitochondrial (ATP5H) E=3.7e-12 score=46.0	NICBE_194580.1	16	2	33	4	37	1	2		88	7
Eukaryotic translation initiation factor 3 subunit 5 (The same sequence as NICBE_344764.1 in TGAC db)	NbS00036039g0007.1						6			0	6
No hits found in SwissProt (blastp), pfam_domain=DUF4140 N-terminal domain of unknown function (DUF4140) E=0.73 score=10.2	NICBE_163614.1	1			5		1			1	6
Cyclophilin peptidyl prolyl cis trans isomerase	NbS00004413g0003.1			2		2	6			4	6
Transcription initiation factor TFIID subunit 5	NbS00007244g0013.1	5			4		2			5	6
Putative arsenical pump-driving ATPase len=391 E=1e-45 (blastp), pfam_domain=ArsA_ATPase Anion-transporting ATPase E=2e-75 score=253.5	NICBE_236307.1	3			1	3	5			6	6
Eukaryotic translation initiation factor 3 subunit E len=431 E=3e-135 (blastp), pfam_domain=eIF3_N eIF3 subunit 6 N terminal domain E=1.1e-45 score=154.9	NICBE_326200.1	1		3	1	2	5			6	6
Uncharacterized protein ycf37 len=311 E=7e-18 (blastp), pfam_domain=TPR_11 TPR repeat E=1e-15 score=57.0	NICBE_257172.1		1	5		1	5			6	6
Endoplasmic reticulum-Golgi intermediate compartment protein 3 len=386 E=3e-119 (blastp), pfam_domain=COPIIcoated_ERV Endoplasmic reticulum vesicle transporter E=4e-80 score=268.4	NICBE_108955.1				2	7	4			7	6
Sedoheptulose-1,7-bisphosphatase, chloroplastic len=394 E=0.0 (blastp), pfam_domain=FBPase Fructose-1-6-bisphosphatase E=2.5e-103 score=345.1	NICBE_367081.1	4	4	2		2	2			8	6
Glutamate dehydrogenase B (The same sequence as NICBE_421576.1 in TGAC db)	NbS00060135g0008.1	4		2	4	2	2			8	6
Alpha L arabinofuranosidase/beta D xylosidase	NbS00019140g0002.1	1		5	2	2	4			8	6
Long chain acyl-CoA synthetase 9, chloroplastic len=695 E=0.0 (blastp), pfam_domain=AMP-binding AMP-binding enzyme E=9.4e-103 score=343.6	NICBE_340253.1	2	1	3	2	4	3			9	6
Cellulose synthase A catalytic subunit 1	NbS00037236g0008.1		1	2	2	7	3			9	6
3-ketoacyl-CoA synthase 17 len=516 E=0.0 (blastp), pfam_domain=FAE1_CUT1_RppA FAE1/Type III polyketide synthase-like protein E=4.7e-125 score=416.3	NICBE_380444.1			5	1	4	5			9	6
Syntaxin-71 len=265 E=8e-120 (blastp), pfam_domain=SNARE SNARE domain E=2.1e-14 score=52.8	NICBE_380368.1			2	4	7	2			9	6
No hits found in SwissProt (blastp), pfam_domain=DUF309 Domain of unknown function (DUF309) E=7.7e-23 score=79.6	NICBE_029281.1	3	2	2	2	5	2			10	6
3beta-hydroxysteroid-dehydrogenase/decarboxylase isoform 2 len=387 E=2e-177 (blastp), pfam_domain=3Beta_HSD 3-beta hydroxysteroid dehydrogenase/isomerase family E=1.1e-78 score=263.7	NICBE_425134.1	1				9	6			10	6
Coproporphyrinogen-III oxidase, chloroplastic len=339 E=0.0 (blastp), pfam_domain=Coprogen_oxidas Coproporphyrinogen III oxidase E=4e-131 score=435.8	NICBE_201987.1	1		2	6	7				10	6
DnaJ protein homolog ANJ1 len=418 E=0.0 (blastp), pfam_domain=DnaJ DnaJ domain E=3.1e-26 score=90.7	NICBE_217773.1			4	2	6	4			10	6
Haloalkane dehalogenase len=387 E=6e-13 (blastp), pfam_domain=Abhydrolase_6 Alpha/beta hydrolase family E=3e-28 score=99.1	NICBE_165817.1	1		3	3	7	3			11	6
Conserved oligomeric Golgi complex subunit 6	NbS00011285g0001.1	4		6	3	2	3			12	6
Serine/threonine protein phosphatase PP2A catalytic subunit (The same sequence as NICBE_240069.1 in TGAC db)	NbS00020903g0004.1	4		6	4	2	2			12	6
NbS00030662g0111.1_SGN	NbS00030662g0111.1	4		6		1	6	2		13	6
Serine/threonine-protein kinase STN8, chloroplastic len=513 E=0.0 (blastp), pfam_domain=Pkinase Protein kinase domain E=1.8e-24 score=86.1	NICBE_014251.1	6	1	4	4	4	1			14	6
Calcium-dependent protein kinase isoform 2 len=488 E=0.0 (blastp), pfam_domain=Pkinase Protein kinase domain E=1.3e-71 score=240.6	NICBE_169205.1	6	2	3	3	5	1			14	6
Hydroxymethylglutaryl-CoA synthase len=462 E=0.0 (blastp), pfam_domain=HMG_CoA_synt_C Hydroxymethylglutaryl-coenzyme A synthase C terminal E=1.5e-116 score=388.7	NICBE_214238.1	2		5	3	7	3			14	6
No hits found in SwissProt (blastp), pfam_domain=DUF642 Protein of unknown function, DUF642 E=1.3e-151 score=503.7	NICBE_401419.1	2		4	3	8	3			14	6
Probable glycerol-3-phosphate acyltransferase 8 len=583 E=0.0 (blastp), pfam_domain=HAD haloacid dehalogenase-like hydrolase E=2.7e-09 score=37.3	NICBE_405953.1	2		5		7	6			14	6
No hits found in SwissProt (blastp), pfam_domain=DnaJ_CXXCXGXG DnaJ central domain E=0.16 score=11.8	NICBE_175734.1	4		9	4	2	2			15	6
B cell receptor associated protein 31 containing protein	NbS00024548g0007.1			6		9	6			15	6
ATP-dependent Clp protease ATP-binding subunit clpA homolog CD4B, chloroplastic len=1046 E=0.0 (blastp), pfam_domain=AAA_2 AAA domain (Cdc48 subfamily) E=6.3e-58 score=195.3	NICBE_271692.1	2		6	4	8	2			16	6
Tetratricopeptide repeat protein 1 len=706 E=3e-13 (blastp), pfam_domain=TPR_11 TPR repeat E=3e-22 score=77.9	NICBE_289796.1					16	6			16	6
Vacuolar-sorting receptor 3 len=631 E=0.0 (blastp), pfam_domain=PA PA domain E=7.8e-12 score=44.6	NICBE_083936.1			8	1	8	5			16	6
26S protease regulatory subunit S10B homolog B len=398 E=0.0 (blastp), pfam_domain=AAA ATPase family associated with various cellular activities (AAA) E=6.1e-43 score=146.0	NICBE_194312.1	6		4		7	6			17	6
Auxin transport protein BIG len=4051 E=0.0 (blastp), pfam_domain=E3_UbLigase_R4 E3 ubiquitin-protein ligase UBR4 E=0 score=1081.2	NICBE_120205.1	14	3	5	3					19	6
40S ribosomal protein S23 len=142 E=2e-76 (blastp), pfam_domain=Ribosomal_S12 Ribosomal protein S12 E=2.9e-41 score=139.5	NICBE_068634.1 (+7)	6		8	1	1	5	4		19	6
Dihydrolipoyllysine-residue succinyltransferase component of 2-oxoglutarate dehydrogenase complex 1, mitochondrial len=471 E=2e-177 (blastp), pfam_domain=2-oxoacid_dh 2-oxoacid dehydrogenases acyltransferase (catalytic domain) E=1.3e-78 score=263.3	NICBE_001993.1	2		9	3	6	3	3		20	6
Protein fat free	NbS00027417g0004.1			9	5	11	1			20	6
Fructose-bisphosphate aldolase, cytoplasmic isozyme 1 len=357 E=2e-179 (blastp), pfam_domain=Glycolytic Fructose-bisphosphate aldolase class-I E=2.7e-174 score=578.3	NICBE_177381.1	8		2	3	12	3			22	6
30S ribosomal protein S12-B, chloroplastic len=105 E=1e-42 (blastp), pfam_domain=Ribosomal_S12 Ribosomal protein S12 E=1.4e-37 score=127.7	NICBE_110570.1	8	2	4	2	7	2	5		24	6
Vacuolar protein sorting-associated protein 11 homolog len=957 E=4e-134 (blastp), pfam_domain=Clathrin Region in Clathrin and VPS E=3.8e-18 score=65.3	NICBE_270514.1	2	1	13	2	13	3			28	6
Heat shock cognate 70 kDa protein 2 len=417 E=0.0 (blastp), pfam_domain=HSP70 Hsp70 protein E=8.9e-202 score=671.0	NICBE_129182.1	11	2	2		12	4	4		29	6
Paladin len=1178 E=3e-46 (blastp), pfam_domain=TFIIE-A_C-term C-terminal general transcription factor TFIIE alpha E=2.4e-06 score=27.4	NICBE_368418.1	7		4	2	19	4	1		31	6
Elongation factor Tu, mitochondrial len=478 E=0.0 (blastp), pfam_domain=GTP_EFTU Elongation factor Tu GTP binding domain E=3.8e-60 score=202.4	NICBE_243728.1	13	2	18	2	2	2	5		38	6
glutathione S transferase	NbS00049661g0007.1	9		22	4	15	2	2		48	6
Uncharacterized CDP-alcohol phosphatidyltransferase class-I family protein 3 len=377 E=1e-49 (blastp), pfam_domain=CDP-OH_P_transf CDP-alcohol phosphatidyltransferase E=8.6e-13 score=48.3	NICBE_011094.1						5			0	5
Hydrolase alpha/beta fold (The same sequence as NICBE_260296.1 in TGAC db)	NbS00023219g0013.1			1		2	5			3	5
Secologanin synthase len=519 E=8e-133 (blastp), pfam_domain=p450 Cytochrome P450 E=1.7e-85 score=287.2	NICBE_131427.1			4	5	1				5	5
RNA binding protein Musashi Rbp6	NbS00004382g0012.1	2		2		2	5			6	5
Cytochrome P450 (The same sequence as NICBE_185003.1 in TGAC db)	NbS00014995g0006.1	1				5	5			6	5
Glycerol 3 phosphate dehydrogenase (The same sequence as NICBE_354548.1 in TGAC db)	NbS00038244g0004.1			1		5	5			6	5
Importin subunit beta	NbS00021963g0003.1			1		5	5			6	5
C2 domain containing protein	NbS00041142g0007.1	5	1		4	2				7	5
Coatomer subunit beta-1 len=563 E=0.0 (blastp), pfam_domain=Coatamer_beta_C Coatamer beta C-terminal region E=2.1e-90 score=302.2	NICBE_298878.1	3		3	1	1	4			7	5
Protein FAM126B len=426 E=2e-12 (blastp), pfam_domain=Hyccin Hyccin E=3.7e-64 score=216.3	NICBE_067336.1		2	2	3	5				7	5
GPN-loop GTPase 1 homolog len=384 E=2e-109 (blastp), pfam_domain=ATP_bind_1 Conserved hypothetical ATP binding protein E=2.1e-83 score=279.4	NICBE_398664.1			3		4	5			7	5
Fasciclin-like arabinogalactan protein 10 len=422 E=3e-133 (blastp), pfam_domain=Fasciclin Fasciclin domain E=2.1e-26 score=92.3	NICBE_141275.1	2				6	5			8	5
Methylenetetrahydrofolate reductase 2 len=595 E=0.0 (blastp), pfam_domain=MTHFR Methylenetetrahydrofolate reductase E=1.1e-122 score=408.5	NICBE_193488.1	2		5	2	1	3			8	5
No hits found in SwissProt (blastp), pfam_domain=DUF3732 Protein of unknown function (DUF3732) E=0.0083 score=15.5	NICBE_134975.1			1	1	7	4			8	5
1 aminocyclopropane 1 carboxylate oxidase (The same sequence as NICBE_280936.1 in TGAC db)	NbS00025918g0006.1	3			5	6				9	5
SEC14 cytosolic factor/phosphoglyceride transfer (The same sequence as NICBE_195787.1 in TGAC db)	NbS00016125g0003.1	1		5	2	3	3			9	5
4,5-DOPA dioxygenase extradiol-like protein len=317 E=7e-98 (blastp), pfam_domain=LigB Catalytic LigB subunit of aromatic ring-opening dioxygenase E=1.7e-70 score=237.0	NICBE_075535.1	1		3	1	6	4			10	5
NbS00005026g0107.1_SGN	NbS00005026g0107.1			4	1	6	4			10	5
Mitochondrial carrier family (The same sequence as NICBE_350152.1 in TGAC db)	NbS00037236g0005.1	3		5	1	3	4			11	5
RNA binding protein (The same sequence as NICBE_193095.1 in TGAC db)	NbS00015777g0012.1		1	8	2	3	2			11	5
Translocation protein SEC63 (The same sequence as NICBE_035066.1 in TGAC db)	NbS00002458g0031.1			3	2	8	3			11	5
Transcription factor Pur-alpha 1 len=288 E=1e-121 (blastp), pfam_domain=PurA PurA ssDNA and RNA-binding protein E=4.2e-38 score=130.5	NICBE_377496.1	3		1	1	9	3		1	13	5
Xylulose kinase len=474 E=2e-15 (blastp), pfam_domain=FGGY_C FGGY family of carbohydrate kinases, C-terminal domain E=5.9e-18 score=65.1	NICBE_166087.1	2	1	3	3	9	1			14	5
No hits found in SwissProt (blastp), pfam_domain=TPR_11 TPR repeat E=1.7e-15 score=56.2	NICBE_264346.1	2		9	3	4	2			15	5
Exocyst complex component 2	NbS00026473g0006.1	4		11	2	1	3			16	5
NbS00001037g0113.1_SGN	NbS00001037g0113.1	1		11	5	4				16	5
WD-40 repeat-containing protein MSI4 len=1095 E=0.0 (blastp), pfam_domain=EMP70 Endomembrane protein 70 E=1e-225 score=750.0	NICBE_156511.1			4	2	12	3			16	5
Aminotransferase (The same sequence as NICBE_111018.1 in TGAC db)	NbS00008358g0004.1	4		4		8	5	1		17	5
40S ribosomal protein S15a 1	NbS00013115g0003.1	4	1	8	2	4	1	2	1	18	5
Bifunctional inhibitor/lipid transfer protein/seed storage 2S albumin (The same sequence as NICBE_060365.1 in TGAC db)	NbS00004350g0001.1	5	1	6		5	2	4	2	20	5
NDH dependent cyclic electron flow 1 (The same sequence as NICBE_025777.1 in TGAC db)	NbS00001817g0017.1	5	1	7	3	8	1			20	5
Superoxide dismutase [Mn], mitochondrial len=228 E=3e-120 (blastp), pfam_domain=Sod_Fe_C Iron/manganese superoxide dismutases, C-terminal domain E=1.1e-40 score=137.5	NICBE_106199.1	8	2	9		4	2	1	1	22	5
Aspartic proteinase	NbS00050653g0003.1	1		6		16	5			23	5
60S ribosomal protein L18a	NbS00002820g0009.1	6	1	9		11	4	2		28	5
Cysteine synthase (The same sequence as NICBE_416991.1 in TGAC db)	NbS00058299g0004.1	6		9	4	17	1	1		33	5
Protein KIAA0664 homolog len=1854 E=3e-58 (blastp), pfam_domain=eIF3_p135 Translation initiation factor eIF3 subunit 135 E=7e-37 score=126.7	NICBE_186375.1	3		11	4	24	1			38	5
Thyroid adenoma-associated protein homolog len=2380 E=8e-29 (blastp), pfam_domain=DUF2428 Putative death-receptor fusion protein (DUF2428) E=1.2e-66 score=224.2	NICBE_033127.1	14		18	5	16				48	5
NbS00009193g0219.1_SGN	NbS00009193g0219.1	25	2	13	1	13	2			51	5
Probable calcium-binding protein CML13 len=147 E=9e-70 (blastp), pfam_domain=EF_hand_5 EF-hand domain pair E=3.6e-19 score=68.5	NICBE_284062.1	15	2	12	2	24			1	51	5
G protein coupled seven transmembrane receptor (The same sequence as NICBE_263606.1 in TGAC db)	NbS00023676g0001.1				3		1			0	4
No hits found in SwissProt (blastp), pfam_domain=DUF3754 Protein of unknown function (DUF3754) E=6.1e-20 score=71.1	NICBE_261806.1						4			0	4
26S proteasome non ATPase regulatory subunit 4	NbS00002039g0009.1					1	4			1	4
Leukotriene A-4 hydrolase len=614 E=4e-99 (blastp), pfam_domain=Peptidase_M1 Peptidase family M1 E=5.9e-53 score=180.2	NICBE_174653.1			1	4					1	4
Syntaxin-22 len=325 E=1e-111 (blastp), pfam_domain=SNARE SNARE domain E=2.4e-21 score=75.0	NICBE_154143.1					2	4			2	4
Protein YIPF5 len=287 E=9e-26 (blastp), pfam_domain=Yip1 Yip1 domain E=4e-11 score=42.5	NICBE_131456.1			2		2	4			4	4
Pto-interacting protein 1 len=360 E=0.0 (blastp), pfam_domain=Pkinase_Tyr Protein tyrosine kinase E=5.2e-47 score=160.0	NICBE_074060.1			1	1	3	3			4	4
methyltransferase PMT13 (The same sequence as NICBE_125300.1 in TGAC db)	NbS00009443g0017.1			1	2	4	2			5	4
P loop containing nucleoside triphosphate hydrolases (The same sequence as NICBE_119543.1 in TGAC db)	NbS00009090g0028.1			1		4	4			5	4
Protein KIAA0664 homolog len=1924 E=5e-58 (blastp), pfam_domain=eIF3_p135 Translation initiation factor eIF3 subunit 135 E=8.1e-37 score=126.5	NICBE_349466.1				2	5	2			5	4
Elongation factor 1-delta len=438 E=5e-90 (blastp), pfam_domain=EF1_GNE EF-1 guanine nucleotide exchange domain E=6.6e-34 score=115.3	NICBE_376884.1	2			2	4	2			6	4
Protein MON2	NbS00018524g0006.1		2	6	2					6	4
Outer envelope pore protein 24, chloroplastic len=213 E=6e-78 (blastp), pfam_domain=Phage_endo_I Phage endonuclease I E=0.92 score=8.7	NICBE_317773.1			5	2	1	2			6	4
Phospholipid diacylglycerol acyltransferase	NbS00002829g0004.1			2		5	4			7	4
Superoxide dismutase [Mn], mitochondrial len=132 E=1e-47 (blastp), pfam_domain=Sod_Fe_C Iron/manganese superoxide dismutases, C-terminal domain E=4.5e-31 score=106.7	NICBE_005266.1	4	2	2	2	2				8	4
UPF0308 protein At2g37240, chloroplastic len=275 E=5e-79 (blastp), pfam_domain=RVT_1 Reverse transcriptase (RNA-dependent DNA polymerase) E=4.1e-19 score=68.6	NICBE_166893.1	1		2	2	5	2			8	4
CBS domain containing protein CBSCBSPB3	NbS00028797g0006.1			4	1	4	3			8	4
Organic cation/carnitine transporter 3 len=596 E=5e-127 (blastp), pfam_domain=Sugar_tr Sugar (and other) transporter E=4.9e-12 score=45.0	NICBE_069045.1	2		5	2	2	2			9	4
UTP--glucose-1-phosphate uridylyltransferase len=500 E=0.0 (blastp), pfam_domain=UDPGP UTP--glucose-1-phosphate uridylyltransferase E=2.5e-183 score=609.2	NICBE_237113.1	2		3	3	4	1			9	4
Ankyrin repeat domain containing protein 2 (The same sequence as NICBE_414465.1 in TGAC db)	NbS00057195g0004.1							9	4	9	4
NbS00004667g0115.1_SGN	NbS00004667g0115.1			2		7	4			9	4
Vesicle fusing ATPase	NbS00011575g0012.1			6	4	4				10	4
Thioredoxin (The same sequence as NICBE_196063.1 in TGAC db)	NbS00016145g0024.1	2		7	2	2	2			11	4
Sister chromatid cohesion protein PDS5 homolog B len=1697 E=1e-80 (blastp), pfam_domain=HEAT_2 HEAT repeats E=0.003 score=17.6	NICBE_295824.1			4	4	7				11	4
No hits found in SwissProt (blastp), pfam_domain=DUF3353 Protein of unknown function (DUF3353) E=9.6e-58 score=194.7	NICBE_294991.1	1		5		6	4			12	4
Transmembrane 9 superfamily member 3 len=561 E=1e-140 (blastp), pfam_domain=EMP70 Endomembrane protein 70 E=1.1e-133 score=446.3	NICBE_019739.1		1	3	1	9	2			12	4
No hits found in SwissProt (blastp), pfam_domain=Prefoldin Prefoldin subunit E=0.024 score=14.1	NICBE_388694.1	4		8		1	4			13	4
unknown protein	NbS00000746g0011.1	1		4	1	8	3			13	4
Glucose-1-phosphate adenylyltransferase small subunit, chloroplastic/amyloplastic len=520 E=0.0 (blastp), pfam_domain=NTP_transferase Nucleotidyl transferase E=5.9e-74 score=248.3	NICBE_062133.1	4	2	1	1	9	1			14	4
Ras related protein Rab 1A (The same sequence as NICBE_255158.1 in TGAC db)	NbS00022599g0016.1	4		5	1	6	3			15	4
40S ribosomal protein S3a (The same sequence as NICBE_002254.1 in TGAC db)	NbS00000177g0011.1	4		7	3	5	1			16	4
Cytochrome b5 (The same sequence as NICBE_389594.1 in TGAC db)	NbS00047751g0012.1			1		15	4			16	4
Dynamin-related protein 3A len=824 E=0.0 (blastp), pfam_domain=Dynamin_M Dynamin central region E=1e-101 score=339.5	NICBE_016524.1			5	2	12	2			17	4
tRNA/rRNA methyltransferase SpoU	NbS00023607g0020.1	16	3	1	1	1				18	4
Sucrose transporter (The same sequence as NICBE_288927.1 in TGAC db)	NbS00027087g0001.1	6	2	6	2	6				18	4
Histone deacetylase 14 len=466 E=1e-164 (blastp), pfam_domain=Hist_deacetyl Histone deacetylase domain E=6.5e-85 score=285.0	NICBE_096164.1	7		2	1	1		9	3	19	4
Probable plastid-lipid-associated protein 6, chloroplastic len=276 E=2e-82 (blastp), pfam_domain=PAP_fibrillin PAP_fibrillin E=5e-47 score=160.0	NICBE_002010.1	5		11	1	6	3			22	4
ATP-dependent Clp protease proteolytic subunit 3, chloroplastic len=349 E=5e-120 (blastp), pfam_domain=CLP_protease Clp protease E=1.8e-74 score=249.2	NICBE_387083.1	8		8	2	7	2			23	4
Uncharacterized protein At3g06530 len=1939 E=0.0 (blastp), pfam_domain=BP28CT BP28CT (NUC211) domain E=9.5e-42 score=142.1	NICBE_102434.1	1		13	4	9				23	4
Probable fatty acid methyltransferase len=831 E=6e-42 (blastp), pfam_domain=CMAS Mycolic acid cyclopropane synthetase E=2.2e-82 score=276.1	NICBE_047959.1	6		9	1	9	3			24	4
Enolase len=444 E=0.0 (blastp), pfam_domain=Enolase_C Enolase, C-terminal TIM barrel domain E=8.1e-163 score=540.3	NICBE_003170.1	7		6	3	12	1			25	4
Gamma carbonic anhydrase 2 mitochondrial (The same sequence as NICBE_078380.1 in TGAC db)	NbS00005792g0022.1	3		14	1	8	2		1	25	4
Thiamine thiazole synthase, chloroplastic len=431 E=8e-167 (blastp), pfam_domain=Thi4 Thi4 family E=2.7e-105 score=350.4	NICBE_180259.1	9		11	2	8	2			28	4
Cystathionine gamma synthase	NbS00002367g0012.1	27	4	2		4				33	4
Calmodulin binding protein (The same sequence as NICBE_321938.1 in TGAC db)	NbS00032057g0008.1	6		9	4	18				33	4
UDP-glucuronic acid decarboxylase 1 len=486 E=4e-112 (blastp), pfam_domain=Epimerase NAD dependent epimerase/dehydratase family E=4.2e-39 score=134.2	NICBE_139212.1	6		12	2	14	2	3		35	4
Serine/threonine-protein phosphatase 2A 65 kDa regulatory subunit A beta isoform len=521 E=0.0 (blastp), pfam_domain=HEAT HEAT repeat E=5.6e-51 score=165.9	NICBE_323887.1					1	3			1	3
Mitochondrial import inner membrane translocase subunit tim9	NbS00001371g0007.1	2	3							2	3
No hits found in SwissProt (blastp), pfam_domain=SLH S-layer homology domain E=0.00025 score=20.5	NICBE_304627.1			4	3	1				5	3
Unknown protein DS12 from 2D-PAGE of leaf, chloroplastic len=287 E=4e-97 (blastp), pfam_domain=ACT_4 ACT domain E=2.8e-06 score=27.4	NICBE_416323.1			4		1	3			5	3
Threonine synthase, chloroplastic len=522 E=0.0 (blastp), pfam_domain=PALP Pyridoxal-phosphate dependent enzyme E=2.6e-44 score=151.5	NICBE_293178.1	4	1	1	2	2				7	3
(The same sequence as NICBE_361827.1 in TGAC db)	NbS00039788g0005.1	3	1	4	1		1			7	3
Peroxisomal membrane protein PEX14 len=777 E=2e-113 (blastp), pfam_domain=Pex14_N Peroxisomal membrane anchor protein (Pex14p) conserved region E=2.4e-27 score=95.4	NICBE_145249.1	2		4	2	1	1			7	3
Protein KIAA0664 homolog len=1859 E=9e-54 (blastp), pfam_domain=eIF3_p135 Translation initiation factor eIF3 subunit 135 E=7.1e-35 score=120.2	NICBE_183933.1			2		5	3			7	3
IQ domain 5	NbS00008083g0008.1	8	2				1			8	3
Cullin-4 len=748 E=0.0 (blastp), pfam_domain=Cullin Cullin family E=2.2e-191 score=637.3	NICBE_098515.1					8	3			8	3
Transmembrane protein 214-A len=585 E=2e-11 (blastp), pfam_domain=DUF2359 Uncharacterised conserved protein (DUF2359) E=1.1e-16 score=60.3	NICBE_014082.1			3	2	5	1			8	3
Mitochondrial carrier protein (The same sequence as NICBE_146483.1 in TGAC db)	NbS00011430g0012.1	3		5	1	1	2			9	3
Uncharacterized protein At5g49945 len=528 E=2e-157 (blastp), pfam_domain=DUF1682 Protein of unknown function (DUF1682) E=1.5e-87 score=293.3	NICBE_314651.1			4	2	5	1			9	3
Os08g0482100 protein Fragment	NbS00000558g0022.1			2	1	8	2			10	3
Remorin 1 (The same sequence as NICBE_001131.1 in TGAC db)	NbS00000109g0019.1	9	3			2				11	3
3-oxoacyl-[acyl-carrier-protein] reductase, chloroplastic len=325 E=1e-127 (blastp), pfam_domain=adh_short short chain dehydrogenase E=7.1e-45 score=152.8	NICBE_096201.1			8	2	3	1			11	3
Omega 3 fatty acid desaturase	NbS00042760g0006.1			3		8	3			11	3
Pyrophosphate-energized membrane proton pump 3 len=800 E=0.0 (blastp), pfam_domain=H_PPase Inorganic H+ pyrophosphatase E=4.1e-277 score=920.8	NICBE_133714.1			4		7	3			11	3
Proteasome subunit beta type-4 len=245 E=2e-116 (blastp), pfam_domain=Proteasome Proteasome subunit E=4.2e-32 score=110.8	NICBE_267126.1	6	1	4	2	2				12	3
No hits found in SwissProt (blastp), pfam_domain=His_Phos_1 Histidine phosphatase superfamily (branch 1) E=1.4e-13 score=51.1	NICBE_274337.1	4	2	2		4	1	2		12	3
Pumilio homolog 1 len=668 E=0.0 (blastp), pfam_domain=NABP Nucleic acid binding protein NABP E=1.7e-86 score=290.7	NICBE_267601.1	4	2	4	1	4				12	3
No hits found in SwissProt (blastp), pfam_domain=BSP Peptidase of plants and bacteria E=3.9e-82 score=274.6	NICBE_074959.1	4		6	2	2	1			12	3
ATP dependent Clp protease proteolytic subunit	NbS00017607g0008.1	4		3	2	6	1			13	3
50S ribosomal protein L17 chloroplastic	NbS00014477g0030.1	2	3	6		5				13	3
Apolipoprotein D len=384 E=9e-09 (blastp), pfam_domain=Lipocalin_2 Lipocalin-like domain E=4.3e-10 score=39.4	NICBE_343981.1	1		5	1	7	2			13	3
Glyceraldehyde-3-phosphate dehydrogenase A, chloroplastic (Fragment) len=401 E=0.0 (blastp), pfam_domain=Gp_dh_C Glyceraldehyde 3-phosphate dehydrogenase, C-terminal domain E=4.1e-69 score=230.9	NICBE_017107.1	7	1	1		6	2			14	3
Calmodulin-binding transcription activator 3 len=1052 E=0.0 (blastp), pfam_domain=CG-1 CG-1 domain E=8.4e-41 score=138.0	NICBE_023220.1	1		9	2	4	1			14	3
Phosphatidylinositol 4-kinase alpha len=1474 E=0.0 (blastp), pfam_domain=UreF UreF E=0.013 score=15.5	NICBE_034089.1	1		5		8	3			14	3
Long chain acyl-CoA synthetase 8 len=796 E=0.0 (blastp), pfam_domain=AMP-binding AMP-binding enzyme E=3.2e-112 score=374.8	NICBE_231650.1			9	1		2	5		14	3
HEAT repeat-containing protein 7A homolog len=1729 E=6e-127 (blastp), pfam_domain=HEAT_2 HEAT repeats E=8.5e-12 score=45.0	NICBE_002955.1	5		8	3	2				15	3
Histone H4 len=199 E=3e-52 (blastp), pfam_domain=Histone Core histone H2A/H2B/H3/H4 E=7.3e-14 score=51.5	NICBE_414518.1	6		1	1	6		4	2	17	3
Probable xyloglucan endotransglucosylase/hydrolase protein 32 len=296 E=1e-139 (blastp), pfam_domain=Glyco_hydro_16 Glycosyl hydrolases family 16 E=2.3e-53 score=180.0	NICBE_349863.1	5		7	1	3	2	2		17	3
WPP domain associated protein Fragment	NbS00027577g0012.1	18	3							18	3
Isocitrate dehydrogenase (The same sequence as NICBE_137469.1 in TGAC db)	NbS00010575g0012.1	4		8	3	5		2		19	3
Cytochrome b5 isoform 1 len=134 E=2e-61 (blastp), pfam_domain=Cyt-b5 Cytochrome b5-like Heme/Steroid binding domain E=1.3e-28 score=98.4	NICBE_276027.1	4		6		11	3			21	3
Tetratricopeptide repeat TPR (The same sequence as NICBE_253005.1 in TGAC db)	NbS00022438g0006.1	26	3							26	3
Succinate dehydrogenase [ubiquinone] iron-sulfur subunit 2, mitochondrial len=337 E=5e-127 (blastp), pfam_domain=Fer2_3 2Fe-2S iron-sulfur cluster binding domain E=8.3e-32 score=109.1	NICBE_307719.1	5		8	3	12		4		29	3
Ubiquitin carboxyl terminal hydrolase Fragment	NbS00042212g0010.1	33	3			1				34	3
Protein CHUP1 chloroplastic (The same sequence as NICBE_304626.1 in TGAC db)	NbS00029380g0012.1	19		13		16	3	1		49	3
Cytochrome b6 f complex iron sulfur subunit	NbS00061418g0005.1	25		25	2	3	1	3		56	3
Threonine--tRNA ligase, mitochondrial len=688 E=0.0 (blastp), pfam_domain=tRNA-synt_2b tRNA synthetase class II core domain (G, H, P, S and T) E=5.4e-44 score=149.7	NICBE_322613.1	1			1	5	1			6	2
Rhodanese/PpiC domain containing protein 12	NbS00018917g0002.1					6	2			6	2
Protein yippee-like len=129 E=4e-70 (blastp), pfam_domain=Yippee Yippee putative zinc-binding protein E=2.5e-45 score=152.5	NICBE_054720.1	7	2							7	2
No hits found in SwissProt (blastp), pfam_domain=Nuf2 Nuf2 family E=0.79 score=9.5	NICBE_305889.1	7			2					7	2
No hits found in SwissProt (blastp), pfam_domain=DnaJ_CXXCXGXG DnaJ central domain E=0.0004 score=20.2	NICBE_207026.1	1		5	2	1				7	2
WD repeat-containing protein 61 len=319 E=9e-63 (blastp), pfam_domain=WD40 WD domain, G-beta repeat E=4.5e-59 score=194.2	NICBE_364392.1	1		2		4	2			7	2
phagocytic receptor 1b	NbS00005540g0006.1					7	2			7	2
WPP domain interacting tail anchored protein 2	NbS00009537g0010.1	8	2							8	2
Vacuolar protein sorting-associated protein 18 homolog len=464 E=8e-80 (blastp), pfam_domain=Clathrin Region in Clathrin and VPS E=1.2e-12 score=47.5	NICBE_114789.1	6	2	2						8	2
NADPH--cytochrome P450 reductase len=713 E=0.0 (blastp), pfam_domain=FAD_binding_1 FAD binding domain E=2.1e-75 score=252.8	NICBE_329041.1			1		7	2			8	2
Probable methyltransferase TARBP1 len=400 E=1e-47 (blastp), pfam_domain=SpoU_methylase SpoU rRNA Methylase family E=1.7e-27 score=95.9	NICBE_263794.1	9	1		1					9	2
BURP domain containing protein (The same sequence as NICBE_297922.1 in TGAC db)	NbS00028378g0002.1	5		1	1	3	1			9	2
Vesicle-associated protein 4-2 len=223 E=3e-80 (blastp), pfam_domain=Motile_Sperm MSP (Major sperm protein) domain E=3.1e-26 score=91.0	NICBE_320906.1	2		4	1	3	1			9	2
25.3 kDa vesicle transport protein len=216 E=2e-86 (blastp), pfam_domain=Longin Regulated-SNARE-like domain E=8e-27 score=92.5	NICBE_206430.1			3		6	2			9	2
Cc nbs lrr%2C resistance protein (The same sequence as NICBE_286834.1 in TGAC db)	NbS00026706g0016.1			2	1	7	1			9	2
Heme binding protein 2 (The same sequence as NICBE_195608.1 in TGAC db)	NbS00016086g0007.1	6		3		1	2			10	2
Magnesium-chelatase subunit H len=1480 E=0.0 (blastp), pfam_domain=CobN-Mg_chel CobN/Magnesium Chelatase E=0 score=1173.5	NICBE_365018.1	2	1			8	1			10	2
Coatomer subunit beta'-2 len=912 E=0.0 (blastp), pfam_domain=Coatomer_WDAD Coatomer WD associated region E=2.5e-165 score=550.4	NICBE_417726.1	1		6		3	2			10	2
Ribose-phosphate pyrophosphokinase 1, chloroplastic len=457 E=0.0 (blastp), pfam_domain=Pribosyltran_N N-terminal domain of ribose phosphate pyrophosphokinase E=2.6e-47 score=159.2	NICBE_230888.3	8			2	3				11	2
60S ribosomal protein L35a-3 len=140 E=2e-55 (blastp), pfam_domain=Ribosomal_L35Ae Ribosomal protein L35Ae E=3.3e-44 score=148.4	NICBE_323952.1	7	1	2	1	2				11	2
Malate dehydrogenase [NADP], chloroplastic len=440 E=0.0 (blastp), pfam_domain=Ldh_1_C lactate/malate dehydrogenase, alpha/beta C-terminal domain E=4.4e-42 score=143.6	NICBE_251983.1	4		5	2	2				11	2
Ascorbate peroxidase	NbS00013654g0003.1	2		1		7	2	1		11	2
Phosphoinositide phospholipase C 4 len=588 E=0.0 (blastp), pfam_domain=PI-PLC-X Phosphatidylinositol-specific phospholipase C, X domain E=1.7e-48 score=163.6	NICBE_190630.1	1		6	2	4				11	2
60S ribosomal protein L26-1 len=146 E=4e-70 (blastp), pfam_domain=KOW KOW motif E=1.6e-10 score=39.9	NICBE_022973.1		1	4		7	1			11	2
Cohesin subunit SA-1 len=1340 E=1e-69 (blastp), pfam_domain=STAG STAG domain E=1.8e-38 score=130.7	NICBE_190182.1			2		9	2			11	2
NbS00033230g0212.1_SGN	NbS00033230g0212.1			3		8	2			11	2
Heat shock 70 kDa protein 15	NbS00025998g0004.1	1		4	2	7				12	2
Trafficking protein particle complex subunit 8	NbS00028858g0014.1	1		6	2	5				12	2
Phosphoenolpyruvate carboxylase len=965 E=0.0 (blastp), pfam_domain=PEPcase Phosphoenolpyruvate carboxylase E=6.4e-302 score=1003.1	NICBE_380856.1	5	2	7		1				13	2
No hits found in SwissProt (blastp), pfam_domain=UPF0114 Uncharacterized protein family, UPF0114 E=3.4e-79 score=262.6	NICBE_112028.1	2		4		7	2			13	2
Abscisic aldehyde oxidase (The same sequence as NICBE_365496.1 in TGAC db)	NbS00040502g0006.1			6	2	7				13	2
Chromosome 01 contig 1 DNA sequence Fragment (The same sequence as NICBE_220043.1 in TGAC db)	NbS00018616g0007.1	4		3		7	2			14	2
UDP glucuronic acid decarboxylase 1	NbS00020461g0001.1	4		5		4	2	1		14	2
ABC transporter C family member 2 len=1797 E=0.0 (blastp), pfam_domain=ABC_membrane ABC transporter transmembrane region E=5.9e-70 score=235.6	NICBE_342595.1			5		9	2			14	2
3-isopropylmalate dehydratase len=508 E=0.0 (blastp), pfam_domain=Aconitase Aconitase family (aconitate hydratase) E=6.8e-74 score=248.9	NICBE_203316.1	6	1	2	1	7				15	2
E3 ubiquitin protein ligase listerin	NbS00000796g0017.1	4		7	2	4				15	2
Protein HASTY 1 len=1241 E=0.0 (blastp), pfam_domain=Xpo1 Exportin 1-like protein E=3.1e-23 score=82.1	NICBE_235699.1	2		2	1	11	1			15	2
TPR repeat containing protein (The same sequence as NICBE_221559.1 in TGAC db)	NbS00018782g0001.1	2		7	2	6				15	2
Ethanolamine-phosphate cytidylyltransferase len=490 E=2e-95 (blastp), pfam_domain=CTP_transf_2 Cytidylyltransferase E=6.3e-32 score=110.6	NICBE_327878.1	4		9	1	3	1			16	2
thioredoxin dependent peroxidase 1	NbS00054073g0003.1	4		6		2	2	4		16	2
Calcium transporting ATPase 2 plasma membrane type (The same sequence as NICBE_040029.1 in TGAC db)	NbS00002887g0004.1	2		7		7	2			16	2
No hits found in SwissProt (blastp), pfam_domain=SMI1_KNR4 SMI1 / KNR4 family (SUKH-1) E=0.72 score=9.7	NICBE_170132.1	9		6		2	2			17	2
Intracellular protease PfpI expressed (The same sequence as NICBE_037753.1 in TGAC db)	NbS00002709g0010.1	3		9	2	6				18	2
26S proteasome non-ATPase regulatory subunit 11 len=545 E=1e-108 (blastp), pfam_domain=PCI PCI domain E=7.7e-19 score=67.8	NICBE_035749.1	1		3	1	14	1			18	2
Acetyl CoA carboxylase	NbS00019386g0009.1	3		8	2	7		1		19	2
ABC transporter B family member 28 len=716 E=0.0 (blastp), pfam_domain=ABC_membrane ABC transporter transmembrane region E=4.2e-32 score=111.5	NICBE_034208.1	3		3	1	14	1			20	2
PR 10 type pathogenesis related protein	NbS00004222g0004.1	11	1	7	1	3		1		22	2
Mitochondrial import inner membrane translocase subunit Tim10 len=447 E=4e-27 (blastp), pfam_domain=zf-Tim10_DDP Tim10/DDP family zinc finger E=9.5e-22 score=75.9	NICBE_336997.1	22	2			2				24	2
No hits found in SwissProt (blastp), pfam_domain=Polysacc_synt_4 Polysaccharide biosynthesis E=1.8e-46 score=157.8	NICBE_065554.1	11		4		8	2	2		25	2
UPF0559 protein len=243 E=6e-79 (blastp), pfam_domain=CLTH CTLH/CRA C-terminal to LisH motif domain E=1.2e-39 score=135.1	NICBE_063687.1	28	2							28	2
NAD(P)H-quinone oxidoreductase subunit N len=312 E=3e-33 (blastp), pfam_domain=NdhN NADH-quinone oxidoreductase cyanobacterial subunit N E=2.7e-59 score=198.8	NICBE_169252.1	3		11	2	14				28	2
Protein furry homolog-like len=2463 E=6e-54 (blastp), pfam_domain=MOR2-PAG1_mid Cell morphogenesis central region E=0 score=2305.2	NICBE_070174.2	15		13	1	6	1			34	2
DnaJ/Hsp40 cysteine rich domain (The same sequence as NICBE_064902.1 in TGAC db)	NbS00004638g0012.1	17		16	2	13		8		54	2
transducin/WD 40 repeat (The same sequence as NICBE_135376.1 in TGAC db)	NbS00010452g0022.1	1	1							1	1
Phospholipase D delta	NbS00037004g0009.1	4	1							4	1
LRR receptor serine/threonine protein kinase FEI 1	NbS00049401g0011.1			4	1					4	1
Protein LST8 homolog len=326 E=1e-105 (blastp), pfam_domain=WD40 WD domain, G-beta repeat E=4e-47 score=156.3	NICBE_245765.1					4	1			4	1
Mitochondrial import inner membrane translocase subunit Tim10	NbS00053674g0004.1	5	1							5	1
Vacuolar protein sorting-associated protein 18 homolog len=766 E=3e-51 (blastp), pfam_domain=Pep3_Vps18 Pep3/Vps18/deep orange family E=3.7e-36 score=123.6	NICBE_258123.1	6					1			6	1
Aspartic proteinase (The same sequence as NICBE_318423.1 in TGAC db)	NbS00031482g0006.1					6	1			6	1
Malate dehydrogenase 2, mitochondrial len=395 E=2e-167 (blastp), pfam_domain=Ldh_1_N lactate/malate dehydrogenase, NAD binding domain E=2.3e-49 score=166.6	NICBE_023572.1			6	1					6	1
Neurochondrin len=713 E=6e-17 (blastp), pfam_domain=Neurochondrin Neurochondrin E=8.6e-125 score=416.9	NICBE_080953.1			1		5	1			6	1
Pyruvate dehydrogenase E1 component subunit alpha, mitochondrial len=483 E=0.0 (blastp), pfam_domain=E1_dh Dehydrogenase E1 component E=1.6e-116 score=388.0	NICBE_039941.1	7		1	1					8	1
Glucose 6 phosphate 1 dehydrogenase (The same sequence as NICBE_101919.1 in TGAC db)	NbS00007566g0014.1			2	1	6				8	1
Soul heme binding (The same sequence as NICBE_242814.1 in TGAC db)	NbS00021165g0002.1					8	1			8	1
Transportin-3 len=960 E=1e-72 (blastp), pfam_domain=Xpo1 Exportin 1-like protein E=1.4e-20 score=73.6	NICBE_120019.1	1		6		2	1			9	1
2-methoxy-6-polyprenyl-1,4-benzoquinol methylase, mitochondrial len=366 E=2e-09 (blastp), pfam_domain=Methyltransf_11 Methyltransferase domain E=7.8e-19 score=67.8	NICBE_411471.1					9	1			9	1
Plastidic ATP/ADP transporter	NbS00040427g0003.1			3		6	1			9	1
30S ribosomal protein S9, chloroplastic (Fragment) len=210 E=3e-76 (blastp), pfam_domain=Ribosomal_S9 Ribosomal protein S9/S16 E=1.4e-44 score=151.1	NICBE_034751.1	3		6	1	1				10	1
External alternative NADH-ubiquinone oxidoreductase, mitochondrial len=584 E=3e-78 (blastp), pfam_domain=Pyr_redox_2 Pyridine nucleotide-disulphide oxidoreductase E=1.2e-30 score=106.7	NICBE_050932.1			4		6	1			10	1
Ferrochelatase-2, chloroplastic len=563 E=0.0 (blastp), pfam_domain=Ferrochelatase Ferrochelatase E=3.5e-112 score=374.3	NICBE_298602.1			4	1	6				10	1
Zinc finger	NbS00014646g0009.1	6		1	1	4				11	1
Proline rich receptor protein kinase PERK1 (The same sequence as NICBE_213949.1 in TGAC db)	NbS00017789g0029.1	3		2	1	6				11	1
30S ribosomal protein S1, chloroplastic len=500 E=0.0 (blastp), pfam_domain=S1 S1 RNA binding domain E=1.3e-48 score=162.8	NICBE_341475.1	1	1	2		8				11	1
Peptidyl prolyl cis trans isomerase (The same sequence as NICBE_296487.1 in TGAC db)	NbS00028181g0009.1	1		2		1		7	1	11	1
Translational activator gcn1	NbS00014161g0001.1	4		4	1	4				12	1
Vesicle-associated membrane protein 713 len=220 E=3e-105 (blastp), pfam_domain=Synaptobrevin Synaptobrevin E=7.4e-32 score=108.6	NICBE_103060.1	2		2		8	1			12	1
Beta-galactosidase 3 len=727 E=0.0 (blastp), pfam_domain=Glyco_hydro_35 Glycosyl hydrolases family 35 E=6.4e-123 score=410.0	NICBE_119302.1	3	1	6		4				13	1
Adenine nucleotide alpha hydrolases (The same sequence as NICBE_138369.1 in TGAC db)	NbS00010545g0005.1	2		6		4	1	1		13	1
Ribonuclease P protein subunit p25-like protein len=280 E=6e-12 (blastp), pfam_domain=Alba Alba E=2.3e-15 score=55.8	NICBE_156020.1	5		6	1	3				14	1
3 4 dihydroxy 2 butanone kinase	NbS00007478g0016.1					15	1			15	1
Tetratricopeptide repeat protein KIAA0103 (The same sequence as NICBE_274662.1 in TGAC db)	NbS00025100g0012.1			6		9	1			15	1
30S ribosomal protein S4, chloroplastic len=126 E=7e-53 (blastp), pfam_domain=S4 S4 domain E=3.6e-19 score=67.8	NICBE_339058.1	7	1	4		4		2		17	1
Cell division protein FtsZ homolog 2-2, chloroplastic len=468 E=0.0 (blastp), pfam_domain=Tubulin Tubulin/FtsZ family, GTPase domain E=3.7e-35 score=121.6	NICBE_231362.1	5		5		7	1			17	1
Peptidyl-prolyl cis-trans isomerase CYP20-2, chloroplastic len=248 E=1e-94 (blastp), pfam_domain=Pro_isomerase Cyclophilin type peptidyl-prolyl cis-trans isomerase/CLD E=2.4e-48 score=164.1	NICBE_374855.1	4		6		7	1			17	1
(The same sequence as NICBE_144752.1 in TGAC db)	NbS00011094g0211.1	3		12	1	4				19	1
Tubulin gamma-1 chain len=474 E=0.0 (blastp), pfam_domain=Tubulin Tubulin/FtsZ family, GTPase domain E=3.4e-75 score=252.4	NICBE_082054.1	7		5		8	1			20	1
GDSL esterase/lipase At1g29670 len=363 E=2e-95 (blastp), pfam_domain=Lipase_GDSL GDSL-like Lipase/Acylhydrolase E=9.4e-33 score=113.8	NICBE_268093.1	6	1	5		5		5		21	1
No hits found in SwissProt (blastp), pfam_domain=Cenp-F_leu_zip Leucine-rich repeats of kinetochore protein Cenp-F/LEK1 E=0.00033 score=20.5	NICBE_074422.1	1		5		16	1			22	1
Mitochondrial pyruvate carrier 2 len=110 E=2e-25 (blastp), pfam_domain=UPF0041 Uncharacterised protein family (UPF0041) E=7.1e-37 score=125.8	NICBE_030013.1	6	1	7		8		3		24	1
Chlorophyll a b binding protein 7 chloroplastic	NbS00019265g0001.1	16		2		13	1	2		33	1
Probable NADH dehydrogenase [ubiquinone] 1 alpha subcomplex subunit 5, mitochondrial len=219 E=7e-70 (blastp), pfam_domain=ETC_C1_NDUFA5 ETC complex I subunit conserved region E=1.5e-22 score=78.7	NICBE_316531.1	9		13		12	1			34	1
V type proton ATPase 16 kDa proteolipid subunit c2 (The same sequence as NICBE_334726.1 in TGAC db)	NbS00034380g0006.1	9		21		2	1	4		36	1
WPP domain associated protein Fragment	NbS00058029g0002.1	38	1							38	1
Mitochondrial import inner membrane translocase subunit Tim9 len=93 E=2e-45 (blastp), pfam_domain=zf-Tim10_DDP Tim10/DDP family zinc finger E=1.6e-19 score=68.7	NICBE_337013.1	45	1			3				48	1
GNOM 1	NbS00027581g0016.1	3								3	0
y to unknown gene (The same sequence as NICBE_273107.1 in TGAC db)	NbS00024896g0008.1	5								5	0
Acetyl coenzyme A carboxylase carboxyl transferase subunit alpha	NbS00048878g0013.1	1				4				5	0
Heme-binding-like protein At3g10130, chloroplastic len=384 E=9e-15 (blastp), pfam_domain=SOUL SOUL heme-binding protein E=2.2e-47 score=160.7	NICBE_316264.1					5				5	0
Neuroblastoma amplified protein protein	NbS00027440g0005.1	6								6	0
Protein of unknown function DUF593	NbS00048883g0005.1	6								6	0
50S ribosomal protein L28 chloroplastic (The same sequence as NICBE_264970.1 in TGAC db)	NbS00023874g0006.1	4				2				6	0
2-isopropylmalate synthase A len=435 E=0.0 (blastp), pfam_domain=HMGL-like HMGL-like E=4e-75 score=252.4	NICBE_081453.1	2				4				6	0
ADP-ribosylation factor-like protein 5 len=183 E=8e-62 (blastp), pfam_domain=Arf ADP-ribosylation factor family E=1.3e-65 score=219.7	NICBE_207360.1			1		5				6	0
No hits found in SwissProt (blastp), pfam_domain=TMF_DNA_bd TATA element modulatory factor 1 DNA binding E=2.9e-06 score=26.8	NICBE_178885.1					6				6	0
Transmembrane emp24 domain-containing protein 10 len=205 E=1e-30 (blastp), pfam_domain=EMP24_GP25L emp24/gp25L/p24 family/GOLD E=1.2e-50 score=171.6	NICBE_269382.1					6				6	0
Tropinone reductase homolog len=269 E=2e-92 (blastp), pfam_domain=adh_short short chain dehydrogenase E=5.4e-35 score=120.6	NICBE_060415.1			2		4				6	0
NbS00019281g0111.1_SGN	NbS00019281g0111.1	7								7	0
Os10g0363700 protein Fragment	NbS00009055g0009.1	7								7	0
Guanine nucleotide binding protein subunit beta (The same sequence as NICBE_191639.1 in TGAC db)	NbS00015594g0018.1	2		3		2				7	0
Glycine-rich protein 2 len=208 E=4e-40 (blastp), pfam_domain=CSD 'Cold-shock' DNA-binding domain E=6.6e-28 score=96.1	NICBE_067087.1	1		1		1		4		7	0
LETM1 and EF-hand domain-containing protein 1, mitochondrial len=759 E=3e-86 (blastp), pfam_domain=LETM1 LETM1-like protein E=1.7e-104 score=348.5	NICBE_217430.1					7				7	0
Leucine--tRNA ligase, cytoplasmic len=1140 E=0.0 (blastp), pfam_domain=tRNA-synt_1 tRNA synthetases class I (I, L, M and V) E=1.1e-32 score=112.6	NICBE_140894.1			2		5				7	0
Polyphosphoinositide phosphatase len=896 E=1e-129 (blastp), pfam_domain=Syja_N SacI homology domain E=2.3e-84 score=282.8	NICBE_149682.1					7				7	0
pyridoxine biosynthesis 2 (The same sequence as NICBE_090791.1 in TGAC db)	NbS00006711g0014.1			2		5				7	0
Thioredoxin-like 3-1, chloroplastic len=186 E=3e-59 (blastp), pfam_domain=Thioredoxin Thioredoxin E=2.4e-16 score=59.2	NICBE_053587.1					5		2		7	0
Thylakoid membrane phosphoprotein 14 kDa chloroplastic (The same sequence as NICBE_137958.1 in TGAC db)	NbS00010665g0003.1			2		5				7	0
Heat shock factor-binding protein 1 len=88 E=5e-09 (blastp), pfam_domain=HSBP1 Heat shock factor binding protein 1 E=1.5e-24 score=85.1	NICBE_137654.1	8								8	0
Protein IQ-DOMAIN 31 len=563 E=5e-74 (blastp), pfam_domain=DUF4005 Protein of unknown function (DUF4005) E=7.3e-11 score=42.0	NICBE_109894.1	3				5				8	0
DNA directed RNA polymerase I subunit rpa1	NbS00011273g0004.1			4		4				8	0
Genomic DNA chromosome 5 P1 clone MXC17	NbS00004214g0010.1					8				8	0
ribosomal protein related (The same sequence as NICBE_061863.1 in TGAC db)	NbS00004472g0002.1			2		6				8	0
Transmembrane 9 superfamily member 3 len=582 E=3e-178 (blastp), pfam_domain=EMP70 Endomembrane protein 70 E=9.9e-183 score=608.1	NICBE_166026.1			2		6				8	0
Remorin 2 (The same sequence as NICBE_249469.1 in TGAC db)	NbS00022028g0006.1	6		2		1				9	0
Cellulose synthase	NbS00041137g0004.1	4		2		3				9	0
cobalt ion binding	NbS00006852g0010.1	2		2		5				9	0
Peroxisome biogenesis protein 1 len=1173 E=0.0 (blastp), pfam_domain=AAA ATPase family associated with various cellular activities (AAA) E=6e-51 score=171.9	NICBE_416447.1	2		1		5		1		9	0
Nucleolar protein 5 (The same sequence as NICBE_404600.1 in TGAC db)	NbS00053191g0001.1	1		4		4				9	0
Thioredoxin H type 1 (The same sequence as NICBE_286186.1 in TGAC db)	NbS00026639g0011.1	1				1		7		9	0
4 methyl 5B hydroxyethyl thiazole monophosphate biosynthesis enzyme ThiJ (The same sequence as NICBE_080709.1 in TGAC db)	NbS00005884g0005.1			2				7		9	0
DnaJ homolog subfamily B member 11 len=343 E=9e-82 (blastp), pfam_domain=DnaJ DnaJ domain E=2.3e-29 score=100.8	NICBE_241087.1			3		6				9	0
Enhancer of mRNA-decapping protein 4 len=1522 E=0.0 (blastp), pfam_domain=WD40 WD domain, G-beta repeat E=2e-09 score=36.8	NICBE_418105.1			2		7				9	0
glutamate ammonia ligases catalytics glutamate ammonia ligases	NbS00012625g0018.1			2		7				9	0
No hits found in SwissProt (blastp), pfam_domain=Thioredoxin_8 Thioredoxin-like E=0.0082 score=16.1	NICBE_356266.1			9						9	0
No hits found in SwissProt (blastp), pfam_domain=DUF4015 Putative glycosyl hydrolase domain E=5.7 score=5.6	NICBE_322280.1	3		5		2				10	0
Glutaredoxin C5 chloroplastic (The same sequence as NICBE_102137.1 in TGAC db)	NbS00007571g0008.1	2		1		2		5		10	0
Probable plastid-lipid-associated protein 8, chloroplastic len=259 E=8e-67 (blastp), pfam_domain=PAP_fibrillin PAP_fibrillin E=5.5e-13 score=48.9	NICBE_181367.1	2				8				10	0
Thioredoxin protein (The same sequence as NICBE_263306.1 in TGAC db)	NbS00023657g0014.1	2		3		5				10	0
Kinase interacting	NbS00028161g0012.1	11								11	0
DmX-like protein 1 len=1685 E=7e-33 (blastp), pfam_domain=Rav1p_C RAVE protein 1 C terminal E=3e-53 score=180.8	NICBE_330404.1	6		3		2				11	0
DNA topoisomerase	NbS00014368g0023.1	3		1		7				11	0
Peptidyl prolyl cis trans isomerase FKBP16 2 chloroplastic	NbS00059297g0004.1	3		1		7				11	0
60S ribosomal protein L10a-1 len=360 E=1e-101 (blastp), pfam_domain=Ribosomal_L1 Ribosomal protein L1p/L10e family E=5.1e-49 score=166.4	NICBE_181187.1	2		7		2				11	0
Genomic DNA chromosome 3 P1 clone MGF10	NbS00035806g0020.1	2		6		3				11	0
Thioredoxin F1, chloroplastic len=250 E=6e-51 (blastp), pfam_domain=Thioredoxin Thioredoxin E=6.6e-28 score=96.3	NICBE_101082.1	8				1		3		12	0
Zinc finger C3HC4 type RING finger (The same sequence as NICBE_038226.1 in TGAC db)	NbS00002710g0021.1	8		4						12	0
60S ribosomal protein L32-1 len=250 E=6e-67 (blastp), pfam_domain=Ribosomal_L32e Ribosomal protein L32 E=6.9e-46 score=154.7	NICBE_406026.1	6		2		4				12	0
Oxygen-evolving enhancer protein 3-2, chloroplastic len=289 E=2e-83 (blastp), pfam_domain=PsbQ Oxygen evolving enhancer protein 3 (PsbQ) E=6.2e-85 score=283.5	NICBE_135957.1	5		4		3				12	0
Fasciclin-like arabinogalactan protein 2 len=414 E=5e-121 (blastp), pfam_domain=Fasciclin Fasciclin domain E=5.2e-22 score=78.1	NICBE_417692.1	2		3		7				12	0
Nucleoside diphosphate kinase (The same sequence as NICBE_048921.1 in TGAC db)	NbS00003559g0006.1	2		5		5				12	0
Pattern formation protein EMB30	NbS00036568g0006.1	9		4						13	0
Protein DDB_G0268328 len=3260 E=2e-22 (blastp), pfam_domain=ASD2 Apx/Shroom domain ASD2 E=0.073 score=12.2	NICBE_148928.1	9		2		2				13	0
Chitinase-like protein 1 len=286 E=3e-130 (blastp), pfam_domain=Glyco_hydro_19 Chitinase class I E=8.2e-62 score=208.7	NICBE_079810.1	7		3		3				13	0
Serine/threonine protein kinase 36	NbS00006484g0021.1	7		4		2				13	0
Cell division topological specificity factor homolog, chloroplastic len=235 E=4e-67 (blastp), pfam_domain=MinE Septum formation topological specificity factor MinE E=2.5e-09 score=36.3	NICBE_069167.1	4		4		5				13	0
Fructose 1 6 bisphosphatase class 1 (The same sequence as NICBE_081880.1 in TGAC db)	NbS00005953g0021.1	4		8		1				13	0
No hits found in SwissProt (blastp), pfam_domain=RWD RWD domain E=0.059 score=13.1	NICBE_071134.1	3		4		5		1		13	0
Putative clathrin assembly protein At2g01600 len=604 E=0.0 (blastp), pfam_domain=ANTH ANTH domain E=3.3e-97 score=324.4	NICBE_273161.1	2		2		9				13	0
No hits found in SwissProt (blastp), pfam_domain=DnaJ DnaJ domain E=8.2e-07 score=28.5	NICBE_169990.1	4		5		5				14	0
40S ribosomal protein S24-2 len=133 E=3e-66 (blastp), pfam_domain=Ribosomal_S24e Ribosomal protein S24e E=2.5e-35 score=119.9	NICBE_035141.1	2		6		4		2		14	0
Thioesterase	NbS00012817g0012.1	2		6		4		2		14	0
Rhodanese-like domain-containing protein 14, chloroplastic len=230 E=2e-79 (blastp), pfam_domain=Rhodanese Rhodanese-like domain E=1.5e-15 score=57.4	NICBE_119535.1			2		12				14	0
Cytochrome b c1 complex subunit 9 (The same sequence as NICBE_022208.1 in TGAC db)	NbS00001625g0005.1	5		4		6				15	0
WPP domain associated protein Fragment (The same sequence as NICBE_146605.1 in TGAC db)	NbS00011462g0001.1	16								16	0
50S ribosomal protein L5, chloroplastic len=301 E=7e-104 (blastp), pfam_domain=Ribosomal_L5_C ribosomal L5P family C-terminus E=1.4e-33 score=114.3	NICBE_117685.1	5		8		3				16	0
Genomic DNA chromosome 5 P1 clone MOJ9 (The same sequence as NICBE_049251.1 in TGAC db)	NbS00003561g0020.1	4		9		3				16	0
NbS00000318g0112.1_SGN	NbS00000318g0112.1	6		9		2				17	0
Cyclophilin peptidyl prolyl cis trans isomerase	NbS00044621g0001.1	5		4		7		1		17	0
Cysteine proteinase inhibitor len=98 E=5e-33 (blastp), pfam_domain=Cystatin Cystatin domain E=5.5e-19 score=67.9	NICBE_372484.1	7		3		6		2		18	0
Aspartic proteinase nepenthesin I (The same sequence as NICBE_225259.1 in TGAC db)	NbS00019115g0001.1	6		6		6				18	0
Isoleucine--tRNA ligase len=927 E=0.0 (blastp), pfam_domain=tRNA-synt_1 tRNA synthetases class I (I, L, M and V) E=3.2e-159 score=530.6	NICBE_049538.1	6		6		6				18	0
Glutamine synthetase (The same sequence as NICBE_316420.1 in TGAC db)	NbS00031174g0004.1	4		6		6		2		18	0
Peptide methionine sulfoxide reductase msrB (The same sequence as NICBE_340750.1 in TGAC db)	NbS00035380g0027.1	5		8		5		1		19	0
No hits found in SwissProt (blastp), pfam_domain=Tropomyosin Tropomyosin E=0.00067 score=18.7	NICBE_033741.1			5		14				19	0
Thioredoxin Y1 chloroplastic (The same sequence as NICBE_081470.1 in TGAC db)	NbS00006010g0008.1	1		6		4		9		20	0
Clathrin light chain 1 (The same sequence as NICBE_248014.1 in TGAC db)	NbS00021834g0004.1	1		8		12				21	0
Calmodulin-related protein len=483 E=1e-82 (blastp), pfam_domain=efhand EF hand E=1.4e-38 score=127.0	NICBE_214669.1	14		2		6				22	0
2-Cys peroxiredoxin BAS1-like, chloroplastic len=298 E=1e-109 (blastp), pfam_domain=AhpC-TSA AhpC/TSA family E=4.1e-42 score=142.6	NICBE_256348.1	3		9		11				23	0
Cellulose synthase-like protein E1 len=944 E=0.0 (blastp), pfam_domain=Cellulose_synt Cellulose synthase E=2e-119 score=399.8	NICBE_410467.1	3		7		15				25	0
Peptide methionine sulfoxide reductase len=257 E=1e-105 (blastp), pfam_domain=PMSR Peptide methionine sulfoxide reductase E=5.1e-58 score=195.2	NICBE_113523.1	6		5		9		7		27	0
Cytochrome b c1 complex subunit 7 (The same sequence as NICBE_284258.1 in TGAC db)	NbS00026360g0004.1	6		12		13				31	0
Mitochondrial import inner membrane translocase subunit Tim8 (The same sequence as NICBE_008579.1 in TGAC db)	NbS00000575g0014.1	5				26				31	0
14 kDa proline-rich protein DC2.15 len=134 E=4e-26 (blastp), pfam_domain=Tryp_alpha_amyl Protease inhibitor/seed storage/LTP family E=9.4e-07 score=28.8	NICBE_420582.1	12		12		8				32	0
Serine/threonine-protein kinase SMG1 len=3819 E=5e-168 (blastp), pfam_domain=PI3_PI4_kinase Phosphatidylinositol 3- and 4-kinase E=6.3e-42 score=143.5	NICBE_165531.1	29		4						33	0
