# Supplementary material for: Host-interactor screens of Phytophthora infestans RXLR proteins reveal vesicle trafficking as a major effector-targeted process
Source: Plant Cell. 2021 Mar 2;33(5):1447–71. doi: 10.1093/plcell/koab069 (PMC8254500; doi:10.1093/plcell/koab069)
Supplement: koab069_Supplementary_Data [file koab069_supplementary_data.zip › tpc.00804.2020-s05.xlsx]

## Sheet: Supplemental Data Set S5
Supplemental Data. Petre et al. (2021). Plant Cell.
Protein insert identifier	GenBank Accession	Coding sequence of insert
Inserts for GoldenGate plasmid vectors1
PITG2307466-119	XP_002897462	AATGATTTTTCGCCGATTTACGGATTGGATCAAGTACCTTTTTAACAAGATGAATCCGAAACAGTTACACATCTACTTGGGCTTAGATGGCCTTGGCGAAACGGCCTATCAGCACAAGAACTACCCGATCTATCTGATGAAGTCGAAAAAGTGGCGGGACAAACTATAAGCTT
PITG1624561-115	XP_002897644	AATGCTGCTTAATGGTATGACAGATTTTTTCAAGTACCACGCTGGAAAGATGAATCCCGAGCAGCTTTACAAGTACTTAAACTTAAAAGGACTTGGTCAAGAAGCCTACAAACACAAGAACTACGCTAGTTACATTAAGAAGTCGAAGAAGTGGTGGAAGAACCAGTAAGCTT
PITG1642874-142	XP_002897468	AATGCTGATCAAAACCTTCGAGTCTTGGGTGAGGTACAAGCTATTGCAGCTACACCCCAAATTCAGGCAAGTCAAGCTACATCCCGGTCGAGTCTTTACGCTCTTAGGCTTAGATGGACTTCACGAAATGGCCATCTATCACCCTGGCTGGAAGAGGTACGTGGACTACTCGCAGAAGTGGCGAAGCAACAACCGACTAAAACGTTTCTAAGCTT
PITG1624275-129	XP_002897642	AATGTGGCTTAGTCGTGTTACAAATTGGATCAAGTACAAGAGGGGCAAGATGAATCCCAAGCAATTACACACATACTTGGGCTTAGATGGACTGGGCCAAAGCGCTCGCGATAGCTCGAACTTCCAGAAGTACTTGAAGAAGTCGGCAGAATGGCGGAACAAACACTAAGCTT
AtEXO70E2 (At5g61010)	NP_200909	AATGGCAGAGTTTGATTCCAAGGTTCCTGTTTCCGGAATGAACAATCATGTCTTTGAGGCATGTCACCATGTTGTTAAGGCACTGAGGGCATCTGATAACAACCTGGATGCCAATTTGAGAAAGCTCCTAAGTGACCTAGAGATGCATTTGTCAACATTTGGGATTGCTGATACCAAAGTTGAAGATGCAGGATTCTCTGAGATCAAGAAGAGATTCAAAGAAGCTGTGAAGAGAATCCGCAGTTGGGAGACAAACCAGTCGACGATGTTTGAAGCTGGTCTGTCTGAAGCTGATCAGTTCTTTCAAGCCCTGTATGACGTTCAAACAGTTCTTGTGGGTTTCAAAGCTTTGCCCATGAAAACTAACCAGATGGAGAAAGATGTTTACAACCAAGCTAC…
Inserts for pTRBO plasmid vector used in coIP2
AVR2	QBB68791	ATGGACTACAAGGACGACGATGACAAAGTCAAGCTTCTCGAGAATTCCGGTTTTTCTCTTAAGGATACTTTGAAGAAGCTTAATCCTATTAAAGCAGCTGTTAAAGCTAAAGATAAGGCAAAAGAAGTTACTGAAAAAATTACAGACGCTGATTGGAAGAAACTTGTGGAGCATTTGAAGATCAAAGGAGACAAAAGATCTTGA
PexRD11	ACX46536	ATGGACTACAAGGACGACGATGACAAAGTCAAGCTTCTCGAGAATTCCCTTCCTGCAGATGCGGGTAAAGTCATTCATGAAAACGGTGCTGACACTCGTATTCCGACCCACGTGCATGACCAGCGCTTACTGCGTCGTGTCAGAAATGACGAAGGTGAGCTCACGGAAGAAAGAACCGGAGGCTTACTGGATAAGATAAAGTCTGTGGTGAAGAAAATCACACCCGAAAAGGCCGTGACAAAGTTTAAGGAGAAGGACATTACGAATCCCGAATGGTTGAAGATCATAAAGCACAAGGTTCGTGAAGCAAAGGGACAGGGGTACAAATAGGCGGCCGC
PexRD11sh	ACX46536	ATGGACTACAAGGACGACGATGACAAAGTCAAGCTTCTCGAGAATTCCACCGGAGGCTTACTGGATAAGATAAAGTCTGTGGTGAAGAAAATCACACCCGAAAAGGCCGTGACAAAGTTTAAGGAGAAGGACATTACGAATCCCGAATGGTTGAAGATCATAAAGCACAAGGTTCGTGAAGCAAAGGGACAGGGGTACAAATGA
PITG_05121	XP_002998822	ATGGACTACAAGGACGACGATGACAAAGTCAAGCTTCTCGAGAATTCCATTGTTTCTTGGCCTGAGGTTCTTAAGAAGGTTACTGCTGCTAGATCTGCAAAGATGAAGGTGAGAAAAGTTACTGAAAAATTCGAGGATCCTGTGTCCAAGAAGCTTGTTGAACATTTGAGGGTGTATAGGGATAAGGGTTCTTGA
PITG_06077	XP_002998270	ATGGACTACAAGGACGACGATGACAAAGTCAAGCTTCTCGAGAATTCCACTATTGGTAATGCAATTCTTGAAGCTGCAAAGAAGTTGGATCCTGTTGAAGCTGTTAAAAAGGCTAAAGAAGCAGCCAAGAGAAAAAAGTCTATCTTGGAGACTATGAAACTTCAAGCTTGGCTTGAGAAGATGAGAGAGACAATAATGAAAGATTGA
PITG_07500	XP_002904502	ATGGACTACAAGGACGACGATGACAAAGTCAAGCTTCTCGAGAATTCCGGTTTTGGTGGAGCTCTCGTTGATGGTGTTAAGAAACTTAATCCTATTACTGCAGCTAAGAAAGCAAAGGAGAAAGCCGAAAAGATTAAACAACATGTGAAGGAGCTTGGAAAATATGAAGATTGGTTGAAGGAAGTTAGAGAAGCTATCGATAAAGACTGA
PITG_08278	XP_002903684	ATGGACTACAAGGACGACGATGACAAAGTCAAGCTTCTCGAGAATTCCGGTTTCGGAGGTGCACTCGCTGATGGACTTAAGAAACCTAATCCTGCAAAGGCTGCTAAAAAGGCCAAAGAAAAGGCTGCTAAAATTAAGCAAGATCTTAAAGAGATTGGCGAACATGCTGCTTGGTTGGAAAAGATGAGAGAGACTATCGGTAAGGACTGA
PITG_13936	XP_002899599	ATGGACTACAAGGACGACGATGACAAAGTCAAGCTTCTCGAGAATTCCACTGGTGGTTTTATGGATAAGCTTAAATCTGTTGCTGAGAAGATTAAACCTTCTAAGGCTGTTGAAAAAGTGAAGGAAATGGTTGTGACTAAACCTGAGTGA
PITG_13940	XP_002899603	ATGGACTACAAGGACGACGATGACAAAGTCAAGCTTCTCGAGAATTCCACTAAGGGTTTTAAAGAAAAGCTTAAAGCTGTTCTTGAAAAGATTACTCCTAAAAAGTCTCTTGACAAGCTTAAAGAAACAGTTGTGACTACTTTGGATTGGGTTAGAATTGTGAAGCATAAAACCGATGAGGCTAAGAGATTGGGATTCAAATGA
PITG_15972	XP_002898185	ATGGACTACAAGGACGACGATGACAAAGTCAAGCTTCTCGAGAATTCCGGTTTTGGTGGAGCTCTTGCAGATGGTCTTAAGAAGTTGAATCCTGCAAAAGCTGCTAAGAAAGCCAAGGAAAAATCTTGTGAGAATTGA
PITG_19617	XP_002996938	ATGGACTACAAGGACGACGATGACAAAGTCAAGCTTCTCGAGAATTCCGGTTTCGGTGGAGCTCTTGCAGATGGACTTAAGAAATTGAATCCTGCTAAGGCAGCCAAAAAGGCTAAAGAAAAGGCTGCCAAAATTAAGCAAGATTTGAAGGAAATTGGTGAGCATGCTGCTTGGCTTGAGAAGATGAGAGAAACAATCGGAAAGGACTGA
PITG_21949	XP_002996876	ATGGACTACAAGGACGACGATGACAAAGTCAAGCTTCTCGAGAATTCCACTAAGGGTTTCAAGGAAAAACTTAAGGCTGTTGTTGAAAAGATTACTCCTAAGAAGTCTCTTGATAAGCTTAAGGAGACAGTGGTTACTACCCTCGATTGGGTGAAGATTGTTAAGCATAAGACAGACGAGGCTAAGAGATTGGGATTTAAGTGA
PITG_22975	XP_002899618	ATGGACTACAAGGACGACGATGACAAAGTCAAGCTTCTCGAGAATTCCGCTAAGGGTTTTAAAGAGAAGCTTAAAGCTGTTGTTGAAAAGATCACTCCTAAAAAGTCTTTGGAAAAACTTAAGGAAACTGTGATTTCTACACCTGATTGGGCTAAGATCGTTAAACATAAGACTGATGAGGCAATGAGACTCGGATATAAATGA
AVR3a	E2DWQ7	ATGGACTACAAGGACGACGATGACAAAGTCAAGCTTCTCGAGAATTCCATCGACCAAACCAAGGTCCTGGTGTATGGGACGCCAGCTCACTACATACACGATTCAGCCGGCAGAAGACTTCTTCGCAAGAACGAAGAGAATGAAGAAACGTCTGAGGAGCGAGCCCCAAATTTCAATTTGGCGAATCTAAATGAGGAGATGTTTAATGTGGCTGCGTTGACGAAGAGAGCAGATGCCAAAAAGCTAGCGAAACAGCTTATGGGTAATGATAAGCTGGCGGATGCTGCATACATTTGGTGGCAGCACAACAGGGTTACGCTAGACCAGATTGACACGTTCCTGAAGCTTGCAAGCCGCAAGACGCAAGGCGCAAAGTACAATCAGATCTACAATAGCTAC…
Pex147-2	XP_002898841	ATGGACTACAAGGACGACGATGACAAAGTCAAGCTTCTCGAGAATTCCGTCGACCAAACCAAGGTTCTGATGTATGGGTCGCCAGCTCACTACATACACGATTCAGCCGGCAGAAGACTTCTTCGCAAGAACGAAGAGAGTGAAGAAACGTCTGAGGAGCGAGCCCCTAATTTCAATTTGGCGACTTTAAATGAGGAGATGTTTGATGTGGCTGCGTTGACGAAGAAAGCAGATGCCAAAAAGCTAGCTAAACAGCTTATGGGTAATGGTAAGCTGGCGGATGCTGCATACATTTGGTGGCAGCACAAGAGGCTTACGCTAGACCAGATTGACGCGTTCCTCAAGCTCGCAAGCAGCAAGACACAAGGCGCGAGATACAATCGGATCTACAATAGCTGC…
Pex147-3	XP_002898843	ATGGACTACAAGGACGACGATGACAAAGTCAAGCTTCTCGAGAATTCCATCGACCAAACCAAGGTTCTGATGTATGGGACGCCAGCTCACTACATACACGATTCGGCCGGCAGAAGATTTCTTCGCAAGAACGAAGAGAATGAAGAAACGTCTGAGGAGCGAGCCCCAAATTTCAATTTGGCGAATTTAAATGAGGAGATTTTTAATGTGGCTGCGTTGACGAAGAAAGCAGATGCCAAAAAGCTAGCGAAACAGCTCATGGGTAATGATAAGATGGCGAAAGCAGCATACGTTTGGTGGCAGCACAATGGTGTGACGCCAAGCCAGATTGACACGTTCCTGAAGCTCGCAAGCGGCAAGACGCAAGGCGCAAGATACAATGAGATCTACAATAGCTAC…
AVR4	XP_002904419	ATGGACTACAAGGACGACGATGACAAAGTCAAGCTTCTCGAGAATTCCGCGAAAGCTGATTCTTTAGCTCGTACCGTCAGCGTTGTTGACAACGTCAAAGTAAAAAGCAGATTTCTGAGGGCTCAAACGGACGAGAAGAACGAAGAGAGAGCAACGATAACGCTTGGAGACAGGGTTGTTTCCGACAAGGCGGCGACAAAAGATCTGCTACAGCAGCTTCTTGCACTGGGCACGCCACTGGAAAAAGTCCAGAAGCAATTCCTGAACATACCGCAGATGAAAACATTTGCGGAGTTGAGCAAACACCCGAACTGGAAAGCGCTTGACAAATATGAACGGATGCAGTGGCAGAAGCTAAAGGAGGGCGAAACACTGACATTTATGCGTCTTGGCGATCGA…
AVRblb1	XP_002895051	ATGGACTACAAGGACGACGATGACAAAGTCAAGCTTCTCGAGAATTCCGTTTCATCCAATCTCAACACCGCCGTGAATTACGCTTCCACATCCAAGATTCGCTTTCTGTCGACTGAGTACAACGCCGATGAAAAAAGAAGCTTGCGAGGTGACTACAACAATGAGGTCACAAAAGAGCCCAACACGTCTGACGAAGAGCGGGCGTTTTCTATCTCAAAGTCTGCGGAATACGTGAAGATGGTACTTTATGGATTCAAACTTGGATTTTCTCCTCGCACTCAGTCCAAGACGGTGTTGCGATACGAAGATAAACTGTTTACGGCTCTCTATAAATCCGGAGAGACGCCGAGAAGCCTAAGGACCAAGCATCTCGATAAGGCTTCCGCTAGCGTATTTTTC…
PexRD39	ACX46588	ATGGACTACAAGGACGACGATGACAAAGTCAAGCTTCTCGAGAATTCCTTCCCAATCCCCGACGAGTCTCGCCCCTTGTCGAAGACATCTCCTGACACTGTGGCCCCAAGATCGCTTCGGATCGAGGCCCAAGAAGTTATTCAGAGCGGCCGGGGAGACGGATATGGTGGGTTCTGGAAAAACGTAGCCCAGAGTACTAACAAGATCGTCAAGAGGCCGGATATCAAGATAAGCAAACTTATCGCGGCGGCCAAGAAGGCAAAAGCAAAAATGACGAAGTCCTGAGCGGCCGC
PexRD39sh	ACX46588	ATGGACTACAAGGACGACGATGACAAAGTCAAGCTTCTCGAGAATTCCATTGAAGCTCAAGAAGTTATCCAATCTGGTAGAGGTGATGGATATGGTGGATTTTGGAAGAATGTTGCTCAATCTACTAATAAGATAGTGAAGAGACCTGATATTAAGATTTCTAAACTTATCGCTGCTGCTAAAAAGGCTAAAGCTAAGATGACTAAATCTTGA
PexRD40	ACX46596	ATGGACTACAAGGACGACGATGACAAAGTCAAGCTTCTCGAGAATTCCTTCCCAATCCCCGACGTGTCTCGCCCCTTGTCGAAGACATCTCCTGACACTGTGGCCCCAAGATCGCTTCGGGTCGAGGCCCAAGAAGTTATTCAGAGCGGCCGGGGAGACGGATATGGAGGGTTCTGGAAAAACGTAGTCCAGAGTACTAACAAGATCGTCAAGAAGCCGGATATCAAGATAGGCAAACTTATCGAGGCGGCCAAGAAGGCAAAAGCAAAAATGACGAAGTCCTGAGCGGCCGC
PexRD40_34aa	ACX46596	ATGGACTACAAGGACGACGATGACAAAGTCAAGCTTCTCGAGAATTCCGAAGCTCAAGAAGTTATTCAATCTGGTAGAGGTGATGGTTATGGAGGTTTTTGGAAGAATGTTGTGCAATCTACTAATAAGATTGTTAAGAAACCTGATATCTGA
PexRD40sh	ACX46596	ATGGACTACAAGGACGACGATGACAAAGTCAAGCTTCTCGAGAATTCCGTTGAAGCTCAAGAAGTTATTCAATCTGGAAGAGGTGATGGTTATGGAGGTTTTTGGAAGAATGTGGTTCAATCTACTAATAAGATTGTGAAGAAACCTGATATCAAAATAGGTAAGCTTATTGAGGCTGCAAAAAAGGCTAAAGCTAAGATGACTAAATCTTGA
PexRD41	ACX46573	ATGGACTACAAGGACGACGATGACAAAGTCAAGCTTCTCGAGAATTCCGCGTTTCTGAATCCCGACGAAACTCGGCTCTTATCAGACACTTTTACCAAAAGATCCCTTCGGGTCGCAGGCCAAGAAGTTGCCCGGGGCGACCGGGGCGAAGAGATTGTGAGAGTTATAGTCCAGAGTACTAACAAAATCTTCAAGAGACCGGCGGAAAAAGACATGAGCAAACTGATTGCAGCGGCTAAGATTGCGATGTTGGAGAAAAAGATGGCTAAGCTCTCATTCGTCGGTAAGGAGGCAGCGAAGTAGGCGGCCGC
PexRD45	ACX46578	ATGGACTACAAGGACGACGATGACAAAGTCAAGCTTCTCGAGAATTCCATCCCGAATCACACCACCGAGTCTCAACTCTTGTCGAAGGCATCCCCTGACCCTGCGGCGAAAAGATCTCTCCGGAACGCAGGCCAACAAGTTGTTCAGAGCCGCCCGACGGACGGGAACGGTGGAGTCTTCAAAGCTTTCAGTGGTACAAACAAACTCATAAAGCTGCCAGACATGAAAATAAGCAACGTTCTCGAAGCTGCCAAGAAGGTGAAAAAGTTGAAAGAGATGGACAAGTTGAAAAAGTTGATTAAGTCCTCAAAGTAGGCGGCCGC
PexRD46	ACX46579	ATGGACTACAAGGACGACGATGACAAAGTCAAGCTTCTCGAGAATTCCGCGCTTCTGAATCCCGACGAAACTCGGCTCTTATCAGACACTTTTACCAAAAGATCCCTTCGGGTCGCAGGCCAAGAAGTTGCCCGGGGCGACCGGGGCGAAGAGATTGTGAGAGTTATAGTCCAGAGTACTAACAAAATCTTCAAGAGACCGGCGGAAAAAGACATGAGCAAACTGATTGCAGCGGCTAAGATTGCGATGTTGGAGAAAAAGATGGCTAAGCTCTCATTCGTCGGTAAGAAGGCAGCGAAGTAGGCGGCCGC
PITG_04086	XP_002905796	ATGGACTACAAGGACGACGATGACAAAGTCAAGCTTCTCGAGAATTCCGTTGAAGCTCAAGAAGTTATTCAATCTGGAAGAGGTGATGGTTATGGAGGTTTTTGGAAGAATATTATCCCTTCTACTAATAAGATAATTAAGAAACCTGATATCAAGATTTCTAAGCTTATAGAGGCTGCAAAAAAGGCTAAAAAGAAAATGACTAAGTCTTGA
PITG_04097	XP_002905808	ATGGACTACAAGGACGACGATGACAAAGTCAAGCTTCTCGAGAATTCCGTTGAAGGTCAAGAAGTTGTGCAAGGTGGTACTCTTGATGGTAATGGTGGTGTTTGGAAGGCTATTGCTCATACTACTAATAAGATTGTGAAGAAGCCTGAAATCGATGTTTCTAAACTTATTGATGTGGCTAAGAAAGCTAAGAAGGTTAAGAAGCTTAAAAATCTTATGAAACTTAAGAAGTCTTCATCTTGA
PITG_04194	XP_002905878	ATGGACTACAAGGACGACGATGACAAAGTCAAGCTTCTCGAGAATTCCATTGCTGGTCAAGAAGTTGTGCAATCTAGACCTCTTGATGGTAATGGTGGTGTTTGGAAATCAATCGTGCAAACTACTAATAAAGTTGCTAAGAATCCTGAAATAGATCTTTCTGATCTTGTGAAAGTTGCTAAGAAAGCTAAGGATCTTAAGAAGATTAAGAATCTTATTTCAAGAAAGAAAACTTCTTCTTGA
PITG_18675	XP_002997305	ATGGACTACAAGGACGACGATGACAAAGTCAAGCTTCTCGAGAATTCCGTTGAAGGTCAAGAAGTGGTTCAATCTGGTAAGCTTGATGGTAAAGGTGGTGTTTGGAAGACTATTACTCATACTACTAATAAAATTGTTCCTAAGCCTGATATCGATGTGTCTAAAGTTCTTGATCTTGCTAAGAAAGTTATGGAAGCTGAAAGACTTAAGAAACTTATTAAGCTTAAGAAGTCTTCATCCTGA
PITG_18683	XP_002997312	ATGGACTACAAGGACGACGATGACAAAGTCAAGCTTCTCGAGAATTCCGTTGAAGCTCAAGAAGTTATTCAATCTGGTAGAGGTGATGGTTATGGAGGTTTTTGGAAGAATATTATTCCTTCTACTAATAAGATTATCAAAAAGCCTGATATCAAAATTGGAAAGCTTATAGAGGCTGCAAAGAAGGCTAAAAAGAAAATGACTAAATCTTGA
PITG_20300	XP_002895918	ATGGACTACAAGGACGACGATGACAAAGTCAAGCTTCTCGAGAATTCCATTGAAGCTCAAGAAGTTATTCAATCTGGTAGAGGTGATGGATATGGTGGATTTTGGAAGAATGTTGCTCAATCTACTAATAAGATAGTGAAGAGACCTGATATCAAAATTGGTAAACTTATTGAGGCAGCTAAGAAGGCTAAAGCAAAGATGACTAAATCTTGA
PITG_20301	XP_002895919	ATGGACTACAAGGACGACGATGACAAAGTCAAGCTTCTCGAGAATTCCGTTGAAGCTCAAGAAGTTATTCAATCTGGTAGAGGTGATGGTTATGGAGGTTTTTGGAAGAATGTGTTTCCTTCTACTAATAAGATTATCAAGAAACCTGATATTAAGATATCTAAACTTATTGCTGCTGCAAAAAAGGCTAAAGCTAAGATGACTAAATCTTGA
PITG_20303	XP_002895919	ATGGACTACAAGGACGACGATGACAAAGTCAAGCTTCTCGAGAATTCCGTTGAAGCTCAAGAAGTTATTCAATCTGGTAGAGGTGATGGTTATGGAGGTTTTTGGAAGAATGTGTTTCCTTCTACTAATAAGATTATCAAAAAGCCTGATATTAAAATATCTAAGCTTATTGCTGCAGCTAAAAAGGCTAAAGCTAAGATGACTAAATCTTGA
PITG_07689	XP_002904634	ATGGACTACAAGGACGACGATGACAAAGTCAAGCTTCTCGAGAATTCCAATGACATTGTACTGACTGGTGTAATGTCGATGGGCGTTTTGCACCTCGTCAGTGCTGACCAAAGCACCATCGACTATGCTCGATTCCTGAGAGTGAACAAAGCTGTCGGTGAAAACAACGAAGAGAGGGCTGGGGAAGGTGCTCAAAAGGCAAAGGCCCTTGTCAGCCAGATGTTCAAGTCAAACTCTTTTTCAGCCCATGGACGAAAAGCTGAAATCGGTGTTCAACTTCGCTAA
PITG_16275	XP_002897665	ATGGACTACAAGGACGACGATGACAAAGTCAAGCTTCTCGAGAATTCCACCGGGACCGACGTTTCACTAGCTGGTGTTTTGTCGCTGGGCTTGCTACACCTCGTCAGCGCTGACCAAAGTTTTACTGAGCCGCAGCGGTTGCTGAGCGGCAACCACAAGGTCGGCGAAGGTATTAAGGAAGAGAGAGGGTTCAAGGAAGTTGCCGAGGAGGCGATGGCAAAGTTTGTTGTCGACAAGGTGTATAGGACAAACTCTTTTTCGGCCCTCGAGAAACTAGAGAAAACGCTCAATTTGCCGGTGCTCGAAAAAGCTTTGGTATTGGCAGATGATAAAATGAAAGGGGCGTTCAAGTTCGCTGAGGAAGCGAAGATGAATCCTGCAGATATGGCCAAAATTGTG…
PITG_16294	XP_002897362	ATGGATTACAAAGATGATGATGATAAAGTGAAGTTGCTTGAAAATTCTACCTCTACACAGAACCTTGGAAATAGTTTGATGAGAGTGTTCTCTAAGGAAGCTACTAGAAAATATTACCTTGATTTGTTTAAGAGGGCTGATTTCACAGCAAATCTTCCTAAACTCGCAAAGAAAGGTGGACCAGATAGACTCAACGATGCTCTTAAGAAATTGAGGAAGGCAGGTATTTCAGAAGAGAAGTTCGCTGAGTTGAAAGGAGCTGCAGCTAAATACGCAGATGATTGGTACAGAATCTACGGTAAACTCGATCCTATCAGGGCATAA
PITG_18880	XP_002997157	ATGGATTACAAGGATGATGATGATAAGGTGAAACTCTTGGAAAACTCTATCTCTATTAAAAACATTGGAAACTTCTTGAAAAGGATTTTCAGTAAGGAAGCTAGAAAGAAACATTATCTTAATAAGTTCAAACAAGCTGATATCGAGTCTAATCTTCCTAACTTGGCAAAGAAAGGTGGACCAAATAGGTTGAACGATGCATTACAAAAGCTCAAGAAAACTGGTATCTCTGAAGAGCAGCTTAAAGAATTGGAGTCAGCTGCAAAAGGTTATAGTAAGGAATGGTTCAGGAAGTTCGGAAAGTTAGATCCAGTTAGAGCATAG
PITG_18880-4	XP_002997157	ATGGATTACAAAGATGATGATGATAAGGTGAAACTCCTCGAAAACTCTATCTCTATTAAGAACATTGGAAACTTCCTCAAAAGAATTTTCAGTAAGGAAGCTAGAAAGAAACATTATCTTAAGAAGTTTAAGCAAGCTGATATTGAGTCTAATCTTCCTAACTTGGCAAAGAAAGGTGGACCAAATAGGCTTAACGATGCATTGCACGTTCAAAAGTTGAAGAAAACTGGTATCTCTGAAGAGCAGTTAAAAGAACTCGAGTCAGCTGCAGAGGTTTATTCAAAAGAGTGGTTTAGGAAGTTCGGAAAGTTAGATCCAGTTAGGGCATAG
NUK10	XP_002898730	ATGGACTACAAGGACGACGATGACAAAGTCAAGCTTCTCGAGAATTCCCTATCTGCCCATCGGGCGCAGATAATGAACGTCGCGACGTCAGATCTCATCTCACCGATCGAGTCTACAGTCCAAGACGACAACTACGACAGACAGTTGCGGGGGTTCTACGCTACAGAAAATACAGACCCTGTTAACAATCAAGACACTGCGCATGAGGATGGCGAGGAGAGGGTCAATGTCGCCACGGTGCTTGGAAAGGGGGATGAAGCTTGGGACGATGCACTGATGCGCTTGGCCTATCAGCACTGGTTCGACGGAGGCAAAACTAGTGACGGCATGCGATTAATAATGGACCTTCCAGCGAAAGGTGAAGCACTCCGACACCCGAATTGGGGGAAATACATTAAA…
NUK10-NLS	XP_002898730	ATGGACTACAAGGACGACGATGACAAAGTCAAGCTTCTCGAGAATTCCCTATCTGCCCATCGGGCGCAGATAATGAACGTCGCGACGTCAGATCTCATCTCACCGATCGAGTCTACAGTCCAAGACGACAACTACGACAGACAGTTGCGGGGGTTCTACGCTACAGAAAATACAGACCCTGTTAACAATCAAGACACTGCGCATGAGGATGGCGAGGAGAGGGTCAATGTCGCCACGGTGCTTGGAAAGGGGGATGAAGCTTGGGACGATGCACTGATGCGCTTGGCCTATCAGCACTGGTTCGACGGAGGCAAAACTAGTGACGGCATGCGATTAATAATGGACCTTCCAGCGAAAGGTGAAGCACTCCGACACCCGAATTGGGGGAAATACATTAAA…
PexRD12B	XP_002895188	ATGGACTACAAGGACGACGATGACAAAGTCAAGCTTCTCGAGAATTCCCTTCTTAATGGTATGACTGATTTTTTTAAGTATCATGCTGGTAAGATGTCTCCTGAACAACTTTATAAGTATCTTAATCTTAAGGGTCTTGGTCAAGAAGCTTATAAGCATAAGAATTATGCTTCTTATATTAAGAAGTCTAAGAAGTGGTGGAAGAATCAATGA
PexRD31	XP_002897647	ATGGACTACAAGGACGACGATGACAAAGTCAAGCTTCTCGAGAATTCCAGGCAAACAGCAGCGAATATTATGTACCCAGTTCTCGATGGAGAACAGAACGTCCTTGGCAAGCGATCCCTAAGAACCGACCACATGAGAGTTAGCAATGTTGAGGACCGAGAAGGTGATGAAGAACGAATTTTTCGCCGATTTACGGATTGGATCAAGTACATTTTTAACAAGATGAATCCGAAACAGTTACACACCTACTTGGGCTTAGATGGCCTTGGCGAAACGGCCTATCAGCACAAGAACTACCCGATCTATCTGATGAAGTCGAAAAAGTGGCGGGACAAACTATAGGCGGCCGC
PITG_16233	XP_002897640	ATGGACTACAAGGACGACGATGACAAAGTCAAGCTTCTCGAGAATTCCCTTAATGGTATGACAGATTTTTTCAAGTACCACGCTGGAAAGATGAGTCCCGAGCAGCTTTACAAGTACTTAAACTTAAAAGGACTTGGTCAAGAAGCCTACAAACACAAGAACTACGCTAGTTACATTAAGAAGTCGAAGAAGTGGTGGAAGAACCAGTAA
PITG_16235	XP_002897637	ATGGACTACAAGGACGACGATGACAAAGTCAAGCTTCTCGAGAATTCCCTTAGTCGTGTTACAAATTGGATCAAATACAAGAGGGGCAAGATGAATCCCAAGCAATTACACACATACTTGGGCTTAGATGGACTGGGCCAAAGCGCTCGCGATAGCTCGAACTTCCAGAAGTACTTGAAGAAGTCGGCAGAATGGCGGAACAAACACTAA
PITG_16242	XP_002897642	ATGGACTACAAGGACGACGATGACAAAGTCAAGCTTCTCGAGAATTCCTTGACGACGAAGGCTAACGCCGACACGACGCAGACGACAACCGATATTTCGCCCGCATTGCTCGCAGGAGTACAGGACAAAGACCTTGCCATGCGAGCTCTTAGGACAGGTCGCTCGAGTGGTGGCAATGTTGAGCACAAGGACCATGACGAAGAGCGGTGGCTTAGTCGTGTTACAAATTGGATCAAGTACAAGAGGGGCAAGATGAATCCCAAGCAATTACACACATACTTGGGCTTAGATGGACTGGGCCAAAGCGCTCGCGATAGCTCGAACTTCCAGAAGTACTTGAAGAAGTCGGCCGAATGGCGGAACAAACACTAA
PITG_16243	XP_002897643	ATGGACTACAAGGACGACGATGACAAAGTCAAGCTTCTCGAGAATTCCATTTTTAGAAGATTTACTGATTGGATTAAGTATCTTTTTAATAAGATGAATCCTAAGCAACTTCATACTTATCTTGGTCTTGATGGTCTTGGTGAAACTGCTTATAAGCATAAGTCTTATCCTATTTATCTTATGAAGTCTAAGAAGTGGAGAGATAAGCTTTGA
PITG_16248	XP_002897647	ATGGACTACAAGGACGACGATGACAAAGTCAAGCTTCTCGAGAATTCCATTTTTAGAAGATTTACTGATTGGATTAAGTATATTTTTAATAAGATGAATCCTAAGCAACTTCATACTTATCTTGGTCTTGATGGTCTTGGTGAAACTGCTTATCAACATAAGAATTATCCTATTTATCTTATGAAGTCTAAGAAGTGGAGAGATAAGCTTTGA
PITG_16409	XP_002897637	ATGGACTACAAGGACGACGATGACAAAGTCAAGCTTCTCGAGAATTCCTGGCTTTCTAGAGTTACTAATTGGATTAAGTATAAGAGAGGTAAGATGAATCCTAAGCAACTTCATACTTATCTTGGTCTTGATGGTCTTGGTCAATCTGCTAGAGATTCTTCTAATTTTCAAAAGTATCTTAAGAAGTCTGCTGAATGGAGAAATAAGCATTGA
PITG_16427	XP_002897644	ATGGACTACAAGGACGACGATGACAAAGTCAAGCTTCTCGAGAATTCCCTTCTTAATGGTATGACTGATTTTGTTAAGTATCATGCTGGTAAGATGAATCCTGAACAATTGTATAAGTATCTTAAGTTGCAAGGTAGAGGTCAAGAAGCTTATAAGCATAAGAATTATGCTTCTTATATTAAGAAGTCTAAGAAGTGGTGGAAGAATCAATGA
PITG_16428	XP_002897468	ATGGACTACAAGGACGACGATGACAAAGTCAAGCTTCTCGAGAATTCCCTTATTAAGACTTTTGAATCTTGGGTTAGATATAAGCTTCTTCAACTTCATCCTAAGTTTAGACAAGTTAAGCTTCATCCTGGTAGAGTTTTTACTCTTCTTGGTCTTGATGGTCTTCATGAAATGGCTATTTATCATCCTGGTTGGAAGAGATATGTTGATTATTCTCAAAAGTGGAGATCTAATAATAGACTTAAGAGATTTTGA
PITG_20336	XP_002897640	ATGGACTACAAGGACGACGATGACAAAGTCAAGCTTCTCGAGAATTCCTTGACCACGACTGTGGCTGACACGGCCCAGACGGCAACCAGCATTCTAACTCCTGTTCTAGCTGGGGAGCCGAACAAACACGTTGCAACGCGATCTTTGAGAACGCATCCGATAGACGACAGCGACGATGGCGAAGAGCGACTGCTTAATGGTATGACAGATTTTTTCAAGTACCACGCTGGAAAGATTAA
PITG_23069	XP_002897638	ATGGACTACAAGGACGACGATGACAAAGTCAAGCTTCTCGAGAATTCCATTTTTAGAAGATTTACTGATTGGATTAAGTATCTTTTTAATAAGATGAATCCTAAGCAACTTCATACTTATCTTGGTCTTGATGGTCTTGGTGAAACTGCTTATAAGCATAAGAATTATCCTATTTATAGAATGATGTCTAAGAAGTGGAGAGATAAGCTTTGA
PITG_23074	XP_002897462	ATGGACTACAAGGACGACGATGACAAAGTCAAGCTTCTCGAGAATTCCATTTTTAGAAGATTTACTGATTGGATTAAGTATCTTTTTAATAAGATGAATCCTAAGCAACTTCATATTTATCTTGGTCTTGATGGTCTTGGTGAAACTGCTTATCAACATAAGAATTATCCTATTTATCTTATGAAGTCTAAGAAGTGGAGAGATAAGCTTTGA
PITG_05911	XP_002998153	ATGGACTACAAGGACGACGATGACAAAGTCAAGCTTCTCGAGAATTCCGGTTATCATCTTACTCTCAAGGGTGAAGTTAAAGCTCTCGCTAAGAAAATTATTGCTGATTTTAACACTGCTGATGATGTTTATAAGAAATGGAACGAAAATGGTCATTCTCTTAATAAGATTGCTAATCTCCTTAAAGTTTCTGAAAAGAAGAAATATGCTCCTGTTTACAATGGTTACCTTGCTTATCTTAACAGAATTAATTCTTGA
PITG_05912	XP_002998154	ATGGACTACAAGGACGACGATGACAAAGTCAAGCTTCTCGAGAATTCCGGTTATCATCTTACTCTCAAGGGTGAAGTTAAGGCTCTCGCTAAAAAGATTATTGCTGATTTTAATACTGCTGATGATGTTTACAAAAAGTGGAACGAAAATGGTCATTCTCTTAACAAAATTGCTAACCTCCTTAAGGTTTCTGAAAAGGAAAAATACGCTCCTGTTTATAATGGTTATCTTGCTTATCTTAATAGAATTAATTCTTGA
PITG_05918	XP_002998156	ATGGACTACAAGGACGACGATGACAAAGTCAAGCTTCTCGAGAATTCCGGTTTTCATCTTACTACTAGAGCTGAAGTTAAGGCTCTCGCTAGAAAAGTTATTACTGATTTTGATGATGCTAATGATGTTTATAGAAAATGGTACGAAAACGGTTACTCTAAGAACAAAATTGCTAATCTCCTCAAGGTTTCTGAAAAAGAAAAATATGCTCCTGTTTATAACGGTTATCTTGCTTATCTTAATAGAATTAATTCTTGA
PITG_22089	XP_002894699	ATGGACTACAAGGACGACGATGACAAAGTCAAGCTTCTCGAGAATTCCGGTTATCATCTTACTCTCAAGGGTGAAGTTAAAGCTCTTGCTAAGAAAATTATTGCTGATTTTGATACTGCTGATGATGTTTATAAAAAGTGGAATGAAAACGGTCATTCTCTCAACAAAATTGCTAATCTCCTTAAGGTTTCTGAAAAGGAAAAGTACGTTCCTGTTTACAACGGTTATCTTGCTTATCTTAATAGAATTAATTCTTGA
PexRD2	XP_002894954	ATGGACTACAAGGACGACGATGACAAAGTCAAGCTTCTCGAGAATTCCCTCTCGACGAACACGGGTGTTCAGGCTGCTAATTTGGTAGGCCCAGCCCAGCGTCTACTGAGGAAACACTACACGGCAGCTGAAAACGACGATGACTCTGAAGCAAGGGCCCTGAATACAGAGAAGATGAAAACGATGTTGAAAGCTGGGATGACTGTTGACGACTACGCTGCCAAGCTAAAACTTACCGACAAGATTGCAGCTGCAGCTAACTCTGCAAGGGCGATGGAAAAGCTTGGCGAAACTCTCAAGATGAAGAAGCTCCTGCGGTACCTCAACTATGTGGCTGAACACACAGCAGTTTGAGCGGCCGC
PITG_14787	XP_002898994	ATGGACTACAAGGACGACGATGACAAAGTCAAGCTTCTCGAGAATTCCTCTCTTTCTAAGGCTGAAATGAAAAGATTGTTTGAAGCTGGTAATTCTTTGGATGATTTTGCTAAGCATCTTGGTATTGCTGATGATGTTGTTAGAGCTCAATCTTCTAATACTGTTCTTCAAAGATTGATGCAAACTGATGAATATATGAAATATTCTACTTATTTGAATTTTCTTTCTAAACAAAATAAAAAGAAGAAGCCTCCTACTTTTTATCATCTTTGA
PexRD3	ACX46525	ATGGACTACAAGGACGACGATGACAAAGTCAAGCTTCTCGAGAATTCCCCCGGTGCGGACGCTGTACTAACTGGTGCTGTGTCGCTGGGATTTTTGCAACTCGTTGGTGCTGACCAAAGTGTCATCGAGCAGCCTCGTTTTCTGAGAGACGGTAAGATTGCCGAAGGTGACAACGAAGAGAGAGTGAATGCTCAAAAGGAGGCGGCAGCAAAAGTCCTGGACCAAGTATTCAAGACGAAGTCTTTATCGCCCCTCGACAAACTCGAGAAAACGTCTAATCTGGCGGTGATTCGTCACGTTGCTGCAATGGTAGACGACAAGGTGGATAAAATATTCGCGTTTGCTGACGCTGTGGGAATGGGTCGTGCGTCAATGCTCAAAATGTTGAAGGGTGATAAA…
35a12_90128	N/A	ATGGATTATAAGGATGATGATGATAAGGTTAAGCTTCTTGAAAATTCTGATGGACTTCTTTCTATTGTTGAAGAAGTTGATGAACTTATTGAACAACATAATCATATTAGAGAACTTTTTGGAGAATTTTGTCTTGAAGGAAAGACTCCAGAAGAAATTGCTAAGGGAGATACTCATAATAAGAAGACTGTTGAACTTTATAAGAAGTTTGATGCTTATCATTCTGAACATCATGCTAATGATCAAAAGCAATCTAGAATTGAATGTAAGCTTTCTAA
35a12_Cu10	N/A	ATGGATTATAAGGATGATGATGATAAGGTTAAGCTTCTTGAAAATTCTGATGGACTTCTTTCTATTGTTGAAGAAGTTGATGAACTTATTGAACAACATAATCATATTAGAGAACTTTTTGGAGAATTTTGTCTTGAAGGAAAGACTCCAGAAGAAATTGCTAAGGGAGATACTCATGATAAGAAGGCTGTTGAACTTTATAAGAAGTTTTATGCTTATCATTCTGAACATCATGCTAATGATCAAAAGCAATCTAGAATTGAATGTAAGTTTTCTAA
PexRD36	ACX46558	ATGGACTACAAGGACGACGATGACAAAGTCAAGCTTCTCGAGAATTCCGCTTGTGCCAAGTCCCGACACTTAAGAGCGAATGGCAAAGACGCCTTGTGGAACTACGACACAAGCGGCGGTATCAACAGCATCGTAGCGGATGACGAAGAGCGCGTCGTCAATTTTTCGGGTATCAAGCGATGGCTCAAGGAGCTGTTTAAGAACTGGTCTCAAAGGAACAAGAAGATTCCAGAAGGCACTGAATACGATTTTTTCACCGGAAACTATCAACAAAATGCTCAAAAGCAGACACGTTCGGCGTGAGCGGCCGC
PexRD54	XP_002903599	ATGGACTACAAGGACGACGATGACAAAGTCAAGCTTCTCGAGAATTCCGTTGGTCCCTCTTGGCTAGCGAAAGTCGACGGTCTGATGCATAAAATGGTCACGTCCAGTTTGTCTGCGGAAGAAGCGCAGCTCAAAGTGTGGATACAGTCCCAAATACATCCACGCGAGTTATTCGGGGTCTTAAGTCTTGGCAAGCGTGCAGCAAAGTTGGATGATAATCCGGATTTCGTGCAGTGGCTCAGGCTTGTAAAGGACTTCCGAGCTAATAACGGGAACCAGGCGTTTTCAGATCTGGACATTTACTATCTGCTTCTGAAGACAAATAGTCCAGAGCAGTTGAAATTACTTTTCGAAACTCTTCGGCATACTCCCGGAATGACCAAGATCGGGGCGAGTATG…
PexRD6	AAA21423	ATGGACTACAAGGACGACGATGACAAAGTCAAGCTTCTCGAGAATTCCGTTTCATCCAATCTCAACACCGCCGTGAATTACGCTTCCACATCCAAGATTCGCTTTCTGTCGACTGAGTACAACGCCGATGAAAAAAGAAGCTTGCGAGGTGACTACAACAATGAGGTCACAAAAGAGCCCAACACGTCTGACGAAGAGCGGGCGTTTTCTATCTCAAAGTCTGCGGAATACGTGAAGATGGTACTTTATGGATTCAAACTTGGATTTTCTCCTCGCACTCAGTCCAAGACGGTGTTGCGATACGAAGATAAACTGTTTACGGCCCTCTATAAATTAGGAGAGACGCCGATAAGCCTAAGGACCAAGCATCTCGATAAGGCTTCCGGTAGCGTATTTTTC…
PexRD8	XP_002898614	ATGGACTACAAGGACGACGATGACAAAGTCAAGCTTCTCGAGAATTCCGCCGCCGACGCCTCGGAGCCCATGCCGAATATCGCCAAGTACGCCTCGCCTGAGGTGTCGGTGCACCTTGGCGCTGAGCGTGAGAAGCGTCTCCTCCGTTTCGACTCGAACGACTACCGTGACGACGACGACGAGGAGGAACGTGCTAACGCTGCTAACCTCTTCAACGTGGACAAGCTCACGGTGTACGTGAACAAGGCTCAGAAGCGTACGGCTAACAACGTGTCGGGTTCGCTCCTCAACTACTTCAAGCGTCTCGAGGCTTACGGTTACAACCCGGTGAAGCTCGGTAACATCATCCCGGACGAGGAGTACGACAACCTCCGTATGCTCTACCGTTCGTGGTACTAC…
Additional pTRBO constructs used to study their effects on 2xFYVE-GFP-labelled endosomes2
AVR1b (Phytophthora sojae)	AAM20935	ATGGACTACAAGGACGACGATGACAAAGTCAAGCTTCTCGAGAATTCCACTGAGTACTCCGACGAAACCAATATCGCCATGGTGGAATCTCCAGATCTCGTCCGTCGCTCGCTCAGGAACGGCGACATTGCCGGTGGAAGATTTCTTCGAGCTCATGAAGAGGACGATGCGGGGGAGCGGACCTTCAGCGTGACTGACCTGTGGAACAAGGTGGCGGCCAAAAAGTTGGCCAAGGCGATGCTGGCGGACCCTTCAAAGGAGCAGAAAGCGTACGAGAAGTGGGCAAAGAAGGGGTACAGCCTGGATAAGATCAAGAACTGGTTGGCAATCGCGGACCCCAAGCAGAAGGGGAAGTACGACCGTATCTACAACGGATACACCTTTCACCGGTATCAGAGC…
PITG_16737	XP_002896958	ATGGACTACAAGGACGACGATGACAAAGTCAAGCTTCTCGAGAATTCCGCTATTTCTATCAATTTTTCTTCCCTTGAAAAGATCTTCAAAAAGGTTACTTCTGCAAAAACTACAGAGCTCCAAGGTATGCTTAAGGCAGACGAGGCTCTCGGATCCGCATTTAAAACTCTCAAGTTGGGTACAATGAGAATAGGAAAAGATGGTTCTGTTGATCCTAAGATGGTGGCTAAATTCCTTTCCTCTAGAAATTTTAAGATATGGTCCCAACATGCTGTTAAAATTAACAAGGACGATCCTTATGGAGAAATGTTGAAGGCATTAACTAATGTGTTTGGGGAGAAAAACGTTGCAATGATGATCCTTGTGGGCAATTTGTCTAGGAACTCCAGGGATGTTGCT…
PITG_20144	XM_002895883	ATGGACTACAAGGACGACGATGACAAAGTCAAGCTTCTCGAGAATTCCCTATCCACTATCAAACAGCGAGCACCCGAATCCCCGATGGCTTCGCTCGTTAATTCATATATTATCAGTCGAAGAATGCTTCGAACAAGCGAGATGGCCGTCTCAGACAACGAAGAGAGGGGAGCGATCGACACCCTGCGCACTAAGCTGAGTAAGCTATTTGAAAAAGTGTTGACGTGGCTTAAGAGAAAGGAAGTCGCAGCTGCAGAGAAAGCGAAGACCAAGAAGCTTGTGGAATTTGTGAAAACTCAAGCTCGCTCCGAAAACCTCGACGACGCTGTGAAGAATTTGCAGAAGGAAGGCATCACTCATGGCCAGGTCAAGGAATGGCTAAGACTCGACAAGGAACAG…
NbVAMP72x insert for pENTR vector3
NbVAMP72x	NbS00022342g0004	CACCGGTCAGCAGAAGGCTTTGATCTATGCGTTTGTGGGTCGTGGGAATGTGGTATTGGCTGAATATACAGATTTCAGTGGTAACTTCAACTCCATAGCTTATCAGTGCCTTCAGAAGCTCCCTGCTTCCAATAACAAGTTTACTTACAACTGTGATGGTCACACCTTCAATTACCTTGTCGATAATGGCTTCACATACTGTGTGGTTGCTGAGGAGTCCGTTGGAAGACAAGTTCCAATAGCATTTTTGGAGCGTGTTAAGGATGATTTTGTGTCGAAATATGGGGGTGGGAAGGCTGCCACCGCTCCTCCAAACAGCCTGAACAAGGAATTTGGACCTAAGTTGAAGGAGCATATGCAGTATTGTGCTGACCATCCTGATGAAATTAGCAAAATTGC…
