# Supplementary material for: Host-interactor screens of Phytophthora infestans RXLR proteins reveal vesicle trafficking as a major effector-targeted process
Source: Plant Cell. 2021 Mar 2;33(5):1447–71. doi: 10.1093/plcell/koab069 (PMC8254500; doi:10.1093/plcell/koab069)
Supplement: koab069_Supplementary_Data [file koab069_supplementary_data.zip › tpc.00804.2020-s06.txt]

((((PITG_16245:0.00000000,(PITG_16418:0.00000000,PITG_16427:0.00000000)0.9700:0.00000000)0.9700:0.04858187,(PITG_16233:0.00000000,((PITG_20934:0.00000000,PITG_20936:0.00000000)0.9000:0.00000000,PITG_16240:0.00000000)0.8900:0.00000000)0.9300:0.04858187)1.0000:0.42264653,(PITG_16242:0.00000000,(PITG_16409:0.00000000,(PITG_16235:0.00000000,PITG_16424:0.00000000)0.9900:0.00000000)0.9900:0.00000000)1.0000:0.33970181)0.5100:0.01277456,((PITG_16248:0.01509553,PITG_23074:0.02264480)0.4600:0.01429178,(PITG_16243:0.02594958,PITG_23069:0.03120883)0.4900:0.00531858)0.9800:0.17481892,PITG_16428:0.79772631);
