# Supplementary material for: Host-interactor screens of Phytophthora infestans RXLR proteins reveal vesicle trafficking as a major effector-targeted process
Source: Plant Cell. 2021 Mar 2;33(5):1447–71. doi: 10.1093/plcell/koab069 (PMC8254500; doi:10.1093/plcell/koab069)
Supplement: koab069_Supplementary_Data [file koab069_supplementary_data.zip › tpc.00804.2020-s07.txt]

((((((At_VAMP721:0.01117678,At_VAMP722:0.00000000)0.7600:0.00000000,At_VAMP723:0.10566388)0.8660:0.02492944,(At_VAMP725:0.03100986,At_VAMP726:0.07851081)0.3090:0.01633058)0.6070:0.05226174,(NbS00036546g0008:0.08006724,(NbS00053389g0007:0.01124435,NbS00004540g0001:0.03429684)0.9580:0.05894850)0.7830:0.04514668)0.3390:0.03943446,(((NbS00022342g0004:0.00000000,NbS00031386g0004:0.00000000)0.9890:0.03345139,NbS00024620g0006:0.02441150)0.9890:0.07223247,((NbS00012174g0011:0.00014569,NbS00001259g0006:0.01115552)0.7630:0.01664338,(NbS00006341g0014:0.00014569,NbS00039776g0004:0.01120949)0.8640:0.04073859)0.7000:0.04266817)0.5310:0.02030123)0.4120:0.03011062,(At_VAMP724:0.08149380,(NbS00060438g0004:0.01138899,NbS00033654g0004:0.02214098)0.9810:0.06131327)1.0000:0.21490991,(At_VAMP727:0.06594933,(NbS00060093g0001:0.01349311,NbS00004447g0302:0.00932790)0.9800:0.02694647)1.0000:0.40020889);
